# Supplementary material for: Circular RNA expression profile in transgenic diabetic mouse kidneys
Source: Cell Mol Biol Lett. 2021 Jun 7;26:25. doi: 10.1186/s11658-021-00270-z (PMC8182942; doi:10.1186/s11658-021-00270-z)
Supplement: Supplementary file 2 — Additional file 2: All identified circular RNAs (circRNAs) in three diabetic BKS-Leprem2Cd479Nju (BKS-DBNju) mice and three nondiabetic littermates of C57BLKsJ wild-type (WT) mice [file 11658_2021_270_MOESM2_ESM.xlsx]

## Sheet: Sheet1
chrom	circStart	circEnd	strand	running_number	circBase	best gene	best transcript	gene source	uniprot	entrez	symbol	description	circRNA start ? ref exon start	circRNA end ? ref exon end	perfect exon/Intron info
1	106000930	106011814	+	CBT15_circR_1	-	ENSMUSG00000038866	ENSMUST00000118196	ensembl_havana	Q69ZB8	227449	Zcchc2	zinc finger, CCHC domain containing 2 [Source:MGI Symbol;Acc:MGI:2444114]	exon start=circRNA start	exon end=circRNA end	106000931-106001042 exon:ENSMUSE00000540887|106004100-106004176 exon:ENSMUSE00000540886|106006015-106006086 exon:ENSMUSE00000381433|106011702-106011814 exon:ENSMUSE00000455765
1	128193459	128223641	+	CBT15_circR_10	mm9_circ_017561:circbase	ENSMUSG00000056211	ENSMUST00000036288	ensembl_havana	E9Q9Q2	226412	R3hdm1	R3H domain containing 1 [Source:MGI Symbol;Acc:MGI:2448514]	exon start=circRNA start	exon end=circRNA end	128193460-128193756 exon:ENSMUSE00000540051|128196974-128197097 exon:ENSMUSE00000540050|128211205-128211359 exon:ENSMUSE00000540049|128216401-128216552 exon:ENSMUSE00000333357|128221600-128221703 exon:ENSMUSE00000158260|128223469-128223641 exon:ENSMUSE00000158281
1	66801048	66807604	-	CBT15_circR_100	mm9_circ_000550:circbase	ENSMUSG00000026004	ENSMUST00000132960	havana	Q5DTI6	68691	Kansl1l	Mus musculus KAT8 regulatory NSL complex subunit 1-like (Kansl1l), transcript variant 3, mRNA. [Source:RefSeq mRNA;Acc:NM_001357156]	exon start=circRNA start	exon end=circRNA end	66801049-66802168 exon:ENSMUSE00001267248|66807525-66807604 exon:ENSMUSE00000742275
5	89081300	89179844	+	CBT15_circR_1000	-	ENSMUSG00000060961	ENSMUST00000113218	havana	O88343	54403	Slc4a4	solute carrier family 4 (anion exchanger), member 4 [Source:MGI Symbol;Acc:MGI:1927555]	exon start!=circRNA start	exon end=circRNA end	-
5	89084641	89135820	+	CBT15_circR_1001	-	ENSMUSG00000060961	ENSMUST00000113218	havana	O88343	54403	Slc4a4	solute carrier family 4 (anion exchanger), member 4 [Source:MGI Symbol;Acc:MGI:1927555]	exon start=circRNA start	exon end=circRNA end	89084642-89084718 exon:ENSMUSE00000512636|89122402-89122559 exon:ENSMUSE00000517188|89129639-89129726 exon:ENSMUSE00000188238|89132371-89132525 exon:ENSMUSE00000188244|89133157-89133270 exon:ENSMUSE00000188249|89135646-89135820 exon:ENSMUSE00000188241
5	89084641	89149433	+	CBT15_circR_1002	-	ENSMUSG00000060961	ENSMUST00000113218	havana	O88343	54403	Slc4a4	solute carrier family 4 (anion exchanger), member 4 [Source:MGI Symbol;Acc:MGI:1927555]	exon start=circRNA start	exon end=circRNA end	89084642-89084718 exon:ENSMUSE00000512636|89122402-89122559 exon:ENSMUSE00000517188|89129639-89129726 exon:ENSMUSE00000188238|89132371-89132525 exon:ENSMUSE00000188244|89133157-89133270 exon:ENSMUSE00000188249|89135646-89135820 exon:ENSMUSE00000188241|89149300-89149433 exon:ENSMUSE00000188239
5	89084641	89179844	+	CBT15_circR_1003	-	ENSMUSG00000060961	ENSMUST00000113218	havana	O88343	54403	Slc4a4	solute carrier family 4 (anion exchanger), member 4 [Source:MGI Symbol;Acc:MGI:1927555]	exon start=circRNA start	exon end=circRNA end	89084642-89084718 exon:ENSMUSE00000512636|89122402-89122559 exon:ENSMUSE00000517188|89129639-89129726 exon:ENSMUSE00000188238|89132371-89132525 exon:ENSMUSE00000188244|89133157-89133270 exon:ENSMUSE00000188249|89135646-89135820 exon:ENSMUSE00000188241|89149300-89149433 exon:ENSMUSE00000188239|89156331-89156602 exon:ENSMUSE00000188245|89170751-89170821 exon:ENSMUSE00000188255|89179653-89179844 exo…
5	89122401	89135820	+	CBT15_circR_1004	-	ENSMUSG00000060961	ENSMUST00000113218	havana	O88343	54403	Slc4a4	solute carrier family 4 (anion exchanger), member 4 [Source:MGI Symbol;Acc:MGI:1927555]	exon start=circRNA start	exon end=circRNA end	89122402-89122559 exon:ENSMUSE00000517188|89129639-89129726 exon:ENSMUSE00000188238|89132371-89132525 exon:ENSMUSE00000188244|89133157-89133270 exon:ENSMUSE00000188249|89135646-89135820 exon:ENSMUSE00000188241
5	89122401	89179844	+	CBT15_circR_1005	-	ENSMUSG00000060961	ENSMUST00000113218	havana	O88343	54403	Slc4a4	solute carrier family 4 (anion exchanger), member 4 [Source:MGI Symbol;Acc:MGI:1927555]	exon start=circRNA start	exon end=circRNA end	89122402-89122559 exon:ENSMUSE00000517188|89129639-89129726 exon:ENSMUSE00000188238|89132371-89132525 exon:ENSMUSE00000188244|89133157-89133270 exon:ENSMUSE00000188249|89135646-89135820 exon:ENSMUSE00000188241|89149300-89149433 exon:ENSMUSE00000188239|89156331-89156602 exon:ENSMUSE00000188245|89170751-89170821 exon:ENSMUSE00000188255|89179653-89179844 exon:ENSMUSE00000188259
5	89122401	89199816	+	CBT15_circR_1006	-	ENSMUSG00000060961	ENSMUST00000113218	havana	O88343	54403	Slc4a4	solute carrier family 4 (anion exchanger), member 4 [Source:MGI Symbol;Acc:MGI:1927555]	exon start=circRNA start	exon end=circRNA end	89122402-89122559 exon:ENSMUSE00000517188|89129639-89129726 exon:ENSMUSE00000188238|89132371-89132525 exon:ENSMUSE00000188244|89133157-89133270 exon:ENSMUSE00000188249|89135646-89135820 exon:ENSMUSE00000188241|89149300-89149433 exon:ENSMUSE00000188239|89156331-89156602 exon:ENSMUSE00000188245|89170751-89170821 exon:ENSMUSE00000188255|89179653-89179844 exon:ENSMUSE00000188259|89197649-89197762 exo…
5	89129638	89179844	+	CBT15_circR_1007	-	ENSMUSG00000060961	ENSMUST00000113218	havana	O88343	54403	Slc4a4	solute carrier family 4 (anion exchanger), member 4 [Source:MGI Symbol;Acc:MGI:1927555]	exon start=circRNA start	exon end=circRNA end	89129639-89129726 exon:ENSMUSE00000188238|89132371-89132525 exon:ENSMUSE00000188244|89133157-89133270 exon:ENSMUSE00000188249|89135646-89135820 exon:ENSMUSE00000188241|89149300-89149433 exon:ENSMUSE00000188239|89156331-89156602 exon:ENSMUSE00000188245|89170751-89170821 exon:ENSMUSE00000188255|89179653-89179844 exon:ENSMUSE00000188259
5	89135645	89179844	+	CBT15_circR_1008	-	ENSMUSG00000060961	ENSMUST00000113218	havana	O88343	54403	Slc4a4	solute carrier family 4 (anion exchanger), member 4 [Source:MGI Symbol;Acc:MGI:1927555]	exon start=circRNA start	exon end=circRNA end	89135646-89135820 exon:ENSMUSE00000188241|89149300-89149433 exon:ENSMUSE00000188239|89156331-89156602 exon:ENSMUSE00000188245|89170751-89170821 exon:ENSMUSE00000188255|89179653-89179844 exon:ENSMUSE00000188259
5	89149299	89179844	+	CBT15_circR_1009	-	ENSMUSG00000060961	ENSMUST00000113218	havana	O88343	54403	Slc4a4	solute carrier family 4 (anion exchanger), member 4 [Source:MGI Symbol;Acc:MGI:1927555]	exon start=circRNA start	exon end=circRNA end	89149300-89149433 exon:ENSMUSE00000188239|89156331-89156602 exon:ENSMUSE00000188245|89170751-89170821 exon:ENSMUSE00000188255|89179653-89179844 exon:ENSMUSE00000188259
1	7120193	7147739	+	CBT15_circR_101	-	ENSMUSG00000051285	ENSMUST00000061280	ensembl_havana	P59913	319263	Pcmtd1	protein-L-isoaspartate (D-aspartate) O-methyltransferase domain containing 1 [Source:MGI Symbol;Acc:MGI:2441773]	exon start=circRNA start	exon end=circRNA end	7120194-7120615 exon:ENSMUSE00000553965|7147637-7147739 exon:ENSMUSE00001273110
5	89156330	89179844	+	CBT15_circR_1010	-	ENSMUSG00000060961	ENSMUST00000113218	havana	O88343	54403	Slc4a4	solute carrier family 4 (anion exchanger), member 4 [Source:MGI Symbol;Acc:MGI:1927555]	exon start=circRNA start	exon end=circRNA end	89156331-89156602 exon:ENSMUSE00000188245|89170751-89170821 exon:ENSMUSE00000188255|89179653-89179844 exon:ENSMUSE00000188259
5	89197648	89199816	+	CBT15_circR_1011	-	ENSMUSG00000060961	ENSMUST00000113218	havana	O88343	54403	Slc4a4	solute carrier family 4 (anion exchanger), member 4 [Source:MGI Symbol;Acc:MGI:1927555]	exon start=circRNA start	exon end=circRNA end	89197649-89197762 exon:ENSMUSE00000222161|89199655-89199816 exon:ENSMUSE00000222154
5	93148386	93167687	+	CBT15_circR_1012	-	ENSMUSG00000058013	ENSMUST00000074733	ensembl_havana	Q8C1B7	52398	Sept11	septin 11 [Source:MGI Symbol;Acc:MGI:1277214]	exon start=circRNA start	exon end=circRNA end	93148387-93148582 exon:ENSMUSE00000188418|93154870-93155056 exon:ENSMUSE00000496674|93156851-93157012 exon:ENSMUSE00000188426|93161150-93161246 exon:ENSMUSE00001373225|93162124-93162292 exon:ENSMUSE00000384144|93165249-93165381 exon:ENSMUSE00000492991|93167500-93167687 exon:ENSMUSE00000391905
5	96128942	96134132	-	CBT15_circR_1013	-	ENSMUSG00000034724	ENSMUST00000036646	havana	Q8VEG6	231464	Cnot6l	CCR4-NOT transcription complex subunit 6-like [Source:UniProtKB/Swiss-Prot;Acc:Q8VEG6]	exon start=circRNA start	exon end=circRNA end	96128943-96129028 exon:ENSMUSE00001290789|96131059-96131241 exon:ENSMUSE00000803537|96134011-96134132 exon:ENSMUSE00001286022
5	99240822	99243246	-	CBT15_circR_1014	mm9_circ_015601:circbase	ENSMUSG00000089809	ENSMUST00000031276	ensembl_havana	Q8JZL7	320292	Rasgef1b	Ras-GEF domain-containing family member 1B [Source:UniProtKB/Swiss-Prot;Acc:Q8JZL7]	exon start=circRNA start	exon end=circRNA end	99240823-99240960 exon:ENSMUSE00001393533|99241409-99241531 exon:ENSMUSE00001392825|99243064-99243246 exon:ENSMUSE00000343861
6	108339506	108356537	+	CBT15_circR_1015	-	ENSMUSG00000030102	ENSMUST00000032192	ensembl_havana	Q8C8N0	16438	Itpr1	Inositol 1,4,5-trisphosphate receptor type 1 [Source:UniProtKB/Swiss-Prot;Acc:P11881]	exon start=circRNA start	exon end=circRNA end	108339507-108339622 exon:ENSMUSE00000492668|108349598-108349684 exon:ENSMUSE00000518011|108351993-108352151 exon:ENSMUSE00000493758|108354607-108354705 exon:ENSMUSE00000519964|108356200-108356283 exon:ENSMUSE00000234769|108356391-108356537 exon:ENSMUSE00000234761
6	108376761	108418000	+	CBT15_circR_1016	-	ENSMUSG00000030102	ENSMUST00000032192	ensembl_havana	Q8C8N0	16438	Itpr1	Inositol 1,4,5-trisphosphate receptor type 1 [Source:UniProtKB/Swiss-Prot;Acc:P11881]	exon start=circRNA start	exon end=circRNA end	108376762-108376861 exon:ENSMUSE00001089727|108377685-108377845 exon:ENSMUSE00001008646|108378162-108378303 exon:ENSMUSE00000248771|108380916-108381074 exon:ENSMUSE00000374533|108381188-108381360 exon:ENSMUSE00000195288|108382105-108382224 exon:ENSMUSE00000195276|108383621-108383815 exon:ENSMUSE00000195308|108386620-108386871 exon:ENSMUSE00000195294|108387364-108387505 exon:ENSMUSE00000195266|108…
6	108416809	108440687	+	CBT15_circR_1017	-	ENSMUSG00000030102	ENSMUST00000032192	ensembl_havana	Q8C8N0	16438	Itpr1	Inositol 1,4,5-trisphosphate receptor type 1 [Source:UniProtKB/Swiss-Prot;Acc:P11881]	exon start=circRNA start	exon end=circRNA end	108416810-108416958 exon:ENSMUSE00000556770|108417889-108418000 exon:ENSMUSE00000556767|108423333-108423365 exon:ENSMUSE00000556765|108431461-108431496 exon:ENSMUSE00000556763|108432646-108432696 exon:ENSMUSE00000556759|108438300-108438432 exon:ENSMUSE00000556758|108440497-108440687 exon:ENSMUSE00001370438
6	112672123	112681676	-	CBT15_circR_1018	mm9_circ_002005:circbase	ENSMUSG00000030254	ENSMUST00000068487	ensembl_havana	Q9QXK2	58186	Rad18	RAD18 E3 ubiquitin protein ligase [Source:MGI Symbol;Acc:MGI:1890476]	exon start=circRNA start	exon end=circRNA end	112672124-112672200 exon:ENSMUSE00001213995|112675746-112675930 exon:ENSMUSE00001277730|112679917-112680016 exon:ENSMUSE00001268123|112681339-112681676 exon:ENSMUSE00001226685
6	113408904	113409340	+	CBT15_circR_1019	mm9_circ_009482:circbase	ENSMUSG00000030276	ENSMUST00000032414	ensembl_havana	A4Q9E5	101100	Ttll3	tubulin tyrosine ligase-like family, member 3 [Source:MGI Symbol;Acc:MGI:2141418]	exon start=circRNA start	exon end=circRNA end	113408905-113409340 exon:ENSMUSE00001311744
1	72859777	72860055	+	CBT15_circR_102	-	ENSMUSG00000026185	ENSMUST00000027377	ensembl_havana	Q07079	16011	Igfbp5	Insulin-like growth factor-binding protein 5 [Source:UniProtKB/Swiss-Prot;Acc:Q07079]	transcript start<=circRNA start	transcript end>=circRNA end	-
6	113682732	113686958	+	CBT15_circR_1020	-	ENSMUSG00000060477	ENSMUST00000059286	ensembl_havana	Q8CFA1	108960	Irak2	Interleukin-1 receptor-associated kinase-like 2 [Source:UniProtKB/Swiss-Prot;Acc:Q8CFA1]	exon start=circRNA start	exon end=circRNA end	113682733-113682795 exon:ENSMUSE00000222566|113686758-113686958 exon:ENSMUSE00000368265
6	116229222	116241622	+	CBT15_circR_1021	-	ENSMUSG00000024104	ENSMUST00000036759	ensembl_havana	Q6PGL7	28006	Washc2	WASH complex subunit 2` [Source:MGI Symbol;Acc:MGI:106463]	exon start=circRNA start	exon end=circRNA end	116229223-116229350 exon:ENSMUSE00000306106|116231542-116231628 exon:ENSMUSE00000306100|116236097-116236198 exon:ENSMUSE00000372830|116238132-116238263 exon:ENSMUSE00000554887|116241447-116241622 exon:ENSMUSE00000333015
6	119743287	119825819	-	CBT15_circR_1022	-	ENSMUSG00000030172	ENSMUST00000183703	havana	Q99MI1	111173	Erc1	ELKS/Rab6-interacting/CAST family member 1 [Source:UniProtKB/Swiss-Prot;Acc:Q99MI1]	exon start=circRNA start	exon end=circRNA end	119743288-119743481 exon:ENSMUSE00000196056|119749838-119749978 exon:ENSMUSE00000553828|119751200-119751340 exon:ENSMUSE00000553829|119753259-119753396 exon:ENSMUSE00000553832|119761144-119761311 exon:ENSMUSE00000553834|119773734-119773901 exon:ENSMUSE00000553839|119777988-119778071 exon:ENSMUSE00000553842|119779477-119779632 exon:ENSMUSE00000553847|119783389-119783463 exon:ENSMUSE00000553849|119…
6	119934255	119936571	-	CBT15_circR_1023	-	ENSMUSG00000045962	ENSMUST00000060043	ensembl_havana	P83741	232341	Wnk1	WNK lysine deficient protein kinase 1 [Source:MGI Symbol;Acc:MGI:2442092]	exon start=circRNA start	exon end=circRNA end	119934256-119934450 exon:ENSMUSE00000453011|119936369-119936571 exon:ENSMUSE00000366395
6	134062063	134066465	+	CBT15_circR_1024	mm9_circ_003371:circbase	ENSMUSG00000030199	ENSMUST00000111963	havana	P97360	14011	Etv6	Transcription factor ETV6 [Source:UniProtKB/Swiss-Prot;Acc:P97360]	exon start!=circRNA start	exon end=circRNA end	-
6	134066306	134137417	+	CBT15_circR_1025	-	ENSMUSG00000030199	ENSMUST00000111963	havana	P97360	14011	Etv6	Transcription factor ETV6 [Source:UniProtKB/Swiss-Prot;Acc:P97360]	exon start=circRNA start	exon end=circRNA end	134066307-134066465 exon:ENSMUSE00000689908|134137285-134137417 exon:ENSMUSE00001263981
6	134506195	134513419	-	CBT15_circR_1026	mm9_circ_015535:circbase	ENSMUSG00000030201	ENSMUST00000032322	ensembl_havana	O88572	16974	Lrp6	LDL receptor related protein 6 [Source:HGNC Symbol;Acc:HGNC:6698]	exon start=circRNA start	exon end=circRNA end	134506196-134506367 exon:ENSMUSE00000196311|134507286-134507682 exon:ENSMUSE00000196314|134511156-134511287 exon:ENSMUSE00000196328|134513223-134513419 exon:ENSMUSE00001279626
6	134758618	134761434	-	CBT15_circR_1027	-	ENSMUSG00000030203	ENSMUST00000100857	ensembl_havana	F6UIK0	70686	Dusp16	dual specificity phosphatase 16 [Source:HGNC Symbol;Acc:HGNC:17909]	exon start=circRNA start	exon end=circRNA end	134758619-134758757 exon:ENSMUSE00001282667|134760846-134761434 exon:ENSMUSE00001221279
6	136599649	136603467	+	CBT15_circR_1028	-	ENSMUSG00000030213	ENSMUST00000032335	ensembl_havana	Q7TT18	54343	Atf7ip	Activating transcription factor 7-interacting protein 1 [Source:UniProtKB/Swiss-Prot;Acc:Q7TT18]	exon start=circRNA start	exon end=circRNA end	136599650-136599805 exon:ENSMUSE00000196405|136603285-136603467 exon:ENSMUSE00000196404
6	137509081	137512297	-	CBT15_circR_1029	-	ENSMUSG00000015766	ENSMUST00000058210	ensembl_havana	Q08509	13860	Eps8	Epidermal growth factor receptor kinase substrate 8 [Source:UniProtKB/Swiss-Prot;Acc:Q08509]	exon start=circRNA start	exon end=circRNA end	137509082-137509262 exon:ENSMUSE00001312299|137512149-137512297 exon:ENSMUSE00001235336
1	74967499	74968912	-	CBT15_circR_103	mm9_circ_005995:circbase	ENSMUSG00000026162	ENSMUST00000152855	ensembl_havana	Q3KNJ2	75570	Nhej1	non-homologous end-joining factor 1 [Source:RefSeq peptide;Acc:NP_083618]	exon start!=circRNA start	exon end=circRNA end	-
6	141913415	141924500	-	CBT15_circR_1030	-	ENSMUSG00000041698	ENSMUST00000042119	ensembl_havana	Q53ZW9	28248	Slco1a1	solute carrier organic anion transporter family, member 1a1 [Source:MGI Symbol;Acc:MGI:1351891]	exon start=circRNA start	exon end=circRNA end	141913416-141913480 exon:ENSMUSE00000979331|141918463-141918635 exon:ENSMUSE00001084854|141921769-141921934 exon:ENSMUSE00001006299|141922966-141923161 exon:ENSMUSE00001041397|141924336-141924500 exon:ENSMUSE00001005777
6	142086452	142103142	-	CBT15_circR_1031	-	ENSMUSG00000079262	ENSMUST00000111827	ensembl_havana	Q99J94	28254	Slco1a6	Solute carrier organic anion transporter family member 1A6 [Source:UniProtKB/Swiss-Prot;Acc:Q99J94]	exon start!=circRNA start	exon end=circRNA end	-
6	143180586	143186634	+	CBT15_circR_1032	-	ENSMUSG00000030275	ENSMUST00000032413	ensembl_havana	Q9D4V0	75320	Etnk1	Ethanolamine kinase 1 [Source:UniProtKB/Swiss-Prot;Acc:Q9D4V0]	exon start=circRNA start	exon end=circRNA end	143180587-143180846 exon:ENSMUSE00000294535|143184573-143184713 exon:ENSMUSE00000196996|143186492-143186634 exon:ENSMUSE00000196990
6	143180586	143197565	+	CBT15_circR_1033	-	ENSMUSG00000030275	ENSMUST00000032413	ensembl_havana	Q9D4V0	75320	Etnk1	Ethanolamine kinase 1 [Source:UniProtKB/Swiss-Prot;Acc:Q9D4V0]	exon start=circRNA start	exon end=circRNA end	143180587-143180846 exon:ENSMUSE00000294535|143184573-143184713 exon:ENSMUSE00000196996|143186492-143186634 exon:ENSMUSE00000196990|143195232-143195315 exon:ENSMUSE00000196988|143197405-143197565 exon:ENSMUSE00000196987
6	146291524	146359487	-	CBT15_circR_1034	-	ENSMUSG00000030287	ENSMUST00000053273	ensembl_havana	Q9Z329	16439	Itpr2	Inositol 1,4,5-trisphosphate receptor type 2 [Source:UniProtKB/Swiss-Prot;Acc:Q9Z329]	exon start=circRNA start	exon end=circRNA end	146291525-146291633 exon:ENSMUSE00001246785|146294013-146294155 exon:ENSMUSE00000403202|146296549-146296739 exon:ENSMUSE00000357271|146310987-146311107 exon:ENSMUSE00000414464|146312839-146312967 exon:ENSMUSE00000363338|146323111-146323236 exon:ENSMUSE00000401568|146324991-146325242 exon:ENSMUSE00000360875|146327094-146327294 exon:ENSMUSE00000279653|146328295-146328417 exon:ENSMUSE00000545618|146…
6	146350022	146359487	-	CBT15_circR_1035	-	ENSMUSG00000030287	ENSMUST00000053273	ensembl_havana	Q9Z329	16439	Itpr2	Inositol 1,4,5-trisphosphate receptor type 2 [Source:UniProtKB/Swiss-Prot;Acc:Q9Z329]	exon start=circRNA start	exon end=circRNA end	146350023-146350080 exon:ENSMUSE00000352692|146354630-146354759 exon:ENSMUSE00000392262|146359294-146359487 exon:ENSMUSE00000413770
6	146371252	146376182	-	CBT15_circR_1036	-	ENSMUSG00000030287	ENSMUST00000053273	ensembl_havana	Q9Z329	16439	Itpr2	Inositol 1,4,5-trisphosphate receptor type 2 [Source:UniProtKB/Swiss-Prot;Acc:Q9Z329]	exon start=circRNA start	exon end=circRNA end	146371253-146371403 exon:ENSMUSE00000382288|146373094-146373238 exon:ENSMUSE00000336464|146374364-146374615 exon:ENSMUSE00000384133|146375792-146375977 exon:ENSMUSE00000348902|146376063-146376182 exon:ENSMUSE00000338433
6	147030853	147031205	-	CBT15_circR_1037	-	ENSMUSG00000016487	ENSMUST00000016631	ensembl_havana	Q8C8U0	67533	Ppfibp1	PTPRF interacting protein, binding protein 1 (liprin beta 1) [Source:MGI Symbol;Acc:MGI:1914783]	transcript start<=circRNA start	transcript end>=circRNA end	-
6	148796640	148801989	-	CBT15_circR_1038	-	ENSMUSG00000040029	ENSMUST00000048418	ensembl_havana	Q7TMY7	320727	Ipo8	Importin-8 [Source:UniProtKB/Swiss-Prot;Acc:Q7TMY7]	exon start=circRNA start	exon end=circRNA end	148796641-148796766 exon:ENSMUSE00001258320|148798623-148798783 exon:ENSMUSE00001230667|148799727-148799892 exon:ENSMUSE00000336298|148800181-148800270 exon:ENSMUSE00000485837|148801487-148801603 exon:ENSMUSE00000488757|148801913-148801989 exon:ENSMUSE00001290175
6	149325404	149331506	+	CBT15_circR_1039	-	ENSMUSG00000032712	ENSMUST00000046689	ensembl_havana	B2KFD2	67246	2810474O19Rik	RIKEN cDNA 2810474O19 gene [Source:MGI Symbol;Acc:MGI:1914496]	exon start=circRNA start	exon end=circRNA end	149325405-149329784 exon:ENSMUSE00000315731|149331426-149331506 exon:ENSMUSE00000315724
1	78522684	78529252	+	CBT15_circR_104	-	ENSMUSG00000012187	ENSMUST00000012331	ensembl	Q91ZV4	68393	Mogat1	2-acylglycerol O-acyltransferase 1 [Source:UniProtKB/Swiss-Prot;Acc:Q91ZV4]	exon start=circRNA start	exon end=circRNA end	78522685-78522863 exon:ENSMUSE00000361596|78523574-78523778 exon:ENSMUSE00000157232|78527570-78527744 exon:ENSMUSE00000157233|78529053-78529252 exon:ENSMUSE00000157237
6	22132228	22145687	+	CBT15_circR_1040	mm9_circ_015231:circbase	ENSMUSG00000062980	ENSMUST00000115383	ensembl_havana	B2RX70	214642	Cped1	cadherin-like and PC-esterase domain containing 1 [Source:MGI Symbol;Acc:MGI:2444814]	exon start=circRNA start	exon end=circRNA end	22132229-22132386 exon:ENSMUSE00000327215|22135847-22135917 exon:ENSMUSE00000327208|22138660-22138710 exon:ENSMUSE00001246374|22143944-22144130 exon:ENSMUSE00001247977|22145519-22145687 exon:ENSMUSE00000327188
6	23107139	23122737	-	CBT15_circR_1041	-	ENSMUSG00000029695	ENSMUST00000031707	ensembl_havana	Q99K67	30956	Aass	aminoadipate-semialdehyde synthase [Source:MGI Symbol;Acc:MGI:1353573]	exon start=circRNA start	exon end=circRNA end	23107140-23107251 exon:ENSMUSE00000419447|23107617-23107739 exon:ENSMUSE00000419453|23109427-23109575 exon:ENSMUSE00000564853|23113426-23113553 exon:ENSMUSE00001242969|23113676-23113754 exon:ENSMUSE00000325812|23114841-23114987 exon:ENSMUSE00000325818|23115088-23115155 exon:ENSMUSE00000325823|23118670-23118754 exon:ENSMUSE00000325827|23120877-23121053 exon:ENSMUSE00000419480|23122513-23122737 exo…
6	23371430	23372114	-	CBT15_circR_1042	-	ENSMUSG00000017978	ENSMUST00000018122	ensembl_havana	Q8BYR5	320405	Cadps2	Calcium-dependent secretion activator 2 [Source:UniProtKB/Swiss-Prot;Acc:Q8BYR5]	transcript start<=circRNA start	transcript end>=circRNA end	-
6	28242976	28247284	-	CBT15_circR_1043	-	ENSMUSG00000039841	ENSMUST00000035930	havana	Q0VEE6	627049	Zfp800	zinc finger protein 800 [Source:MGI Symbol;Acc:MGI:1889334]	exon start=circRNA start	exon end=circRNA end	28242977-28244663 exon:ENSMUSE00000432380|28247141-28247284 exon:ENSMUSE00000305446
6	28242976	28256526	-	CBT15_circR_1044	-	ENSMUSG00000039841	ENSMUST00000035930	havana	Q0VEE6	627049	Zfp800	zinc finger protein 800 [Source:MGI Symbol;Acc:MGI:1889334]	exon start=circRNA start	exon end=circRNA end	28242977-28244663 exon:ENSMUSE00000432380|28247141-28247284 exon:ENSMUSE00000305446|28256431-28256526 exon:ENSMUSE00000305453
6	29586037	29589229	-	CBT15_circR_1045	-	ENSMUSG00000012535	ENSMUST00000012679	ensembl_havana	Q6P2B1	320938	Tnpo3	Mus musculus transportin 3 (Tnpo3), transcript variant 2, mRNA. [Source:RefSeq mRNA;Acc:NM_001347079]	exon start=circRNA start	exon end=circRNA end	29586038-29586194 exon:ENSMUSE00001231903|29588023-29588096 exon:ENSMUSE00001222583|29589029-29589229 exon:ENSMUSE00001206596
6	29588022	29589229	-	CBT15_circR_1046	-	ENSMUSG00000012535	ENSMUST00000012679	ensembl_havana	Q6P2B1	320938	Tnpo3	Mus musculus transportin 3 (Tnpo3), transcript variant 2, mRNA. [Source:RefSeq mRNA;Acc:NM_001347079]	exon start=circRNA start	exon end=circRNA end	29588023-29588096 exon:ENSMUSE00001222583|29589029-29589229 exon:ENSMUSE00001206596
6	29863142	29871286	+	CBT15_circR_1047	-	ENSMUSG00000029772	ENSMUST00000064872	havana	Q68FL4	74340	Ahcyl2	S-adenosylhomocysteine hydrolase-like 2 [Source:MGI Symbol;Acc:MGI:1921590]	exon start=circRNA start	exon end=circRNA end	29863143-29863251 exon:ENSMUSE00001302178|29870568-29870711 exon:ENSMUSE00001208293|29871186-29871286 exon:ENSMUSE00001285115
6	31087491	31093595	-	CBT15_circR_1048	-	ENSMUSG00000044471	ENSMUST00000229299	havana	Q8K5E3	232685	Lncpint	long non-protein coding RNA, Trp53 induced transcript	exon start=circRNA start	exon end!=circRNA end	-
6	31093362	31181149	-	CBT15_circR_1049	-	ENSMUSG00000044471	ENSMUST00000229711	havana	Q8K5E3	232685	Lncpint	long non-protein coding RNA, Trp53 induced transcript	exon start=circRNA start	exon end!=circRNA end	-
1	78522689	78529252	+	CBT15_circR_105	-	ENSMUSG00000012187	ENSMUST00000149732	havana	Q91ZV4	68393	Mogat1	2-acylglycerol O-acyltransferase 1 [Source:UniProtKB/Swiss-Prot;Acc:Q91ZV4]	exon start=circRNA start	exon end!=circRNA end	-
6	31418930	31433131	+	CBT15_circR_1050	mm9_circ_009396:circbase	ENSMUSG00000025609	ENSMUST00000026699	ensembl_havana	O89050	27418	Mkln1	Muskelin [Source:UniProtKB/Swiss-Prot;Acc:O89050]	exon start=circRNA start	exon end=circRNA end	31418931-31419000 exon:ENSMUSE00001292121|31426714-31426856 exon:ENSMUSE00001260425|31428137-31428225 exon:ENSMUSE00001275490|31431140-31431249 exon:ENSMUSE00001267758|31432939-31433131 exon:ENSMUSE00001226898
6	35064897	35080226	-	CBT15_circR_1051	-	ENSMUSG00000038784	ENSMUST00000114993	ensembl_havana	Q8BT14	53621	Cnot4	CCR4-NOT transcription complex subunit 4 [Source:UniProtKB/Swiss-Prot;Acc:Q8BT14]	exon start=circRNA start	exon end=circRNA end	35064898-35065022 exon:ENSMUSE00000701344|35068588-35068713 exon:ENSMUSE00000285465|35069370-35069471 exon:ENSMUSE00000285470|35070217-35070303 exon:ENSMUSE00000285478|35077981-35078178 exon:ENSMUSE00000285485|35079961-35080226 exon:ENSMUSE00000285489
6	35077980	35080226	-	CBT15_circR_1052	-	ENSMUSG00000038784	ENSMUST00000044163	ensembl_havana	Q8BT14	53621	Cnot4	CCR4-NOT transcription complex subunit 4 [Source:UniProtKB/Swiss-Prot;Acc:Q8BT14]	exon start=circRNA start	exon end=circRNA end	35077981-35078178 exon:ENSMUSE00000285485|35079961-35080226 exon:ENSMUSE00000285489
6	35077980	35085799	-	CBT15_circR_1053	-	ENSMUSG00000038784	ENSMUST00000044163	ensembl_havana	Q8BT14	53621	Cnot4	CCR4-NOT transcription complex subunit 4 [Source:UniProtKB/Swiss-Prot;Acc:Q8BT14]	exon start=circRNA start	exon end!=circRNA end	-
6	3545509	3578915	+	CBT15_circR_1054	mm9_circ_017590:circbase	ENSMUSG00000001376	ENSMUST00000001412	ensembl_havana	Q8CI71	73288	Vps50	VPS50 EARP/GARPII complex subunit [Source:MGI Symbol;Acc:MGI:1920538]	exon start=circRNA start	exon end=circRNA end	3545510-3545642 exon:ENSMUSE00001233556|3551013-3551104 exon:ENSMUSE00001231556|3554996-3555090 exon:ENSMUSE00001255914|3555368-3555466 exon:ENSMUSE00001211068|3562268-3562358 exon:ENSMUSE00001211454|3565516-3565692 exon:ENSMUSE00001284770|3567735-3567853 exon:ENSMUSE00001248148|3571002-3571108 exon:ENSMUSE00001275054|3578794-3578915 exon:ENSMUSE00001252626
6	37353556	37364143	-	CBT15_circR_1055	mm9_circ_008902:circbase	ENSMUSG00000038648	ENSMUST00000041093	ensembl_havana	Q8BH52	208647	Creb3l2	Cyclic AMP-responsive element-binding protein 3-like protein 2 Processed cyclic AMP-responsive element-binding protein 3-like protein 2 [Source:UniProtKB/Swiss-Prot;Acc:Q8BH52]	exon start=circRNA start	exon end=circRNA end	37353557-37353625 exon:ENSMUSE00000282329|37354751-37354809 exon:ENSMUSE00000282337|37355643-37355789 exon:ENSMUSE00000282349|37358463-37358647 exon:ENSMUSE00000365674|37362358-37362445 exon:ENSMUSE00000411574|37363968-37364143 exon:ENSMUSE00000354336
6	37903532	37915297	+	CBT15_circR_1056	-	ENSMUSG00000029833	ENSMUST00000031859	ensembl_havana	Q64127	21848	Trim24	Transcription intermediary factor 1-alpha [Source:UniProtKB/Swiss-Prot;Acc:Q64127]	exon start=circRNA start	exon end=circRNA end	37903533-37903651 exon:ENSMUSE00001295460|37908217-37908364 exon:ENSMUSE00001279423|37915165-37915297 exon:ENSMUSE00001206994
6	37903532	37919490	+	CBT15_circR_1057	-	ENSMUSG00000029833	ENSMUST00000031859	ensembl_havana	Q64127	21848	Trim24	Transcription intermediary factor 1-alpha [Source:UniProtKB/Swiss-Prot;Acc:Q64127]	exon start=circRNA start	exon end=circRNA end	37903533-37903651 exon:ENSMUSE00001295460|37908217-37908364 exon:ENSMUSE00001279423|37915165-37915297 exon:ENSMUSE00001206994|37919374-37919490 exon:ENSMUSE00001270457
6	37903532	37927640	+	CBT15_circR_1058	-	ENSMUSG00000029833	ENSMUST00000031859	ensembl_havana	Q64127	21848	Trim24	Transcription intermediary factor 1-alpha [Source:UniProtKB/Swiss-Prot;Acc:Q64127]	exon start=circRNA start	exon end=circRNA end	37903533-37903651 exon:ENSMUSE00001295460|37908217-37908364 exon:ENSMUSE00001279423|37915165-37915297 exon:ENSMUSE00001206994|37919374-37919490 exon:ENSMUSE00001270457|37927526-37927640 exon:ENSMUSE00001289026
6	37903532	37931500	+	CBT15_circR_1059	-	ENSMUSG00000029833	ENSMUST00000031859	ensembl_havana	Q64127	21848	Trim24	Transcription intermediary factor 1-alpha [Source:UniProtKB/Swiss-Prot;Acc:Q64127]	exon start=circRNA start	exon end=circRNA end	37903533-37903651 exon:ENSMUSE00001295460|37908217-37908364 exon:ENSMUSE00001279423|37915165-37915297 exon:ENSMUSE00001206994|37919374-37919490 exon:ENSMUSE00001270457|37927526-37927640 exon:ENSMUSE00001289026|37931354-37931500 exon:ENSMUSE00001235075
1	80276413	80290242	-	CBT15_circR_106	-	ENSMUSG00000004364	ENSMUST00000163119	ensembl_havana	Q9JLV5	26554	Cul3	Cullin-3 [Source:UniProtKB/Swiss-Prot;Acc:Q9JLV5]	exon start=circRNA start	exon end=circRNA end	80276414-80276548 exon:ENSMUSE00000248092|80277375-80277471 exon:ENSMUSE00000157319|80277964-80278088 exon:ENSMUSE00000157325|80280833-80280940 exon:ENSMUSE00000157321|80281383-80281553 exon:ENSMUSE00000157332|80282623-80282799 exon:ENSMUSE00000157328|80283676-80283821 exon:ENSMUSE00000157339|80286899-80287127 exon:ENSMUSE00000157323|80288744-80288858 exon:ENSMUSE00001247725|80290082-80290242 exo…
6	37949221	37960855	+	CBT15_circR_1060	-	ENSMUSG00000029833	ENSMUST00000031859	ensembl_havana	Q64127	21848	Trim24	Transcription intermediary factor 1-alpha [Source:UniProtKB/Swiss-Prot;Acc:Q64127]	exon start=circRNA start	exon end=circRNA end	37949222-37949398 exon:ENSMUSE00000193167|37951452-37951625 exon:ENSMUSE00001215874|37953494-37953629 exon:ENSMUSE00000193206|37956403-37956475 exon:ENSMUSE00000193204|37957004-37957172 exon:ENSMUSE00000193196|37957509-37957837 exon:ENSMUSE00000481951|37958562-37958694 exon:ENSMUSE00000281836|37960781-37960855 exon:ENSMUSE00000193162
6	38067736	38078958	-	CBT15_circR_1061	-	ENSMUSG00000038600	ENSMUST00000040259	ensembl_havana	Q3UP55	140494	Atp6v0a4	ATPase, H+ transporting, lysosomal V0 subunit A4 [Source:MGI Symbol;Acc:MGI:2153480]	exon start=circRNA start	exon end=circRNA end	38067737-38067830 exon:ENSMUSE00000281374|38071849-38072006 exon:ENSMUSE00000281380|38074122-38074261 exon:ENSMUSE00000281386|38076686-38076836 exon:ENSMUSE00000281393|38078746-38078958 exon:ENSMUSE00000281406
6	38440454	38491931	+	CBT15_circR_1062	-	ENSMUSG00000038538	ENSMUST00000039127	ensembl_havana	Q80WC1	320538	Ubn2	ubinuclein 2 [Source:MGI Symbol;Acc:MGI:2444236]	exon start=circRNA start	exon end=circRNA end	38440455-38440547 exon:ENSMUSE00000618273|38452870-38452971 exon:ENSMUSE00000655522|38461475-38461612 exon:ENSMUSE00000655519|38462963-38463066 exon:ENSMUSE00000655517|38463554-38464049 exon:ENSMUSE00000850149|38470152-38470222 exon:ENSMUSE00001211015|38479064-38479193 exon:ENSMUSE00001287030|38481804-38481922 exon:ENSMUSE00001287365|38482503-38482616 exon:ENSMUSE00001281421|38483119-38483262 exo…
6	38461474	38470222	+	CBT15_circR_1063	-	ENSMUSG00000038538	ENSMUST00000039127	ensembl_havana	Q80WC1	320538	Ubn2	ubinuclein 2 [Source:MGI Symbol;Acc:MGI:2444236]	exon start=circRNA start	exon end=circRNA end	38461475-38461612 exon:ENSMUSE00000655519|38462963-38463066 exon:ENSMUSE00000655517|38463554-38464049 exon:ENSMUSE00000850149|38470152-38470222 exon:ENSMUSE00001211015
6	38818229	38819313	-	CBT15_circR_1064	mm9_circ_002179:circbase	ENSMUSG00000061436	ENSMUST00000160360	havana	Q9QZR5	15258	Hipk2	homeodomain interacting protein kinase 2 [Source:MGI Symbol;Acc:MGI:1314872]	exon start=circRNA start	exon end=circRNA end	38818230-38819313 exon:ENSMUSE00001305689
6	39165096	39173438	-	CBT15_circR_1065	-	ENSMUSG00000042599	ENSMUST00000002305	ensembl_havana	Q3UWM4	338523	Kdm7a	Lysine-specific demethylase 7A [Source:UniProtKB/Swiss-Prot;Acc:Q3UWM4]	exon start=circRNA start	exon end=circRNA end	39165097-39165203 exon:ENSMUSE00000193884|39166667-39166754 exon:ENSMUSE00000193878|39168941-39169103 exon:ENSMUSE00000193888|39170124-39170310 exon:ENSMUSE00000193873|39170769-39170910 exon:ENSMUSE00000193876|39173278-39173438 exon:ENSMUSE00000193879
6	47551716	47558294	-	CBT15_circR_1066	-	ENSMUSG00000029687	ENSMUST00000114618	ensembl_havana	Q61188	14056	Ezh2	Histone-lysine N-methyltransferase EZH2 [Source:UniProtKB/Swiss-Prot;Acc:Q61188]	exon start=circRNA start	exon end=circRNA end	47551717-47551895 exon:ENSMUSE00000699951|47552386-47552488 exon:ENSMUSE00001374871|47554124-47554264 exon:ENSMUSE00000296664|47556030-47556150 exon:ENSMUSE00000296670|47558178-47558294 exon:ENSMUSE00001299209
6	47551731	47558294	-	CBT15_circR_1067	-	ENSMUSG00000029687	ENSMUST00000081721	ensembl_havana	Q61188	14056	Ezh2	Histone-lysine N-methyltransferase EZH2 [Source:UniProtKB/Swiss-Prot;Acc:Q61188]	exon start=circRNA start	exon end=circRNA end	47551732-47551895 exon:ENSMUSE00000191540|47552386-47552488 exon:ENSMUSE00001374871|47554124-47554264 exon:ENSMUSE00000296664|47556030-47556150 exon:ENSMUSE00000296670|47558178-47558294 exon:ENSMUSE00001299209
6	47576535	47577667	-	CBT15_circR_1068	mm9_circ_002148:circbase	ENSMUSG00000029687	ENSMUST00000081721	ensembl_havana	Q61188	14056	Ezh2	Histone-lysine N-methyltransferase EZH2 [Source:UniProtKB/Swiss-Prot;Acc:Q61188]	exon start=circRNA start	exon end=circRNA end	47576536-47576664 exon:ENSMUSE00001304807|47577544-47577667 exon:ENSMUSE00000486290
6	50143718	50163649	+	CBT15_circR_1069	mm9_circ_010146:circbase	ENSMUSG00000038388	ENSMUST00000036225	ensembl_havana	Q3UN60	56524	Mpp6	membrane protein, palmitoylated 6 (MAGUK p55 subfamily member 6) [Source:MGI Symbol;Acc:MGI:1927340]	exon start=circRNA start	exon end=circRNA end	50143719-50143784 exon:ENSMUSE00000277409|50145774-50145892 exon:ENSMUSE00000277399|50158682-50158834 exon:ENSMUSE00001225878|50162586-50162735 exon:ENSMUSE00001277542|50163422-50163649 exon:ENSMUSE00000277380
1	82455722	82456895	-	CBT15_circR_107	-	ENSMUSG00000067158	ENSMUST00000087050	ensembl_havana	Q9QZR9	12829	Col4a4	Collagen alpha-4(IV) chain [Source:UniProtKB/Swiss-Prot;Acc:Q9QZR9]	exon start=circRNA start	exon end=circRNA end	82455723-82455911 exon:ENSMUSE00000629417|82456779-82456895 exon:ENSMUSE00000629418
6	58876488	58890234	+	CBT15_circR_1070	-	ENSMUSG00000029804	ENSMUST00000031823	havana	Q8CFQ0	73998	Herc3	HECT and RLD domain containing E3 ubiquitin protein ligase 3 [Source:HGNC Symbol;Acc:HGNC:4876]	exon start=circRNA start	exon end=circRNA end	58876489-58876652 exon:ENSMUSE00000192961|58876768-58876881 exon:ENSMUSE00000192956|58884950-58884973 exon:ENSMUSE00000269042|58885068-58885157 exon:ENSMUSE00000192954|58887408-58887578 exon:ENSMUSE00000192930|58888620-58888763 exon:ENSMUSE00000192939|58890068-58890234 exon:ENSMUSE00000192941
6	61310813	61313835	+	CBT15_circR_1071	mm9_circ_001686:circbase	ENSMUSG00000039578	ENSMUST00000126214	havana	Q8C0C4	232035	Ccser1	Serine-rich coiled-coil domain-containing protein 1 [Source:UniProtKB/Swiss-Prot;Acc:Q8C0C4]	exon start=circRNA start	exon end=circRNA end	61310814-61312172 exon:ENSMUSE00000811395|61313654-61313835 exon:ENSMUSE00000825006
6	65855948	65870469	+	CBT15_circR_1072	mm9_circ_003865:circbase	ENSMUSG00000029913	ENSMUST00000031976	ensembl_havana	Q9CXE0	70779	Prdm5	PR domain containing 5 [Source:MGI Symbol;Acc:MGI:1918029]	exon start=circRNA start	exon end=circRNA end	65855949-65856123 exon:ENSMUSE00000193760|65857643-65857817 exon:ENSMUSE00000257175|65859357-65859478 exon:ENSMUSE00000193758|65862915-65862994 exon:ENSMUSE00000193763|65869181-65869265 exon:ENSMUSE00000193762|65870312-65870469 exon:ENSMUSE00000193764
6	65862914	65901859	+	CBT15_circR_1073	mm9_circ_006547:circbase	ENSMUSG00000029913	ENSMUST00000031976	ensembl_havana	Q9CXE0	70779	Prdm5	PR domain containing 5 [Source:MGI Symbol;Acc:MGI:1918029]	exon start=circRNA start	exon end=circRNA end	65862915-65862994 exon:ENSMUSE00000193763|65869181-65869265 exon:ENSMUSE00000193762|65870312-65870469 exon:ENSMUSE00000193764|65881049-65881142 exon:ENSMUSE00000193770|65883523-65883683 exon:ENSMUSE00000193753|65886085-65886178 exon:ENSMUSE00000193755|65901774-65901859 exon:ENSMUSE00000193767
6	65869180	65886178	+	CBT15_circR_1074	-	ENSMUSG00000029913	ENSMUST00000031973	havana	Q9CXE0	70779	Prdm5	PR domain containing 5 [Source:MGI Symbol;Acc:MGI:1918029]	exon start=circRNA start	exon end=circRNA end	65869181-65869265 exon:ENSMUSE00000193762|65870312-65870469 exon:ENSMUSE00000193764|65881049-65881142 exon:ENSMUSE00000193770|65883523-65883683 exon:ENSMUSE00000193753|65886085-65886178 exon:ENSMUSE00000193755
6	65869180	65901859	+	CBT15_circR_1075	mm9_circ_017142:circbase	ENSMUSG00000029913	ENSMUST00000031973	havana	Q9CXE0	70779	Prdm5	PR domain containing 5 [Source:MGI Symbol;Acc:MGI:1918029]	exon start=circRNA start	exon end=circRNA end	65869181-65869265 exon:ENSMUSE00000193762|65870312-65870469 exon:ENSMUSE00000193764|65881049-65881142 exon:ENSMUSE00000193770|65883523-65883683 exon:ENSMUSE00000193753|65886085-65886178 exon:ENSMUSE00000193755|65901774-65901859 exon:ENSMUSE00000193767
6	72128263	72132163	+	CBT15_circR_1076	mm9_circ_002236:circbase	ENSMUSG00000056091	ENSMUST00000069994	ensembl_havana	O88829	20454	St3gal5	Lactosylceramide alpha-2,3-sialyltransferase [Source:UniProtKB/Swiss-Prot;Acc:O88829]	exon start=circRNA start	exon end=circRNA end	72128264-72128387 exon:ENSMUSE00001301741|72132052-72132163 exon:ENSMUSE00000425445
6	83334075	83338444	+	CBT15_circR_1077	-	ENSMUSG00000043131	ENSMUST00000055261	ensembl_havana	Q921Y0	232157	Mob1a	MOB kinase activator 1A [Source:UniProtKB/Swiss-Prot;Acc:Q921Y0]	exon start=circRNA start	exon end=circRNA end	83334076-83334209 exon:ENSMUSE00000238858|83338281-83338444 exon:ENSMUSE00000615260
6	83402666	83404824	-	CBT15_circR_1078	-	ENSMUSG00000034832	ENSMUST00000056191	havana	Q8BG87	194388	Tet3	Mus musculus tet methylcytosine dioxygenase 3 (Tet3), transcript variant 1, mRNA. [Source:RefSeq mRNA;Acc:NM_001347313]	exon start=circRNA start	exon end=circRNA end	83402667-83404824 exon:ENSMUSE00001281815
6	83942833	83947941	+	CBT15_circR_1079	-	ENSMUSG00000030016	ENSMUST00000032088	havana	Q61464	18139	Zfp638	zinc finger protein 638 [Source:MGI Symbol;Acc:MGI:1203484]	exon start=circRNA start	exon end=circRNA end	83942834-83943141 exon:ENSMUSE00000194357|83944613-83944887 exon:ENSMUSE00000194347|83946217-83946363 exon:ENSMUSE00000194365|83947819-83947941 exon:ENSMUSE00000194349
1	84782826	84814969	-	CBT15_circR_108	-	ENSMUSG00000026219	ENSMUST00000027421	ensembl	G5E870	14897	Trip12	thyroid hormone receptor interactor 12 [Source:MGI Symbol;Acc:MGI:1309481]	exon start=circRNA start	exon end=circRNA end	84782827-84782963 exon:ENSMUSE00001372832|84786091-84786196 exon:ENSMUSE00000599438|84793525-84794327 exon:ENSMUSE00000599439|84814823-84814969 exon:ENSMUSE00000599440
6	83942833	83967427	+	CBT15_circR_1080	-	ENSMUSG00000030016	ENSMUST00000032088	havana	Q61464	18139	Zfp638	zinc finger protein 638 [Source:MGI Symbol;Acc:MGI:1203484]	exon start=circRNA start	exon end=circRNA end	83942834-83943141 exon:ENSMUSE00000194357|83944613-83944887 exon:ENSMUSE00000194347|83946217-83946363 exon:ENSMUSE00000194365|83947819-83947941 exon:ENSMUSE00000194349|83953084-83953142 exon:ENSMUSE00000194364|83953335-83953387 exon:ENSMUSE00000237271|83954711-83954761 exon:ENSMUSE00000237264|83956694-83956762 exon:ENSMUSE00001370815|83957509-83957592 exon:ENSMUSE00000194368|83958184-83958252 exo…
6	83965528	83967427	+	CBT15_circR_1081	-	ENSMUSG00000030016	ENSMUST00000032088	havana	Q61464	18139	Zfp638	zinc finger protein 638 [Source:MGI Symbol;Acc:MGI:1203484]	exon start=circRNA start	exon end=circRNA end	83965529-83965657 exon:ENSMUSE00000194346|83966447-83966488 exon:ENSMUSE00000194367|83967293-83967427 exon:ENSMUSE00000194352
6	85347779	85348991	-	CBT15_circR_1082	-	ENSMUSG00000051343	ENSMUST00000060837	ensembl_havana	Q6ZQ33	52055	Rab11fip5	Rab11 family-interacting protein 5 [Source:UniProtKB/Swiss-Prot;Acc:Q8R361]	exon start=circRNA start	exon end=circRNA end	85347780-85348455 exon:ENSMUSE00000358672|85348555-85348991 exon:ENSMUSE00000420636
6	85641318	85678709	+	CBT15_circR_1083	-	ENSMUSG00000063810	ENSMUST00000072018	ensembl_havana	Q8K4E0	236266	Alms1	Alstrom syndrome [Source:UniProtKB/Swiss-Prot;Acc:Q8K4E0]	exon start=circRNA start	exon end=circRNA end	85641319-85641548 exon:ENSMUSE00000614934|85643158-85643283 exon:ENSMUSE00000614933|85651263-85651418 exon:ENSMUSE00000614932|85656395-85656529 exon:ENSMUSE00000614931|85667867-85667956 exon:ENSMUSE00001024963|85677556-85678709 exon:ENSMUSE00001002295
6	86944356	86967373	+	CBT15_circR_1084	-	ENSMUSG00000057230	ENSMUST00000003710	ensembl_havana	Q3UHJ0	269774	Aak1	AP2 associated kinase 1 [Source:MGI Symbol;Acc:MGI:1098687]	exon start=circRNA start	exon end=circRNA end	86944357-86944478 exon:ENSMUSE00000325578|86946104-86946185 exon:ENSMUSE00000325573|86946861-86946993 exon:ENSMUSE00000325566|86949542-86949645 exon:ENSMUSE00000325561|86950781-86950860 exon:ENSMUSE00000325556|86955104-86955258 exon:ENSMUSE00000558645|86956259-86956572 exon:ENSMUSE00000558632|86963993-86964225 exon:ENSMUSE00000325518|86965477-86965634 exon:ENSMUSE00000325510|86967269-86967373 exo…
6	88281548	88298236	-	CBT15_circR_1085	-	ENSMUSG00000033216	ENSMUST00000165242	ensembl_havana	Q9JHW4	65967	Eefsec	Selenocysteine-specific elongation factor [Source:UniProtKB/Swiss-Prot;Acc:Q9JHW4]	exon start=circRNA start	exon end=circRNA end	88281549-88281705 exon:ENSMUSE00000322198|88297577-88298236 exon:ENSMUSE00000322209
6	88355482	88358642	-	CBT15_circR_1086	mm9_circ_010484:circbase	ENSMUSG00000033216	ENSMUST00000165242	ensembl_havana	Q9JHW4	65967	Eefsec	Selenocysteine-specific elongation factor [Source:UniProtKB/Swiss-Prot;Acc:Q9JHW4]	exon start=circRNA start	exon end=circRNA end	88355483-88355647 exon:ENSMUSE00000322217|88358546-88358642 exon:ENSMUSE00000322223
6	90689579	90694850	-	CBT15_circR_1087	mm9_circ_017841:circbase	ENSMUSG00000034312	ENSMUST00000101151	ensembl	Q8R0S2	232227	Iqsec1	IQ motif and SEC7 domain-containing protein 1 [Source:UniProtKB/Swiss-Prot;Acc:Q8R0S2]	exon start=circRNA start	exon end=circRNA end	90689580-90690826 exon:ENSMUSE00000652948|90694559-90694850 exon:ENSMUSE00001257244
6	93229917	93231457	+	CBT15_circR_1088	-	ENSMUSG00000097462	ENSMUST00000181121	havana	-	330385	9530026P05Rik	RIKEN cDNA 9530026P05 gene	transcript start<=circRNA start	transcript end>=circRNA end	-
6	93868732	93879880	-	CBT15_circR_1089	-	ENSMUSG00000045095	ENSMUST00000055224	ensembl	A0A0N4SUZ0,A0A0N4SWA1,A0A0N4SWH0,Q4VBG2,B9EKC0,A0A0R4J0S6,E9PZ12,Q8CCP7,A0A0N4SVU9,Q3TQ86,Q8BQR9,Q6RHR9,Q4H4B4,A0JLR6,Q5DTM1,Q4H4B5,A0A0N4SUP9	78178	Magi1	RIKEN cDNA 4930511A08 gene	transcript start<=circRNA start	transcript end>=circRNA end	-
1	84786090	84814969	-	CBT15_circR_109	-	ENSMUSG00000026219	ENSMUST00000027421	ensembl	G5E870	14897	Trip12	thyroid hormone receptor interactor 12 [Source:MGI Symbol;Acc:MGI:1309481]	exon start=circRNA start	exon end=circRNA end	84786091-84786196 exon:ENSMUSE00000599438|84793525-84794327 exon:ENSMUSE00000599439|84814823-84814969 exon:ENSMUSE00000599440
6	99003199	99010057	-	CBT15_circR_1090	-	ENSMUSG00000030067	ENSMUST00000113328	havana	P58462	108655	Foxp1	Mus musculus forkhead box P1 (Foxp1), transcript variant 4, mRNA. [Source:RefSeq mRNA;Acc:NM_001347345]	exon start=circRNA start	exon end=circRNA end	99003200-99003404 exon:ENSMUSE00001371478|99009904-99010057 exon:ENSMUSE00000695184
6	99003199	99016665	-	CBT15_circR_1091	-	ENSMUSG00000030067	ENSMUST00000074346	havana	P58462	108655	Foxp1	Mus musculus forkhead box P1 (Foxp1), transcript variant 4, mRNA. [Source:RefSeq mRNA;Acc:NM_001347345]	exon start=circRNA start	exon end=circRNA end	99003200-99003404 exon:ENSMUSE00001371478|99009904-99010054 exon:ENSMUSE00001065648|99015424-99015510 exon:ENSMUSE00001008556|99016528-99016665 exon:ENSMUSE00001275631
7	110027070	110031766	+	CBT15_circR_1092	mm9_circ_014539:circbase	ENSMUSG00000066232	ENSMUST00000084731	ensembl_havana	Q9EPL8	233726	Ipo7	Importin-7 [Source:UniProtKB/Swiss-Prot;Acc:Q9EPL8]	exon start=circRNA start	exon end=circRNA end	110027071-110027152 exon:ENSMUSE00000528038|110029691-110029844 exon:ENSMUSE00000528036|110031608-110031766 exon:ENSMUSE00000528035
7	111508052	111520175	-	CBT15_circR_1093	-	ENSMUSG00000038296	ENSMUST00000049430	ensembl_havana	Q8K1B9	233733	Galnt18	Polypeptide N-acetylgalactosaminyltransferase 18 [Source:UniProtKB/Swiss-Prot;Acc:Q8K1B9]	exon start=circRNA start	exon end=circRNA end	111508053-111508148 exon:ENSMUSE00000304603|111513498-111513635 exon:ENSMUSE00000304609|111519990-111520175 exon:ENSMUSE00000304613
7	111597802	111599123	-	CBT15_circR_1094	-	ENSMUSG00000038296	ENSMUST00000049430	ensembl_havana	Q8K1B9	233733	Galnt18	Polypeptide N-acetylgalactosaminyltransferase 18 [Source:UniProtKB/Swiss-Prot;Acc:Q8K1B9]	exon start!=circRNA start	exon end=circRNA end	-
7	112759383	112759639	+	CBT15_circR_1095	mm9_circ_007990:circbase	ENSMUSG00000055320	ENSMUST00000059768	ensembl_havana	P30051	21676	Tead1	TEA domain family member 1 [Source:MGI Symbol;Acc:MGI:101876]	exon start=circRNA start	exon end=circRNA end	112759384-112759639 exon:ENSMUSE00001246111
7	114058539	114060419	-	CBT15_circR_1096	mm9_circ_001286:circbase	ENSMUSG00000055723	ENSMUST00000069449	ensembl_havana	Q9CTF6	66922	Rras2	Ras-related protein R-Ras2 [Source:UniProtKB/Swiss-Prot;Acc:P62071]	exon start=circRNA start	exon end=circRNA end	114058540-114058648 exon:ENSMUSE00000527807|114058927-114059029 exon:ENSMUSE00000527808|114060332-114060419 exon:ENSMUSE00000527809
7	114226602	114227174	-	CBT15_circR_1097	-	ENSMUSG00000030754	ENSMUST00000033012	ensembl_havana	Q9JIF7	70349	Copb1	Coatomer subunit beta [Source:UniProtKB/Swiss-Prot;Acc:Q9JIF7]	exon start=circRNA start	exon end=circRNA end	114226603-114226782 exon:ENSMUSE00000301397|114226947-114227174 exon:ENSMUSE00000301405
7	114319452	114321251	-	CBT15_circR_1098	mm9_circ_006185:circbase	ENSMUSG00000087475	ENSMUST00000163996	havana	-	71045	4933406I18Rik	RIKEN cDNA 4933406I18 gene	exon start=circRNA start	exon end=circRNA end	114319453-114319641 exon:ENSMUSE00000899948|114321140-114321251 exon:ENSMUSE00000883327
7	116359995	116368189	-	CBT15_circR_1099	-	ENSMUSG00000030660	ENSMUST00000170430	ensembl_havana	Q61194	18704	Pik3c2a	phosphatidylinositol-4-phosphate 3-kinase catalytic subunit type 2 alpha [Source:MGI Symbol;Acc:MGI:1203729]	exon start=circRNA start	exon end=circRNA end	116359996-116360100 exon:ENSMUSE00000201761|116362047-116362227 exon:ENSMUSE00000201768|116362558-116362652 exon:ENSMUSE00000201772|116363349-116363442 exon:ENSMUSE00000201771|116364428-116364616 exon:ENSMUSE00000201767|116368044-116368189 exon:ENSMUSE00000201766
1	132013025	132023838	+	CBT15_circR_11	-	ENSMUSG00000026436	ENSMUST00000027696	ensembl_havana	P41158	13714	Elk4	ETS domain-containing protein Elk-4 [Source:UniProtKB/Swiss-Prot;Acc:P41158]	exon start=circRNA start	exon end!=circRNA end	-
1	84912195	84929564	-	CBT15_circR_110	-	ENSMUSG00000026220	ENSMUST00000027422	ensembl_havana	Q8K1C7	71781	Slc16a14	solute carrier family 16 (monocarboxylic acid transporters), member 14 [Source:MGI Symbol;Acc:MGI:1919031]	exon start=circRNA start	exon end=circRNA end	84912196-84913173 exon:ENSMUSE00000374483|84922854-84922997 exon:ENSMUSE00000629365|84929287-84929564 exon:ENSMUSE00000629366
7	116417452	116418581	-	CBT15_circR_1100	-	ENSMUSG00000030660	ENSMUST00000170430	ensembl_havana	Q61194	18704	Pik3c2a	phosphatidylinositol-4-phosphate 3-kinase catalytic subunit type 2 alpha [Source:MGI Symbol;Acc:MGI:1203729]	exon start=circRNA start	exon end=circRNA end	116417453-116418581 exon:ENSMUSE00000901817
7	118193449	118196035	-	CBT15_circR_1101	mm9_circ_014794:circbase	ENSMUSG00000030655	ENSMUST00000032891	ensembl_havana	Q8BKX6	233789	Smg1	Serine/threonine-protein kinase SMG1 [Source:UniProtKB/Swiss-Prot;Acc:Q8BKX6]	exon start=circRNA start	exon end=circRNA end	118193450-118193719 exon:ENSMUSE00000245132|118195036-118195137 exon:ENSMUSE00000245139|118195811-118196035 exon:ENSMUSE00000245148
7	118408024	118410044	-	CBT15_circR_1102	-	ENSMUSG00000058420	ENSMUST00000081574	ensembl_havana	Q920M7	110058	Syt17	Synaptotagmin-17 [Source:UniProtKB/Swiss-Prot;Acc:Q920M7]	exon start=circRNA start	exon end=circRNA end	118408025-118408180 exon:ENSMUSE00000240450|118409924-118410044 exon:ENSMUSE00000240460
7	119469301	119471471	+	CBT15_circR_1103	-	ENSMUSG00000030963	ENSMUST00000033263	ensembl_havana	Q91X17	22242	Umod	uromodulin [Source:MGI Symbol;Acc:MGI:102674]	transcript start<=circRNA start	transcript end>=circRNA end	-
7	119578081	119596118	+	CBT15_circR_1104	-	ENSMUSG00000030945	ENSMUST00000084647	ensembl_havana	Q8K0L3	233799	Acsm2	Acyl-coenzyme A synthetase ACSM2, mitochondrial [Source:UniProtKB/Swiss-Prot;Acc:Q8K0L3]	exon start=circRNA start	exon end!=circRNA end	-
7	119630911	119640734	+	CBT15_circR_1105	-	ENSMUSG00000033533	ENSMUST00000047929	ensembl_havana	Q91VA0	117147	Acsm1	Acyl-coenzyme A synthetase ACSM1, mitochondrial [Source:UniProtKB/Swiss-Prot;Acc:Q91VA0]	exon start!=circRNA start	exon end=circRNA end	-
7	119633061	119640734	+	CBT15_circR_1106	-	ENSMUSG00000033533	ENSMUST00000047929	ensembl_havana	Q91VA0	117147	Acsm1	Acyl-coenzyme A synthetase ACSM1, mitochondrial [Source:UniProtKB/Swiss-Prot;Acc:Q91VA0]	exon start=circRNA start	exon end=circRNA end	119633062-119633272 exon:ENSMUSE00000234042|119636450-119636657 exon:ENSMUSE00000342146|119638065-119638205 exon:ENSMUSE00000377428|119640575-119640734 exon:ENSMUSE00000435181
7	119638064	119656083	+	CBT15_circR_1107	-	ENSMUSG00000033533	ENSMUST00000047929	ensembl_havana	Q91VA0	117147	Acsm1	Acyl-coenzyme A synthetase ACSM1, mitochondrial [Source:UniProtKB/Swiss-Prot;Acc:Q91VA0]	exon start=circRNA start	exon end=circRNA end	119638065-119638205 exon:ENSMUSE00000377428|119640575-119640734 exon:ENSMUSE00000435181|119652554-119652633 exon:ENSMUSE00000435176|119654332-119654455 exon:ENSMUSE00000435174|119655416-119655496 exon:ENSMUSE00000435171|119655982-119656083 exon:ENSMUSE00000435166
7	121047837	121057399	+	CBT15_circR_1108	mm9_circ_009705:circbase	ENSMUSG00000030876	ENSMUST00000033163	ensembl_havana	Q9EPL4	59052	Mettl9	Methyltransferase-like protein 9 [Source:UniProtKB/Swiss-Prot;Acc:Q9EPL4]	exon start=circRNA start	exon end=circRNA end	121047838-121048028 exon:ENSMUSE00000204574|121052087-121052296 exon:ENSMUSE00000204580|121057215-121057399 exon:ENSMUSE00000204578
7	121052086	121057399	+	CBT15_circR_1109	mm9_circ_008117:circbase	ENSMUSG00000030876	ENSMUST00000033163	ensembl_havana	Q9EPL4	59052	Mettl9	Methyltransferase-like protein 9 [Source:UniProtKB/Swiss-Prot;Acc:Q9EPL4]	exon start=circRNA start	exon end=circRNA end	121052087-121052296 exon:ENSMUSE00000204580|121057215-121057399 exon:ENSMUSE00000204578
1	84922853	84929564	-	CBT15_circR_111	-	ENSMUSG00000026220	ENSMUST00000027422	ensembl_havana	Q8K1C7	71781	Slc16a14	solute carrier family 16 (monocarboxylic acid transporters), member 14 [Source:MGI Symbol;Acc:MGI:1919031]	exon start=circRNA start	exon end=circRNA end	84922854-84922997 exon:ENSMUSE00000629365|84929287-84929564 exon:ENSMUSE00000629366
7	127497462	127497803	-	CBT15_circR_1110	-	-	-	intergenic	-	-	-	-	-	-	-
7	130621720	130627499	+	CBT15_circR_1111	-	ENSMUSG00000030852	ENSMUST00000207918	havana	Q9JJG0	57752	Tacc2	Mus musculus transforming, acidic coiled-coil containing protein 2 (Tacc2), transcript variant 4, mRNA. [Source:RefSeq mRNA;Acc:NM_001347637]	exon start=circRNA start	exon end=circRNA end	130621721-130626841 exon:ENSMUSE00000389102|130627398-130627499 exon:ENSMUSE00001377116
7	130663015	130674739	+	CBT15_circR_1112	-	ENSMUSG00000030852	ENSMUST00000059145	ensembl	Q9JJG0	57752	Tacc2	Mus musculus transforming, acidic coiled-coil containing protein 2 (Tacc2), transcript variant 4, mRNA. [Source:RefSeq mRNA;Acc:NM_001347637]	exon start=circRNA start	exon end=circRNA end	130663016-130663141 exon:ENSMUSE00000467397|130674602-130674739 exon:ENSMUSE00000526686
7	132948043	132950435	+	CBT15_circR_1113	mm9_circ_004212:circbase	ENSMUSG00000030967	ENSMUST00000033265	ensembl	Q7M760	360216	Zranb1	zinc finger, RAN-binding domain containing 1 [Source:MGI Symbol;Acc:MGI:106441]	exon start!=circRNA start	exon end=circRNA end	-
7	132966506	132973623	+	CBT15_circR_1114	mm9_circ_001644:circbase	ENSMUSG00000030967	ENSMUST00000033265	ensembl	Q7M760	360216	Zranb1	zinc finger, RAN-binding domain containing 1 [Source:MGI Symbol;Acc:MGI:106441]	exon start=circRNA start	exon end=circRNA end	132966507-132966694 exon:ENSMUSE00001085580|132971186-132971339 exon:ENSMUSE00000205061|132972690-132972761 exon:ENSMUSE00000205059|132973425-132973623 exon:ENSMUSE00000205058
7	140773137	140774731	-	CBT15_circR_1115	-	ENSMUSG00000025479	ENSMUST00000026552	ensembl_havana	Q05421	13106	Cyp2e1	Cytochrome P450 2E1 [Source:UniProtKB/Swiss-Prot;Acc:Q05421]	transcript start<=circRNA start	transcript end>=circRNA end	-
7	144001922	144057795	+	CBT15_circR_1116	-	ENSMUSG00000037541	ENSMUST00000105902	havana	Q80Z38	210274	Shank2	SH3 and multiple ankyrin repeat domains protein 2 [Source:UniProtKB/Swiss-Prot;Acc:Q80Z38]	exon start!=circRNA start	exon end=circRNA end	-
7	14578735	14609339	-	CBT15_circR_1117	-	ENSMUSG00000041596	ENSMUST00000044683	ensembl_havana	-	100417675	Nlrp5-ps	NLR family, pyrin domain containing 5, pseudogene	exon start=circRNA start	exon end=circRNA end	14578736-14578906 exon:ENSMUSE00001038959|14580934-14581104 exon:ENSMUSE00001090624|14582992-14583162 exon:ENSMUSE00001056832|14586618-14586788 exon:ENSMUSE00001013179|14592646-14592813 exon:ENSMUSE00001002564|14598275-14598451 exon:ENSMUSE00000394076|14603140-14603190 exon:ENSMUSE00000521260|14606566-14606642 exon:ENSMUSE00000916349|14607240-14607320 exon:ENSMUSE00001086420|14609262-14609339 exo…
7	16549062	16565329	-	CBT15_circR_1118	-	ENSMUSG00000058230	ENSMUST00000075845	ensembl_havana	Q3UVZ8	232906	Arhgap35	Rho GTPase activating protein 35 [Source:MGI Symbol;Acc:MGI:1929494]	exon start=circRNA start	exon end=circRNA end	16549063-16549207 exon:ENSMUSE00000385201|16561458-16565329 exon:ENSMUSE00000473675
7	19093089	19093767	-	CBT15_circR_1119	-	ENSMUSG00000030409	ENSMUST00000032568	ensembl_havana	P54265	13400	Dmpk	Myotonin-protein kinase [Source:UniProtKB/Swiss-Prot;Acc:P54265]	transcript start<=circRNA start	transcript end>=circRNA end	-
1	87364103	87374111	+	CBT15_circR_112	-	ENSMUSG00000048000	ENSMUST00000027475	ensembl_havana	Q6Y7W8	227331	Gigyf2	GRB10-interacting GYF protein 2 [Source:UniProtKB/Swiss-Prot;Acc:Q6Y7W8]	exon start=circRNA start	exon end=circRNA end	87364104-87364233 exon:ENSMUSE00001296166|87365184-87365279 exon:ENSMUSE00001211053|87373997-87374111 exon:ENSMUSE00001286448
7	19481245	19484734	+	CBT15_circR_1120	-	ENSMUSG00000011263	ENSMUST00000137613	havana	D3YUP5	74463	Exoc3l2	exocyst complex component 3-like 2	exon start=circRNA start	exon end=circRNA end	19481246-19481356 exon:ENSMUSE00001380938|19484599-19484734 exon:ENSMUSE00001380805
7	19696337	19697010	-	CBT15_circR_1121	-	ENSMUSG00000002985	ENSMUST00000167646	havana	Q3TXU4	11816	Apoe	Apolipoprotein E [Source:UniProtKB/Swiss-Prot;Acc:P08226]	exon start=circRNA start	exon end!=circRNA end	-
7	25273180	25273543	-	CBT15_circR_1122	-	ENSMUSG00000005442	ENSMUST00000169266	havana	Q924A2	71722	Cic	capicua transcriptional repressor [Source:HGNC Symbol;Acc:HGNC:14214]	transcript start<=circRNA start	transcript end>=circRNA end	-
7	25326119	25326543	+	CBT15_circR_1123	-	ENSMUSG00000045039	ENSMUST00000128119	ensembl_havana	P60882	269878	Megf8	Multiple epidermal growth factor-like domains protein 8 [Source:UniProtKB/Swiss-Prot;Acc:P60882]	exon start!=circRNA start	exon end=circRNA end	-
7	27961940	27964869	-	CBT15_circR_1124	-	ENSMUSG00000063047	ENSMUST00000081618	ensembl	E9Q2S6	338354	Zfp780b	zinc finger protein 780B [Source:MGI Symbol;Acc:MGI:2444764]	exon start!=circRNA start	exon end=circRNA end	-
7	41611675	41613251	+	CBT15_circR_1125	-	ENSMUSG00000091474	ENSMUST00000163475	havana	A0A0U1RQ30,E9Q0Q3	668572	2610021A01Rik	RIKEN cDNA 2610021A01 gene [Source:MGI Symbol;Acc:MGI:1922662]	exon start=circRNA start	exon end=circRNA end	41611676-41611925 exon:ENSMUSE00000902122|41612371-41612497 exon:ENSMUSE00001019907|41613156-41613251 exon:ENSMUSE00000893272
7	41649574	41649825	-	CBT15_circR_1126	-	ENSMUSG00000074165	ENSMUST00000045720	havana	Q8BUQ3	67607	Zfp788	zinc finger protein 788 [Source:MGI Symbol;Acc:MGI:1914857]	transcript start<=circRNA start	transcript end>=circRNA end	-
7	44764904	44765778	-	CBT15_circR_1127	-	ENSMUSG00000002205	ENSMUST00000002275	ensembl_havana	Q3TAR6	101568	Vrk3	vaccinia related kinase 3 [Source:MGI Symbol;Acc:MGI:2182465]	transcript start<=circRNA start	transcript end>=circRNA end	-
7	45569472	45569763	+	CBT15_circR_1128	-	ENSMUSG00000109644	ENSMUST00000209416	havana	-	71661	0610005C13Rik	RIKEN cDNA 0610005C13 gene	transcript start<=circRNA start	transcript end>=circRNA end	-
7	45569476	45569763	+	CBT15_circR_1129	-	ENSMUSG00000109644	ENSMUST00000209416	havana	-	71661	0610005C13Rik	RIKEN cDNA 0610005C13 gene	transcript start<=circRNA start	transcript end>=circRNA end	-
1	87364103	87380008	+	CBT15_circR_113	mm9_circ_010385:circbase	ENSMUSG00000048000	ENSMUST00000027475	ensembl_havana	Q6Y7W8	227331	Gigyf2	GRB10-interacting GYF protein 2 [Source:UniProtKB/Swiss-Prot;Acc:Q6Y7W8]	exon start=circRNA start	exon end=circRNA end	87364104-87364233 exon:ENSMUSE00001296166|87365184-87365279 exon:ENSMUSE00001211053|87373997-87374111 exon:ENSMUSE00001286448|87378972-87379083 exon:ENSMUSE00001284865|87379968-87380008 exon:ENSMUSE00001282220
7	51887911	51926544	+	CBT15_circR_1130	-	ENSMUSG00000030498	ENSMUST00000051912	havana	P11862	14453	Gas2	Mus musculus growth arrest specific 2 (Gas2), transcript variant 2, mRNA. [Source:RefSeq mRNA;Acc:NM_001330607]	exon start=circRNA start	exon end=circRNA end	51887912-51888076 exon:ENSMUSE00001379408|51897251-51897372 exon:ENSMUSE00001278432|51926403-51926544 exon:ENSMUSE00001261217
7	64304990	64305564	-	CBT15_circR_1131	-	ENSMUSG00000030522	ENSMUST00000032736	ensembl_havana	Q7TPM9	233315	Mtmr10	Myotubularin-related protein 10 [Source:UniProtKB/Swiss-Prot;Acc:Q7TPM9]	transcript start<=circRNA start	transcript end>=circRNA end	-
7	67264864	67268400	-	CBT15_circR_1132	-	ENSMUSG00000030557	ENSMUST00000072460	havana	Q60929	17258	Mef2a	Mus musculus myocyte enhancer factor 2A (Mef2a), transcript variant 7, mRNA. [Source:RefSeq mRNA;Acc:NM_001357325]	exon start=circRNA start	exon end=circRNA end	67264865-67264924 exon:ENSMUSE00001254322|67265943-67266162 exon:ENSMUSE00001280230|67268269-67268400 exon:ENSMUSE00001243657
7	67545365	67559969	-	CBT15_circR_1133	-	ENSMUSG00000030556	ENSMUST00000187953	havana	Q3TX51	67867	Lrrc28	Leucine-rich repeat-containing protein 28 [Source:UniProtKB/Swiss-Prot;Acc:Q3TX51]	exon start=circRNA start	exon end=circRNA end	67545366-67545468 exon:ENSMUSE00001319427|67559858-67559969 exon:ENSMUSE00001322152
7	68003809	68004355	+	CBT15_circR_1134	mm9_circ_010252:circbase	ENSMUSG00000005533	ENSMUST00000005671	ensembl_havana	Q60751	16001	Igf1r	insulin like growth factor 1 receptor [Source:HGNC Symbol;Acc:HGNC:5465]	exon start=circRNA start	exon end=circRNA end	68003810-68004355 exon:ENSMUSE00000261773
7	68164992	68173375	+	CBT15_circR_1135	-	ENSMUSG00000005533	ENSMUST00000005671	ensembl_havana	Q60751	16001	Igf1r	insulin like growth factor 1 receptor [Source:HGNC Symbol;Acc:HGNC:5465]	exon start=circRNA start	exon end=circRNA end	68164993-68165305 exon:ENSMUSE00000261767|68169897-68170048 exon:ENSMUSE00000261754|68173231-68173375 exon:ENSMUSE00000261748
7	68300832	68304651	+	CBT15_circR_1136	-	ENSMUSG00000074071	ENSMUST00000125685	havana	Q8CHT6	434197	Fam169b	Protein FAM169B [Source:UniProtKB/Swiss-Prot;Acc:Q8CHT6]	exon start=circRNA start	exon end=circRNA end	68300833-68300963 exon:ENSMUSE00000726161|68304552-68304651 exon:ENSMUSE00001377660
7	70354743	70358290	-	CBT15_circR_1137	-	ENSMUSG00000030551	ENSMUST00000032768	ensembl_havana	Q3UST6	11819	Nr2f2	nuclear receptor subfamily 2, group F, member 2 [Source:MGI Symbol;Acc:MGI:1352452]	exon start!=circRNA start	exon end=circRNA end	-
7	70957003	70972119	+	CBT15_circR_1138	-	ENSMUSG00000109532	ENSMUST00000207709	havana	-	105247269	Gm42397	predicted gene, 42397 [Source:MGI Symbol;Acc:MGI:5625282]	exon start=circRNA start	exon end=circRNA end	70957004-70957216 exon:ENSMUSE00001380189|70972043-70972119 exon:ENSMUSE00001379019
7	70957003	70972946	+	CBT15_circR_1139	-	ENSMUSG00000109532	ENSMUST00000208692	havana	-	105247269	Gm42397	predicted gene, 42397 [Source:MGI Symbol;Acc:MGI:5625282]	exon start=circRNA start	exon end=circRNA end	70957004-70957216 exon:ENSMUSE00001380189|70960466-70960611 exon:ENSMUSE00001376207|70972043-70972119 exon:ENSMUSE00001379019|70972820-70972946 exon:ENSMUSE00001380988
1	87364103	87436891	+	CBT15_circR_114	-	ENSMUSG00000048000	ENSMUST00000027475	ensembl_havana	Q6Y7W8	227331	Gigyf2	GRB10-interacting GYF protein 2 [Source:UniProtKB/Swiss-Prot;Acc:Q6Y7W8]	exon start=circRNA start	exon end=circRNA end	87364104-87364233 exon:ENSMUSE00001296166|87365184-87365279 exon:ENSMUSE00001211053|87373997-87374111 exon:ENSMUSE00001286448|87378972-87379083 exon:ENSMUSE00001284865|87379968-87380008 exon:ENSMUSE00001282220|87403667-87403846 exon:ENSMUSE00001312844|87406984-87407201 exon:ENSMUSE00001268260|87407293-87407455 exon:ENSMUSE00000452946|87407535-87407723 exon:ENSMUSE00001280497|87410662-87410858 exo…
7	70957003	71001489	+	CBT15_circR_1140	-	ENSMUSG00000109532	ENSMUST00000207709	havana	-	105247269	Gm42397	predicted gene, 42397 [Source:MGI Symbol;Acc:MGI:5625282]	exon start=circRNA start	exon end!=circRNA end	-
7	73468455	73473108	-	CBT15_circR_1141	-	ENSMUSG00000078671	ENSMUST00000169922	ensembl_havana	E9PZM4	244059	Chd2	Chromodomain-helicase-DNA-binding protein 2 [Source:UniProtKB/Swiss-Prot;Acc:E9PZM4]	exon start=circRNA start	exon end=circRNA end	73468456-73468631 exon:ENSMUSE00000909815|73469558-73469728 exon:ENSMUSE00000885936|73471797-73471889 exon:ENSMUSE00000892932|73473012-73473108 exon:ENSMUSE00000890398
7	74504176	74504642	-	CBT15_circR_1142	-	ENSMUSG00000025790	ENSMUST00000026897	ensembl_havana	Q8R3L5	108116	Slco3a1	Solute carrier organic anion transporter family member 3A1 [Source:UniProtKB/Swiss-Prot;Acc:Q8R3L5]	exon start=circRNA start	exon end=circRNA end	74504177-74504642 exon:ENSMUSE00000265402
7	84275334	84305259	-	CBT15_circR_1143	-	ENSMUSG00000015709	ENSMUST00000085077	ensembl_havana	Q61324	11864	Arnt2	Aryl hydrocarbon receptor nuclear translocator 2 [Source:UniProtKB/Swiss-Prot;Acc:Q61324]	exon start=circRNA start	exon end=circRNA end	84275335-84275486 exon:ENSMUSE00000530032|84282097-84282171 exon:ENSMUSE00000530034|84283993-84284127 exon:ENSMUSE00000530035|84285774-84285850 exon:ENSMUSE00000530036|84304797-84304882 exon:ENSMUSE00000530038|84305194-84305259 exon:ENSMUSE00000530040
7	84632655	84634409	-	CBT15_circR_1144	mm9_circ_004789:circbase	ENSMUSG00000030629	ENSMUST00000069537	ensembl_havana	Q9DCH6	65098	Zfand6	zinc finger, AN1-type domain 6 [Source:MGI Symbol;Acc:MGI:1929510]	exon start=circRNA start	exon end=circRNA end	84632656-84632756 exon:ENSMUSE00000201420|84633885-84633993 exon:ENSMUSE00000201419|84634239-84634409 exon:ENSMUSE00000201418
7	87304837	87321762	+	CBT15_circR_1145	-	ENSMUSG00000030562	ENSMUST00000032781	ensembl_havana	B2RSM1	50490	Nox4	NADPH oxidase 4 [Source:MGI Symbol;Acc:MGI:1354184]	exon start=circRNA start	exon end=circRNA end	87304838-87304935 exon:ENSMUSE00001276899|87306729-87306756 exon:ENSMUSE00001235600|87314064-87314136 exon:ENSMUSE00001280901|87317231-87317311 exon:ENSMUSE00001270372|87321546-87321762 exon:ENSMUSE00001235312
7	87321545	87339017	+	CBT15_circR_1146	-	ENSMUSG00000030562	ENSMUST00000032781	ensembl_havana	B2RSM1	50490	Nox4	NADPH oxidase 4 [Source:MGI Symbol;Acc:MGI:1354184]	exon start=circRNA start	exon end=circRNA end	87321546-87321762 exon:ENSMUSE00001235312|87323633-87323797 exon:ENSMUSE00001229986|87323933-87323995 exon:ENSMUSE00001218976|87338957-87339017 exon:ENSMUSE00001273268
7	90160447	90174533	+	CBT15_circR_1147	-	ENSMUSG00000039361	ENSMUST00000049537	havana	Q7M6Y3	233489	Picalm	Phosphatidylinositol-binding clathrin assembly protein [Source:UniProtKB/Swiss-Prot;Acc:Q7M6Y3]	exon start=circRNA start	exon end=circRNA end	90160448-90160590 exon:ENSMUSE00000323677|90161260-90161335 exon:ENSMUSE00000323670|90165514-90165616 exon:ENSMUSE00000590793|90169182-90169275 exon:ENSMUSE00000323656|90170579-90170690 exon:ENSMUSE00000323649|90172234-90172340 exon:ENSMUSE00000323641|90173034-90173075 exon:ENSMUSE00000323636|90174448-90174533 exon:ENSMUSE00000323629
7	90160447	90197020	+	CBT15_circR_1148	-	ENSMUSG00000039361	ENSMUST00000049537	havana	Q7M6Y3	233489	Picalm	Phosphatidylinositol-binding clathrin assembly protein [Source:UniProtKB/Swiss-Prot;Acc:Q7M6Y3]	exon start=circRNA start	exon end=circRNA end	90160448-90160590 exon:ENSMUSE00000323677|90161260-90161335 exon:ENSMUSE00000323670|90165514-90165616 exon:ENSMUSE00000590793|90169182-90169275 exon:ENSMUSE00000323656|90170579-90170690 exon:ENSMUSE00000323649|90172234-90172340 exon:ENSMUSE00000323641|90173034-90173075 exon:ENSMUSE00000323636|90174448-90174533 exon:ENSMUSE00000323629|90176279-90176402 exon:ENSMUSE00000323621|90176659-90176795 exo…
7	90189149	90197020	+	CBT15_circR_1149	-	ENSMUSG00000039361	ENSMUST00000049537	havana	Q7M6Y3	233489	Picalm	Phosphatidylinositol-binding clathrin assembly protein [Source:UniProtKB/Swiss-Prot;Acc:Q7M6Y3]	exon start=circRNA start	exon end=circRNA end	90189150-90189257 exon:ENSMUSE00000323591|90191156-90191272 exon:ENSMUSE00001381673|90191359-90191389 exon:ENSMUSE00000323571|90191654-90191753 exon:ENSMUSE00000505476|90194273-90194296 exon:ENSMUSE00000493150|90195655-90195714 exon:ENSMUSE00000323545|90196916-90197020 exon:ENSMUSE00000501341
1	87880367	87881939	+	CBT15_circR_115	mm9_circ_011975:circbase	ENSMUSG00000070738	ENSMUST00000027517	ensembl_havana	E9PUQ8	227333	Dgkd	diacylglycerol kinase delta [Source:HGNC Symbol;Acc:HGNC:2851]	exon start=circRNA start	exon end=circRNA end	87880368-87880478 exon:ENSMUSE00000881533|87881859-87881939 exon:ENSMUSE00000878857
7	97705588	97716539	+	CBT15_circR_1150	-	ENSMUSG00000025439	ENSMUST00000026506	ensembl_havana	Q923F1	12729	Clns1a	chloride nucleotide-sensitive channel 1A [Source:HGNC Symbol;Acc:HGNC:2080]	exon start=circRNA start	exon end=circRNA end	97705589-97705725 exon:ENSMUSE00000150854|97711700-97711798 exon:ENSMUSE00001302953|97712627-97712734 exon:ENSMUSE00000150857|97713907-97714080 exon:ENSMUSE00000150856|97716451-97716539 exon:ENSMUSE00000150848
7	99065799	99077220	-	CBT15_circR_1151	-	ENSMUSG00000035354	ENSMUST00000037968	ensembl_havana	Q8K245	78610	Uvrag	UV radiation resistance associated gene [Source:MGI Symbol;Acc:MGI:1925860]	exon start=circRNA start	exon end!=circRNA end	-
7	99553310	99553514	+	CBT15_circR_1152	-	ENSMUSG00000018909	ENSMUST00000032995	ensembl_havana	Q8BWG8	109689	Arrb1	Beta-arrestin-1 [Source:UniProtKB/Swiss-Prot;Acc:Q8BWG8]	transcript start<=circRNA start	transcript end>=circRNA end	-
7	99935161	99955540	-	CBT15_circR_1153	mm9_circ_015248:circbase	ENSMUSG00000058761	ENSMUST00000080817	ensembl_havana	E9Q7F2	108937	Rnf169	E3 ubiquitin-protein ligase RNF169 [Source:UniProtKB/Swiss-Prot;Acc:E9Q7F2]	exon start=circRNA start	exon end=circRNA end	99935162-99935280 exon:ENSMUSE00000529216|99942959-99943105 exon:ENSMUSE00001222993|99955467-99955540 exon:ENSMUSE00001275576
8	106078603	106079741	+	CBT15_circR_1154	-	ENSMUSG00000031902	ENSMUST00000109308	ensembl_havana	Q3UZ64	18021	Nfatc3	nuclear factor of activated T cells, cytoplasmic, calcineurin dependent 3 [Source:MGI Symbol;Acc:MGI:103296]	exon start=circRNA start	exon end=circRNA end	106078604-106079741 exon:ENSMUSE00000214533
8	106078603	106083973	+	CBT15_circR_1155	-	ENSMUSG00000031902	ENSMUST00000109308	ensembl_havana	Q3UZ64	18021	Nfatc3	nuclear factor of activated T cells, cytoplasmic, calcineurin dependent 3 [Source:MGI Symbol;Acc:MGI:103296]	exon start=circRNA start	exon end=circRNA end	106078604-106079741 exon:ENSMUSE00000214533|106083811-106083973 exon:ENSMUSE00000223798
8	106078603	106109129	+	CBT15_circR_1156	-	ENSMUSG00000031902	ENSMUST00000109308	ensembl_havana	Q3UZ64	18021	Nfatc3	nuclear factor of activated T cells, cytoplasmic, calcineurin dependent 3 [Source:MGI Symbol;Acc:MGI:103296]	exon start=circRNA start	exon end=circRNA end	106078604-106079741 exon:ENSMUSE00000214533|106083811-106083973 exon:ENSMUSE00000223798|106092032-106092231 exon:ENSMUSE00000223784|106096164-106096336 exon:ENSMUSE00000214535|106099072-106099212 exon:ENSMUSE00000214534|106100934-106100989 exon:ENSMUSE00000214532|106104025-106104151 exon:ENSMUSE00000214529|106108125-106109129 exon:ENSMUSE00001030831
8	106083810	106109129	+	CBT15_circR_1157	-	ENSMUSG00000031902	ENSMUST00000109308	ensembl_havana	Q3UZ64	18021	Nfatc3	nuclear factor of activated T cells, cytoplasmic, calcineurin dependent 3 [Source:MGI Symbol;Acc:MGI:103296]	exon start=circRNA start	exon end=circRNA end	106083811-106083973 exon:ENSMUSE00000223798|106092032-106092231 exon:ENSMUSE00000223784|106096164-106096336 exon:ENSMUSE00000214535|106099072-106099212 exon:ENSMUSE00000214534|106100934-106100989 exon:ENSMUSE00000214532|106104025-106104151 exon:ENSMUSE00000214529|106108125-106109129 exon:ENSMUSE00001030831
8	106096163	106109129	+	CBT15_circR_1158	-	ENSMUSG00000031902	ENSMUST00000109308	ensembl_havana	Q3UZ64	18021	Nfatc3	nuclear factor of activated T cells, cytoplasmic, calcineurin dependent 3 [Source:MGI Symbol;Acc:MGI:103296]	exon start=circRNA start	exon end=circRNA end	106096164-106096336 exon:ENSMUSE00000214535|106099072-106099212 exon:ENSMUSE00000214534|106100934-106100989 exon:ENSMUSE00000214532|106104025-106104151 exon:ENSMUSE00000214529|106108125-106109129 exon:ENSMUSE00001030831
8	108792201	108794969	+	CBT15_circR_1159	-	ENSMUSG00000038872	ENSMUST00000043896	ensembl_havana	E9QMD3	11906	Zfhx3	zinc finger homeobox 3 [Source:MGI Symbol;Acc:MGI:99948]	exon start=circRNA start	exon end=circRNA end	108792202-108794969 exon:ENSMUSE00000341336
1	89725960	89743896	+	CBT15_circR_116	-	ENSMUSG00000055013	ENSMUST00000027521	ensembl_havana	Q8BXK8	347722	Agap1	Arf-GAP with GTPase, ANK repeat and PH domain-containing protein 1 [Source:UniProtKB/Swiss-Prot;Acc:Q8BXK8]	exon start=circRNA start	exon end=circRNA end	89725961-89726065 exon:ENSMUSE00000416606|89743728-89743896 exon:ENSMUSE00000416595
8	109832716	109833566	+	CBT15_circR_1160	-	ENSMUSG00000031731	ENSMUST00000034171	havana	P22892	11765	Ap1g1	AP-1 complex subunit gamma-1 [Source:UniProtKB/Swiss-Prot;Acc:P22892]	exon start=circRNA start	exon end=circRNA end	109832717-109832812 exon:ENSMUSE00000212477|109833190-109833270 exon:ENSMUSE00000212489|109833468-109833566 exon:ENSMUSE00000212492
8	111285456	111285896	-	CBT15_circR_1161	-	ENSMUSG00000033596	ENSMUST00000038739	ensembl_havana	Q8CIK8	234736	Rfwd3	E3 ubiquitin-protein ligase RFWD3 [Source:UniProtKB/Swiss-Prot;Acc:Q8CIK8]	transcript start<=circRNA start	transcript end>=circRNA end	-
8	11414760	11425513	+	CBT15_circR_1162	-	ENSMUSG00000031503	ENSMUST00000033899	ensembl_havana	B2RQQ8	12827	Col4a2	Collagen alpha-2(IV) chain Canstatin [Source:UniProtKB/Swiss-Prot;Acc:P08122]	transcript start<=circRNA start	transcript end>=circRNA end	-
8	114886254	114886693	+	CBT15_circR_1163	-	ENSMUSG00000004637	ENSMUST00000004756	ensembl_havana	Q91WL8	80707	Wwox	WW domain-containing oxidoreductase [Source:MGI Symbol;Acc:MGI:1931237]	transcript start<=circRNA start	transcript end>=circRNA end	-
8	123374640	123374906	-	CBT15_circR_1164	-	ENSMUSG00000092329	ENSMUST00000127664	havana	-	-	Gm20388	predicted gene 20388 [Source:MGI Symbol;Acc:MGI:5141853]	transcript start<=circRNA start	transcript end>=circRNA end	-
8	124295357	124305668	+	CBT15_circR_1165	mm9_circ_000784:circbase	ENSMUSG00000092329	ENSMUST00000127664	havana	-	-	Gm20388	predicted gene 20388 [Source:MGI Symbol;Acc:MGI:5141853]	exon start=circRNA start	exon end=circRNA end	124295358-124295451 exon:ENSMUSE00001279492|124305515-124305668 exon:ENSMUSE00001224860
8	22414715	22421450	+	CBT15_circR_1166	-	ENSMUSG00000031533	ENSMUST00000033934	ensembl_havana	Q61733	57312	Mrps31	28S ribosomal protein S31, mitochondrial [Source:UniProtKB/Swiss-Prot;Acc:Q61733]	exon start=circRNA start	exon end=circRNA end	22414716-22415003 exon:ENSMUSE00000210510|22419727-22419885 exon:ENSMUSE00000259679|22421310-22421450 exon:ENSMUSE00000210513
8	22535018	22545600	+	CBT15_circR_1167	mm9_circ_011276:circbase	ENSMUSG00000037656	ENSMUST00000067786	ensembl_havana	Q80UP8	20516	Slc20a2	Sodium-dependent phosphate transporter 2 [Source:UniProtKB/Swiss-Prot;Acc:Q80UP8]	exon start=circRNA start	exon end=circRNA end	22535019-22535572 exon:ENSMUSE00000460455|22538804-22538944 exon:ENSMUSE00000462439|22540360-22540445 exon:ENSMUSE00000485708|22545504-22545600 exon:ENSMUSE00000418350
8	25640576	25649703	+	CBT15_circR_1168	-	ENSMUSG00000054823	ENSMUST00000136107	havana	Q6P2L6	234135	Nsd3	Histone-lysine N-methyltransferase NSD3 [Source:UniProtKB/Swiss-Prot;Acc:Q6P2L6]	exon start=circRNA start	exon end=circRNA end	25640577-25641325 exon:ENSMUSE00001386469|25648441-25648512 exon:ENSMUSE00001245946|25649541-25649703 exon:ENSMUSE00001255509
8	3258382	3258934	-	CBT15_circR_1169	-	ENSMUSG00000005534	ENSMUST00000091291	ensembl_havana	P15208	16337	Insr	Insulin receptor Insulin receptor subunit alpha Insulin receptor subunit beta [Source:UniProtKB/Swiss-Prot;Acc:P15208]	exon start=circRNA start	exon end=circRNA end	3258383-3258934 exon:ENSMUSE00001230539
1	92452010	92470985	-	CBT15_circR_117	-	ENSMUSG00000026260	ENSMUST00000027478	ensembl_havana	Q99LC3	67273	Ndufa10	NADH dehydrogenase [ubiquinone] 1 alpha subcomplex subunit 10, mitochondrial [Source:UniProtKB/Swiss-Prot;Acc:Q99LC3]	exon start=circRNA start	exon end=circRNA end	92452011-92452119 exon:ENSMUSE00001312882|92460380-92460465 exon:ENSMUSE00000157385|92462291-92462345 exon:ENSMUSE00000287346|92463078-92463157 exon:ENSMUSE00000157380|92464361-92464482 exon:ENSMUSE00000287357|92467381-92467467 exon:ENSMUSE00000287365|92469863-92470078 exon:ENSMUSE00000287370|92470817-92470985 exon:ENSMUSE00000157384
8	33789391	33834454	-	CBT15_circR_1170	-	ENSMUSG00000031586	ENSMUST00000033994	havana	Q9WVB0	19663	Rbpms	RNA-binding protein with multiple splicing [Source:UniProtKB/Swiss-Prot;Acc:Q9WVB0]	exon start=circRNA start	exon end=circRNA end	33789392-33789495 exon:ENSMUSE00001267041|33795082-33795150 exon:ENSMUSE00001308732|33834304-33834454 exon:ENSMUSE00001262152
8	3507148	3511810	+	CBT15_circR_1171	-	ENSMUSG00000004567	ENSMUST00000004683	ensembl_havana	Q99J21	94178	Mcoln1	Mucolipin-1 [Source:UniProtKB/Swiss-Prot;Acc:Q99J21]	exon start=circRNA start	exon end=circRNA end	3507149-3507316 exon:ENSMUSE00001213528|3507401-3507566 exon:ENSMUSE00001229517|3508319-3508427 exon:ENSMUSE00001221833|3508684-3508780 exon:ENSMUSE00000233194|3509136-3509235 exon:ENSMUSE00000233186|3510320-3510426 exon:ENSMUSE00000209941|3510540-3510689 exon:ENSMUSE00000209939|3510814-3510915 exon:ENSMUSE00001270780|3511688-3511810 exon:ENSMUSE00001214788
8	3508318	3511810	+	CBT15_circR_1172	-	ENSMUSG00000004567	ENSMUST00000004683	ensembl_havana	Q99J21	94178	Mcoln1	Mucolipin-1 [Source:UniProtKB/Swiss-Prot;Acc:Q99J21]	exon start=circRNA start	exon end=circRNA end	3508319-3508427 exon:ENSMUSE00001221833|3508684-3508780 exon:ENSMUSE00000233194|3509136-3509235 exon:ENSMUSE00000233186|3510320-3510426 exon:ENSMUSE00000209941|3510540-3510689 exon:ENSMUSE00000209939|3510814-3510915 exon:ENSMUSE00001270780|3511688-3511810 exon:ENSMUSE00001214788
8	41076231	41084840	-	CBT15_circR_1173	-	ENSMUSG00000045636	ENSMUST00000059115	ensembl	A0A0R4J1L9	102103	Mtus1	mitochondrial tumor suppressor 1 [Source:MGI Symbol;Acc:MGI:2142572]	exon start=circRNA start	exon end=circRNA end	41076232-41076427 exon:ENSMUSE00000426060|41082614-41084840 exon:ENSMUSE00000426067
8	41082613	41084840	-	CBT15_circR_1174	-	ENSMUSG00000045636	ENSMUST00000059115	ensembl	A0A0R4J1L9	102103	Mtus1	mitochondrial tumor suppressor 1 [Source:MGI Symbol;Acc:MGI:2142572]	exon start=circRNA start	exon end=circRNA end	41082614-41084840 exon:ENSMUSE00000426067
8	41288154	41288630	+	CBT15_circR_1175	-	ENSMUSG00000031592	ENSMUST00000045218	ensembl_havana	Q9R0L6	18536	Pcm1	pericentriolar material 1 [Source:MGI Symbol;Acc:MGI:1277958]	exon start=circRNA start	exon end=circRNA end	41288155-41288630 intron:-
8	45759052	45775703	+	CBT15_circR_1176	-	ENSMUSG00000031626	ENSMUST00000067065	ensembl	B2RXQ9	234214	Sorbs2	sorbin and SH3 domain containing 2 [Source:MGI Symbol;Acc:MGI:1924574]	exon start=circRNA start	exon end=circRNA end	45759053-45759191 exon:ENSMUSE00001269555|45763019-45763191 exon:ENSMUSE00001299041|45769829-45769895 exon:ENSMUSE00001296030|45770546-45770590 exon:ENSMUSE00001250463|45772534-45772708 exon:ENSMUSE00001216148|45775589-45775703 exon:ENSMUSE00001261588
8	47899435	47900856	-	CBT15_circR_1177	mm9_circ_013863:circbase	ENSMUSG00000031563	ENSMUST00000057561	ensembl_havana	Q6NXJ0	52357	Wwc2	WW, C2 and coiled-coil domain containing 2 [Source:MGI Symbol;Acc:MGI:1261872]	exon start=circRNA start	exon end=circRNA end	47899436-47899512 exon:ENSMUSE00000401774|47900653-47900856 exon:ENSMUSE00000414648
8	56564557	56569410	+	CBT15_circR_1178	-	ENSMUSG00000038206	ENSMUST00000040218	ensembl_havana	Q9QZN3	50753	Fbxo8	F-box only protein 8 [Source:UniProtKB/Swiss-Prot;Acc:Q9QZN3]	exon start=circRNA start	exon end=circRNA end	56564558-56564894 exon:ENSMUSE00001289864|56569284-56569410 exon:ENSMUSE00000267869
8	64811679	64834568	-	CBT15_circR_1179	mm9_circ_016108:circbase	ENSMUSG00000031605	ENSMUST00000034017	ensembl_havana	Q8JZP3	77113	Klhl2	Kelch-like protein 2 [Source:UniProtKB/Swiss-Prot;Acc:Q8JZP3]	exon start=circRNA start	exon end=circRNA end	64811680-64811801 exon:ENSMUSE00000683316|64822991-64823097 exon:ENSMUSE00000582120|64834443-64834568 exon:ENSMUSE00000582121
10	108198832	108214506	+	CBT15_circR_118	-	ENSMUSG00000019907	ENSMUST00000070663	ensembl_havana	Q9DBR7	17931	Ppp1r12a	protein phosphatase 1, regulatory (inhibitor) subunit 12A	exon start=circRNA start	exon end=circRNA end	108198833-108198963 exon:ENSMUSE00000573948|108214388-108214506 exon:ENSMUSE00000099008
8	67882980	67908889	-	CBT15_circR_1180	mm9_circ_006613:circbase	ENSMUSG00000030465	ENSMUST00000038959	ensembl	Q78V97	234353	Psd3	pleckstrin and Sec7 domain containing 3 [Source:MGI Symbol;Acc:MGI:1918215]	exon start=circRNA start	exon end=circRNA end	67882981-67883070 exon:ENSMUSE00001223181|67904111-67904175 exon:ENSMUSE00001065431|67906259-67906371 exon:ENSMUSE00001230052|67908486-67908566 exon:ENSMUSE00001248609|67908683-67908889 exon:ENSMUSE00001230964
8	67882980	67917669	-	CBT15_circR_1181	-	ENSMUSG00000030465	ENSMUST00000038959	ensembl	Q78V97	234353	Psd3	pleckstrin and Sec7 domain containing 3 [Source:MGI Symbol;Acc:MGI:1918215]	exon start=circRNA start	exon end!=circRNA end	-
8	67904116	67908889	-	CBT15_circR_1182	mm9_circ_001914:circbase	ENSMUSG00000030465	ENSMUST00000093468	ensembl_havana	Q78V97	234353	Psd3	pleckstrin and Sec7 domain containing 3 [Source:MGI Symbol;Acc:MGI:1918215]	exon start=circRNA start	exon end=circRNA end	67904117-67904175 exon:ENSMUSE00001263272|67906259-67906371 exon:ENSMUSE00001230052|67908486-67908566 exon:ENSMUSE00001248609|67908683-67908889 exon:ENSMUSE00001230964
8	70251613	70252101	+	CBT15_circR_1183	-	ENSMUSG00000036054	ENSMUST00000093458	ensembl_havana	Q8CH09	234373	Sugp2	SURP and G-patch domain-containing protein 2 [Source:UniProtKB/Swiss-Prot;Acc:Q8CH09]	exon start=circRNA start	exon end=circRNA end	70251614-70252101 exon:ENSMUSE00001229397
8	72367903	72380306	-	CBT15_circR_1184	mm9_circ_003878:circbase	ENSMUSG00000006276	ENSMUST00000163643	ensembl_havana	Q60902	13859	Eps15l1	Epidermal growth factor receptor substrate 15-like 1 [Source:UniProtKB/Swiss-Prot;Acc:Q60902]	exon start=circRNA start	exon end=circRNA end	72367904-72367986 exon:ENSMUSE00000213124|72368712-72368772 exon:ENSMUSE00000213101|72371686-72371822 exon:ENSMUSE00000213118|72373026-72373076 exon:ENSMUSE00000213105|72373823-72373946 exon:ENSMUSE00000213096|72378991-72379155 exon:ENSMUSE00000456393|72380109-72380306 exon:ENSMUSE00000456333
8	77185775	77210774	+	CBT15_circR_1185	-	ENSMUSG00000031618	ENSMUST00000034031	havana	A3KN90	110784	Nr3c2	nuclear receptor subfamily 3 group C member 2 [Source:HGNC Symbol;Acc:HGNC:7979]	exon start=circRNA start	exon end=circRNA end	77185776-77186114 exon:ENSMUSE00000211178|77187520-77187664 exon:ENSMUSE00000211183|77210644-77210774 exon:ENSMUSE00001308805
8	77344639	77365160	-	CBT15_circR_1186	mm9_circ_015986:circbase	ENSMUSG00000037148	ENSMUST00000076316	ensembl_havana	Q6Y5D8	78514	Arhgap10	Rho GTPase-activating protein 10 [Source:UniProtKB/Swiss-Prot;Acc:Q6Y5D8]	exon start=circRNA start	exon end=circRNA end	77344640-77344799 exon:ENSMUSE00000249822|77346272-77346377 exon:ENSMUSE00000249828|77351614-77351672 exon:ENSMUSE00000249835|77358547-77358634 exon:ENSMUSE00000249845|77365086-77365160 exon:ENSMUSE00000249849
8	79118174	79136663	+	CBT15_circR_1187	mm9_circ_004746:circbase	ENSMUSG00000071064	ENSMUST00000098614	ensembl	Q505G8	622675	Zfp827	zinc finger protein 827 [Source:MGI Symbol;Acc:MGI:2444807]	exon start=circRNA start	exon end=circRNA end	79118175-79118414 exon:ENSMUSE00000606907|79120483-79120540 exon:ENSMUSE00000967626|79136560-79136663 exon:ENSMUSE00000635926
8	80784626	80791614	-	CBT15_circR_1188	-	ENSMUSG00000031714	ENSMUST00000034150	ensembl_havana	Q505A4	14388	Gab1	GRB2-associated-binding protein 1 [Source:UniProtKB/Swiss-Prot;Acc:Q9QYY0]	exon start=circRNA start	exon end=circRNA end	80784627-80784930 exon:ENSMUSE00000284305|80785101-80785186 exon:ENSMUSE00000284325|80788490-80789094 exon:ENSMUSE00000284348|80791389-80791614 exon:ENSMUSE00000212303
8	80784626	80800395	-	CBT15_circR_1189	-	ENSMUSG00000031714	ENSMUST00000034150	ensembl_havana	Q505A4	14388	Gab1	GRB2-associated-binding protein 1 [Source:UniProtKB/Swiss-Prot;Acc:Q9QYY0]	exon start=circRNA start	exon end=circRNA end	80784627-80784930 exon:ENSMUSE00000284305|80785101-80785186 exon:ENSMUSE00000284325|80788490-80789094 exon:ENSMUSE00000284348|80791389-80791614 exon:ENSMUSE00000212303|80800101-80800395 exon:ENSMUSE00000212304
10	116910124	116939481	-	CBT15_circR_119	-	ENSMUSG00000064181	ENSMUST00000020375	ensembl_havana	Q8BR32	216363	Rab3ip	RAB3A interacting protein	exon start=circRNA start	exon end=circRNA end	116910125-116910194 exon:ENSMUSE00000101356|116910282-116910381 exon:ENSMUSE00000331892|116914097-116914209 exon:ENSMUSE00000383972|116915844-116915972 exon:ENSMUSE00000346045|116918762-116918965 exon:ENSMUSE00000386637|116919574-116919651 exon:ENSMUSE00000573828|116937397-116937655 exon:ENSMUSE00000573829|116939201-116939481 exon:ENSMUSE00000573830
8	84073730	84085667	+	CBT15_circR_1190	-	ENSMUSG00000031706	ENSMUST00000005600	ensembl	P48377	19724	Rfx1	MHC class II regulatory factor RFX1 [Source:UniProtKB/Swiss-Prot;Acc:P48377]	exon start=circRNA start	exon end=circRNA end	84073731-84074069 exon:ENSMUSE00000269634|84079863-84079972 exon:ENSMUSE00000269601|84080125-84080208 exon:ENSMUSE00000269573|84081115-84081222 exon:ENSMUSE00000269550|84082648-84082761 exon:ENSMUSE00000269524|84084082-84084174 exon:ENSMUSE00000269502|84085573-84085667 exon:ENSMUSE00000269483
8	84771783	84772315	-	CBT15_circR_1191	mm9_circ_002886:circbase	ENSMUSG00000001911	ENSMUST00000076715	ensembl_havana	Q5CZY4	18032	Nfix	Nuclear factor 1 X-type [Source:UniProtKB/Swiss-Prot;Acc:P70257]	exon start=circRNA start	exon end=circRNA end	84771784-84772315 exon:ENSMUSE00000606642
8	85935407	85970997	+	CBT15_circR_1192	mm9_circ_009724:circbase	ENSMUSG00000036879	ENSMUST00000053771	ensembl_havana	Q7TSH2	102093	Phkb	Phosphorylase b kinase regulatory subunit beta [Source:UniProtKB/Swiss-Prot;Acc:Q7TSH2]	exon start=circRNA start	exon end=circRNA end	85935408-85935471 exon:ENSMUSE00001270683|85940841-85940936 exon:ENSMUSE00001033716|85942192-85942389 exon:ENSMUSE00000971041|85946052-85946109 exon:ENSMUSE00001033007|85947135-85947212 exon:ENSMUSE00000988309|85957496-85957654 exon:ENSMUSE00001009036|85970903-85970997 exon:ENSMUSE00000982670
8	86057045	86057213	-	CBT15_circR_1193	-	ENSMUSG00000036879	ENSMUST00000053771	ensembl_havana	Q7TSH2	102093	Phkb	Phosphorylase b kinase regulatory subunit beta [Source:UniProtKB/Swiss-Prot;Acc:Q7TSH2]	transcript start<=circRNA start	transcript end>=circRNA end	-
8	8639205	8639489	-	CBT15_circR_1194	-	ENSMUSG00000001300	ENSMUST00000001319	ensembl_havana	Q4FJM3	13642	Efnb2	Ephrin-B2 [Source:UniProtKB/Swiss-Prot;Acc:P52800]	exon start=circRNA start	exon end=circRNA end	8639206-8639489 exon:ENSMUSE00000147334
8	8639205	8641256	-	CBT15_circR_1195	-	ENSMUSG00000001300	ENSMUST00000001319	ensembl_havana	Q4FJM3	13642	Efnb2	Ephrin-B2 [Source:UniProtKB/Swiss-Prot;Acc:P52800]	exon start=circRNA start	exon end!=circRNA end	-
8	86860425	86862110	-	CBT15_circR_1196	mm9_circ_009789:circbase	ENSMUSG00000031652	ENSMUST00000034074	ensembl_havana	Q6A037	80750	N4bp1	NEDD4-binding protein 1 [Source:UniProtKB/Swiss-Prot;Acc:Q6A037]	exon start=circRNA start	exon end=circRNA end	86860426-86862110 exon:ENSMUSE00001048106
8	90932248	90933862	+	CBT15_circR_1197	mm9_circ_003987:circbase	ENSMUSG00000056608	ENSMUST00000048665	ensembl_havana	Q8BYH8	109151	Chd9	Chromodomain-helicase-DNA-binding protein 9 [Source:UniProtKB/Swiss-Prot;Acc:Q8BYH8]	exon start=circRNA start	exon end=circRNA end	90932249-90933862 exon:ENSMUSE00000413880
8	90932248	90998706	+	CBT15_circR_1198	-	ENSMUSG00000056608	ENSMUST00000048665	ensembl_havana	Q8BYH8	109151	Chd9	Chromodomain-helicase-DNA-binding protein 9 [Source:UniProtKB/Swiss-Prot;Acc:Q8BYH8]	exon start=circRNA start	exon end=circRNA end	90932249-90933862 exon:ENSMUSE00000413880|90956383-90956714 exon:ENSMUSE00000987708|90973125-90973236 exon:ENSMUSE00001074276|90976921-90977067 exon:ENSMUSE00000998562|90977480-90977548 exon:ENSMUSE00001072491|90977628-90977683 exon:ENSMUSE00001066664|90978882-90978999 exon:ENSMUSE00000303996|90983462-90983548 exon:ENSMUSE00000350568|90984268-90984405 exon:ENSMUSE00000303974|90986059-90986180 exo…
8	94394662	94395037	-	CBT15_circR_1199	-	ENSMUSG00000031770	ENSMUST00000034220	havana	Q3TMN9	64209	Herpud1	Mus musculus homocysteine-inducible, endoplasmic reticulum stress-inducible, ubiquitin-like domain member 1 (Herpud1), transcript variant 2, mRNA. [Source:RefSeq mRNA;Acc:NM_001357205]	transcript start<=circRNA start	transcript end>=circRNA end	-
1	132014382	132019466	+	CBT15_circR_12	-	ENSMUSG00000026436	ENSMUST00000027696	ensembl_havana	P41158	13714	Elk4	ETS domain-containing protein Elk-4 [Source:UniProtKB/Swiss-Prot;Acc:P41158]	exon start=circRNA start	exon end=circRNA end	132014383-132014598 exon:ENSMUSE00001301519|132017593-132018462 exon:ENSMUSE00000159041|132019350-132019466 exon:ENSMUSE00001289303
10	116937396	116939481	-	CBT15_circR_120	-	ENSMUSG00000064181	ENSMUST00000020375	ensembl_havana	Q8BR32	216363	Rab3ip	RAB3A interacting protein	exon start=circRNA start	exon end=circRNA end	116937397-116937655 exon:ENSMUSE00000573829|116939201-116939481 exon:ENSMUSE00000573830
8	95748258	95749074	-	CBT15_circR_1200	-	ENSMUSG00000036550	ENSMUST00000068452	ensembl_havana	Q6ZQ08	234594	Cnot1	CCR4-NOT transcription complex subunit 1 [Source:UniProtKB/Swiss-Prot;Acc:Q6ZQ08]	exon start=circRNA start	exon end=circRNA end	95748259-95748399 exon:ENSMUSE00000634928|95748844-95749074 exon:ENSMUSE00000634929
9	101148581	101194425	-	CBT15_circR_1201	-	ENSMUSG00000043154	ENSMUST00000066773	ensembl_havana	Q8BXX8	235542	Ppp2r3a	protein phosphatase 2 regulatory subunit B''alpha [Source:HGNC Symbol;Acc:HGNC:9307]	exon start=circRNA start	exon end=circRNA end	101148582-101148738 exon:ENSMUSE00000583506|101153788-101153874 exon:ENSMUSE00000583507|101175328-101175402 exon:ENSMUSE00000583508|101180335-101180437 exon:ENSMUSE00000583509|101185933-101186036 exon:ENSMUSE00000583510|101194159-101194425 exon:ENSMUSE00000583511
9	106183615	106186512	+	CBT15_circR_1202	-	ENSMUSG00000020257	ENSMUST00000020490	ensembl_havana	B2RXQ8	77305	Wdr82	WD repeat domain containing 82 [Source:MGI Symbol;Acc:MGI:1924555]	exon start=circRNA start	exon end=circRNA end	106183616-106183715 exon:ENSMUSE00000263591|106184180-106184296 exon:ENSMUSE00000263577|106184683-106184838 exon:ENSMUSE00000263556|106185249-106185318 exon:ENSMUSE00000263537|106186370-106186512 exon:ENSMUSE00000102646
9	108528588	108534618	+	CBT15_circR_1203	mm9_circ_007090:circbase	ENSMUSG00000006673	ENSMUST00000006851	ensembl_havana	G3X8R5	69232	Qrich1	glutamine rich 1 [Source:HGNC Symbol;Acc:HGNC:24713]	exon start=circRNA start	exon end=circRNA end	108528589-108528918 exon:ENSMUSE00000634278|108533587-108534618 exon:ENSMUSE00000529736
9	108528588	108544977	+	CBT15_circR_1204	-	ENSMUSG00000006673	ENSMUST00000006851	ensembl_havana	G3X8R5	69232	Qrich1	glutamine rich 1 [Source:HGNC Symbol;Acc:HGNC:24713]	exon start=circRNA start	exon end=circRNA end	108528589-108528918 exon:ENSMUSE00000634278|108533587-108534618 exon:ENSMUSE00000529736|108541688-108541865 exon:ENSMUSE00000221410|108542432-108542586 exon:ENSMUSE00000221407|108544863-108544977 exon:ENSMUSE00000221412
9	108533586	108534618	+	CBT15_circR_1205	mm9_circ_007356:circbase	ENSMUSG00000006673	ENSMUST00000006851	ensembl_havana	G3X8R5	69232	Qrich1	glutamine rich 1 [Source:HGNC Symbol;Acc:HGNC:24713]	exon start=circRNA start	exon end=circRNA end	108533587-108534618 exon:ENSMUSE00000529736
9	108818140	108818425	-	CBT15_circR_1206	-	ENSMUSG00000032598	ENSMUST00000035218	ensembl_havana	Q9ESJ4	80987	Nckipsd	NCK-interacting protein with SH3 domain [Source:UniProtKB/Swiss-Prot;Acc:Q9ESJ4]	transcript start<=circRNA start	transcript end>=circRNA end	-
9	110548569	110548726	-	CBT15_circR_1207	-	ENSMUSG00000044791	ENSMUST00000153838	ensembl_havana	E9Q5F9	235626	Setd2	Histone-lysine N-methyltransferase SETD2 [Source:UniProtKB/Swiss-Prot;Acc:E9Q5F9]	transcript start<=circRNA start	transcript end>=circRNA end	-
9	113958828	113964655	+	CBT15_circR_1208	-	ENSMUSG00000009741	ENSMUST00000009885	ensembl	Q811S7	22221	Ubp1	upstream binding protein 1 [Source:MGI Symbol;Acc:MGI:104889]	exon start=circRNA start	exon end=circRNA end	113958829-113958939 exon:ENSMUSE00000583096|113964552-113964655 exon:ENSMUSE00000633844
9	114430312	114454277	+	CBT15_circR_1209	-	ENSMUSG00000045594	ENSMUST00000063042	ensembl_havana	Q3TAW7	12091	Glb1	galactosidase, beta 1 [Source:MGI Symbol;Acc:MGI:88151]	exon start=circRNA start	exon end=circRNA end	114430313-114430493 exon:ENSMUSE00000438950|114434401-114434459 exon:ENSMUSE00000331011|114437739-114437860 exon:ENSMUSE00000438934|114437941-114437981 exon:ENSMUSE00000330945|114443009-114443121 exon:ENSMUSE00000330916|114450597-114450671 exon:ENSMUSE00000330877|114454188-114454277 exon:ENSMUSE00000355604
10	117355934	117367988	-	CBT15_circR_121	mm9_circ_008959:circbase	ENSMUSG00000055531	ENSMUST00000069168	ensembl_havana	Q6NVF9	432508	Cpsf6	Cleavage and polyadenylation specificity factor subunit 6 [Source:UniProtKB/Swiss-Prot;Acc:Q6NVF9]	exon start=circRNA start	exon end=circRNA end	117355935-117356124 exon:ENSMUSE00000459161|117358993-117359146 exon:ENSMUSE00000459129|117360440-117360555 exon:ENSMUSE00001309846|117360856-117361360 exon:ENSMUSE00000459138|117362014-117362187 exon:ENSMUSE00000459143|117362975-117363120 exon:ENSMUSE00000459150|117366081-117366184 exon:ENSMUSE00000459152|117367779-117367988 exon:ENSMUSE00000459168
9	116129815	116131713	-	CBT15_circR_1210	mm9_circ_007525:circbase	ENSMUSG00000032440	ENSMUST00000035014	ensembl_havana	Q8BQS9	21813	Tgfbr2	transforming growth factor, beta receptor II [Source:MGI Symbol;Acc:MGI:98729]	exon start=circRNA start	exon end=circRNA end	116129816-116130006 exon:ENSMUSE00000219766|116131545-116131713 exon:ENSMUSE00000327655
9	119392543	119392757	+	CBT15_circR_1211	-	ENSMUSG00000035769	ENSMUST00000039610	ensembl_havana	Q3TNA1	102448	Xylb	xylulokinase homolog (H. influenzae) [Source:MGI Symbol;Acc:MGI:2142985]	transcript start<=circRNA start	transcript end>=circRNA end	-
9	121473163	121473547	-	CBT15_circR_1212	-	ENSMUSG00000032536	ENSMUST00000045903	ensembl_havana	Q6PD31	67095	Trak1	trafficking protein, kinesin binding 1 [Source:MGI Symbol;Acc:MGI:1914345]	transcript start<=circRNA start	transcript end>=circRNA end	-
9	14547689	14575439	-	CBT15_circR_1213	-	ENSMUSG00000013076	ENSMUST00000013220	ensembl_havana	Q9D4H4	75723	Amotl1	Angiomotin-like protein 1 [Source:UniProtKB/Swiss-Prot;Acc:Q9D4H4]	exon start!=circRNA start	exon end=circRNA end	-
9	14571622	14575439	-	CBT15_circR_1214	mm9_circ_000340:circbase	ENSMUSG00000013076	ENSMUST00000013220	ensembl_havana	Q9D4H4	75723	Amotl1	Angiomotin-like protein 1 [Source:UniProtKB/Swiss-Prot;Acc:Q9D4H4]	exon start=circRNA start	exon end=circRNA end	14571623-14571712 exon:ENSMUSE00000310642|14572675-14572819 exon:ENSMUSE00000310664|14575151-14575439 exon:ENSMUSE00000214694
9	20473027	20486437	-	CBT15_circR_1215	-	ENSMUSG00000059475	ENSMUST00000080386	havana	Q8R1D1	235028	Zfp426	zinc finger protein 426 [Source:MGI Symbol;Acc:MGI:1920248]	exon start=circRNA start	exon end=circRNA end	20473028-20473108 exon:ENSMUSE00001293830|20474907-20475033 exon:ENSMUSE00001245974|20476396-20476478 exon:ENSMUSE00000356804|20478133-20478254 exon:ENSMUSE00000703376|20486330-20486437 exon:ENSMUSE00001278183
9	21076018	21080343	+	CBT15_circR_1216	-	ENSMUSG00000111497	ENSMUST00000217282	havana	A0A158RFV1	71766	Raver1	Ribonucleoprotein PTB-binding 1 [Source:UniProtKB/Swiss-Prot;Acc:Q9CW46]	transcript start<=circRNA start	transcript end>=circRNA end	-
9	22643744	22679064	+	CBT15_circR_1217	mm9_circ_006404:circbase	ENSMUSG00000035919	ENSMUST00000039798	ensembl_havana	Q811G0	319845	Bbs9	Protein PTHB1 [Source:UniProtKB/Swiss-Prot;Acc:Q811G0]	exon start=circRNA start	exon end=circRNA end	22643745-22643847 exon:ENSMUSE00000280891|22645964-22646068 exon:ENSMUSE00000362135|22655225-22655365 exon:ENSMUSE00001241618|22659050-22659145 exon:ENSMUSE00001234110|22670785-22670957 exon:ENSMUSE00001257456|22678912-22679064 exon:ENSMUSE00001301544
9	22887580	22887996	+	CBT15_circR_1218	mm9_circ_002721:circbase	ENSMUSG00000035919	ENSMUST00000124076	havana	Q811G0	319845	Bbs9	Protein PTHB1 [Source:UniProtKB/Swiss-Prot;Acc:Q811G0]	exon start=circRNA start	exon end=circRNA end	22887581-22887688 exon:ENSMUSE00001217883|22887862-22887996 exon:ENSMUSE00000798584
9	32129569	32153124	+	CBT15_circR_1219	-	ENSMUSG00000041444	ENSMUST00000174641	ensembl_havana	Q811P8	330914	Arhgap32	Rho GTPase-activating protein 32 [Source:UniProtKB/Swiss-Prot;Acc:Q811P8]	exon start=circRNA start	exon end=circRNA end	32129570-32129678 exon:ENSMUSE00000969620|32151922-32152013 exon:ENSMUSE00001035263|32153040-32153124 exon:ENSMUSE00001055817
10	119694134	119695039	-	CBT15_circR_122	-	ENSMUSG00000034813	ENSMUST00000041962	havana	Q925T6	74053	Grip1	Glutamate receptor-interacting protein 1 [Source:UniProtKB/Swiss-Prot;Acc:Q925T6]	transcript start<=circRNA start	transcript end>=circRNA end	-
9	32151921	32208265	+	CBT15_circR_1220	mm9_circ_011852:circbase	ENSMUSG00000041444	ENSMUST00000174641	ensembl_havana	Q811P8	330914	Arhgap32	Rho GTPase-activating protein 32 [Source:UniProtKB/Swiss-Prot;Acc:Q811P8]	exon start=circRNA start	exon end=circRNA end	32151922-32152013 exon:ENSMUSE00001035263|32153040-32153124 exon:ENSMUSE00001055817|32170090-32170176 exon:ENSMUSE00001094287|32181842-32181979 exon:ENSMUSE00001074558|32186329-32186421 exon:ENSMUSE00001254691|32187634-32187756 exon:ENSMUSE00001312443|32189984-32190061 exon:ENSMUSE00001224341|32208184-32208265 exon:ENSMUSE00001229901
9	32170089	32208265	+	CBT15_circR_1221	mm9_circ_007027:circbase	ENSMUSG00000041444	ENSMUST00000174641	ensembl_havana	Q811P8	330914	Arhgap32	Rho GTPase-activating protein 32 [Source:UniProtKB/Swiss-Prot;Acc:Q811P8]	exon start=circRNA start	exon end=circRNA end	32170090-32170176 exon:ENSMUSE00001094287|32181842-32181979 exon:ENSMUSE00001074558|32186329-32186421 exon:ENSMUSE00001254691|32187634-32187756 exon:ENSMUSE00001312443|32189984-32190061 exon:ENSMUSE00001224341|32208184-32208265 exon:ENSMUSE00001229901
9	32181841	32190061	+	CBT15_circR_1222	mm9_circ_017246:circbase	ENSMUSG00000041444	ENSMUST00000174641	ensembl_havana	Q811P8	330914	Arhgap32	Rho GTPase-activating protein 32 [Source:UniProtKB/Swiss-Prot;Acc:Q811P8]	exon start=circRNA start	exon end=circRNA end	32181842-32181979 exon:ENSMUSE00001074558|32186329-32186421 exon:ENSMUSE00001254691|32187634-32187756 exon:ENSMUSE00001312443|32189984-32190061 exon:ENSMUSE00001224341
9	32181841	32208265	+	CBT15_circR_1223	mm9_circ_014997:circbase	ENSMUSG00000041444	ENSMUST00000174641	ensembl_havana	Q811P8	330914	Arhgap32	Rho GTPase-activating protein 32 [Source:UniProtKB/Swiss-Prot;Acc:Q811P8]	exon start=circRNA start	exon end=circRNA end	32181842-32181979 exon:ENSMUSE00001074558|32186329-32186421 exon:ENSMUSE00001254691|32187634-32187756 exon:ENSMUSE00001312443|32189984-32190061 exon:ENSMUSE00001224341|32208184-32208265 exon:ENSMUSE00001229901
9	32246446	32250787	+	CBT15_circR_1224	-	ENSMUSG00000041444	ENSMUST00000168954	havana	Q811P8	330914	Arhgap32	Rho GTPase-activating protein 32 [Source:UniProtKB/Swiss-Prot;Acc:Q811P8]	exon start=circRNA start	exon end=circRNA end	32246447-32246529 exon:ENSMUSE00000261021|32247108-32247215 exon:ENSMUSE00000375168|32247486-32247631 exon:ENSMUSE00000260939|32248380-32248575 exon:ENSMUSE00000260921|32250642-32250787 exon:ENSMUSE00000260902
9	32396320	32398266	+	CBT15_circR_1225	-	ENSMUSG00000041248	ENSMUST00000047334	ensembl_havana	O88335	56379	Kcnj1	ATP-sensitive inward rectifier potassium channel 1 [Source:UniProtKB/Swiss-Prot;Acc:O88335]	exon start=circRNA start	exon end!=circRNA end	-
9	35235230	35244706	-	CBT15_circR_1226	-	ENSMUSG00000050471	ENSMUST00000059057	ensembl_havana	Q8C569	109229	Fam118b	Protein FAM118B [Source:UniProtKB/Swiss-Prot;Acc:Q8C569]	exon start=circRNA start	exon end=circRNA end	35235231-35235483 exon:ENSMUSE00000443602|35244614-35244706 exon:ENSMUSE00000443615
9	3634438	3635157	+	CBT15_circR_1227	mm9_circ_009519:circbase	ENSMUSG00000041624	ENSMUST00000115733	ensembl_havana	F8VQK3	234889	Gucy1a2	guanylate cyclase 1 soluble subunit alpha 2 [Source:HGNC Symbol;Acc:HGNC:4684]	exon start=circRNA start	exon end=circRNA end	3634439-3635157 exon:ENSMUSE00000585153
9	42057270	42072346	-	CBT15_circR_1228	-	ENSMUSG00000049313	ENSMUST00000060989	ensembl_havana	O88307	20660	Sorl1	Sortilin-related receptor [Source:UniProtKB/Swiss-Prot;Acc:O88307]	exon start=circRNA start	exon end=circRNA end	42057271-42057359 exon:ENSMUSE00000454622|42063715-42063788 exon:ENSMUSE00000454627|42063987-42064104 exon:ENSMUSE00000454633|42067797-42067989 exon:ENSMUSE00000454640|42071072-42071241 exon:ENSMUSE00000454647|42072245-42072346 exon:ENSMUSE00000454658
9	42437114	42451762	-	CBT15_circR_1229	mm9_circ_017657:circbase	ENSMUSG00000037287	ENSMUST00000066148	ensembl_havana	Q8C5W3	272589	Tbcel	Mus musculus tubulin folding cofactor E-like (Tbcel), transcript variant 3, mRNA. [Source:RefSeq mRNA;Acc:NM_001357657]	exon start=circRNA start	exon end=circRNA end	42437115-42437231 exon:ENSMUSE00000268947|42439097-42439223 exon:ENSMUSE00000268968|42442819-42443075 exon:ENSMUSE00000268988|42444407-42444588 exon:ENSMUSE00000269012|42449924-42450063 exon:ENSMUSE00000403463|42451613-42451762 exon:ENSMUSE00001288422
10	12421596	12455564	-	CBT15_circR_123	-	ENSMUSG00000019820	ENSMUST00000076817	ensembl	E9Q6R7	22288	Utrn	utrophin	exon start=circRNA start	exon end=circRNA end	12421597-12421733 exon:ENSMUSE00000512417|12436281-12436392 exon:ENSMUSE00000514656|12439627-12439793 exon:ENSMUSE00000521296|12441936-12442093 exon:ENSMUSE00000461391|12448007-12448092 exon:ENSMUSE00000463180|12455363-12455564 exon:ENSMUSE00000449727
9	44828783	44829271	-	CBT15_circR_1230	mm9_circ_007127:circbase	ENSMUSG00000002028	ENSMUST00000002095	ensembl_havana	P55200	214162	Kmt2a	Mus musculus lysine (K)-specific methyltransferase 2A (Kmt2a), transcript variant 1, mRNA. [Source:RefSeq mRNA;Acc:NM_001357549]	exon start=circRNA start	exon end=circRNA end	44828784-44828890 exon:ENSMUSE00001223098|44829078-44829271 exon:ENSMUSE00001267098
9	45869178	45869544	-	CBT15_circR_1231	mm9_circ_013683:circbase	ENSMUSG00000042790	ENSMUST00000058720	ensembl_havana	Q8BFU3	235315	Rnf214	RING finger protein 214 [Source:UniProtKB/Swiss-Prot;Acc:Q8BFU3]	exon start=circRNA start	exon end=circRNA end	45869179-45869277 exon:ENSMUSE00001295678|45869454-45869544 exon:ENSMUSE00001296469
9	50977068	50977411	+	CBT15_circR_1232	-	ENSMUSG00000037112	ENSMUST00000041375	ensembl_havana	F8VPT7	235344	Sik2	salt inducible kinase 2 [Source:HGNC Symbol;Acc:HGNC:21680]	transcript start<=circRNA start	transcript end>=circRNA end	-
9	54597773	54599828	-	CBT15_circR_1233	-	ENSMUSG00000032279	ENSMUST00000167866	ensembl	Q9D6R2	67834	Idh3a	Isocitrate dehydrogenase [NAD] subunit alpha, mitochondrial [Source:UniProtKB/Swiss-Prot;Acc:Q9D6R2]	transcript start<=circRNA start	transcript end>=circRNA end	-
9	54917858	54918246	+	CBT15_circR_1234	-	ENSMUSG00000035878	ENSMUST00000135648	havana	Q5U5V2	235386	Hykk	Hydroxylysine kinase [Source:UniProtKB/Swiss-Prot;Acc:Q5U5V2]	exon start=circRNA start	exon end=circRNA end	54917859-54918246 intron:-
9	55807012	55859918	-	CBT15_circR_1235	-	ENSMUSG00000034007	ENSMUST00000037408	ensembl	F8VQ70	244891	Scaper	S phase cyclin A-associated protein in the ER [Source:MGI Symbol;Acc:MGI:1925976]	exon start=circRNA start	exon end=circRNA end	55807013-55807120 exon:ENSMUSE00001079577|55807606-55807758 exon:ENSMUSE00000991665|55809102-55809183 exon:ENSMUSE00001039819|55815361-55815503 exon:ENSMUSE00001005487|55816654-55816809 exon:ENSMUSE00001033416|55838120-55838260 exon:ENSMUSE00001013097|55858081-55858192 exon:ENSMUSE00001005996|55858408-55858525 exon:ENSMUSE00000584390|55858999-55859074 exon:ENSMUSE00000584391|55859748-55859918 exo…
9	55838119	55859918	-	CBT15_circR_1236	mm9_circ_018725:circbase	ENSMUSG00000034007	ENSMUST00000037408	ensembl	F8VQ70	244891	Scaper	S phase cyclin A-associated protein in the ER [Source:MGI Symbol;Acc:MGI:1925976]	exon start=circRNA start	exon end=circRNA end	55838120-55838260 exon:ENSMUSE00001013097|55858081-55858192 exon:ENSMUSE00001005996|55858408-55858525 exon:ENSMUSE00000584390|55858999-55859074 exon:ENSMUSE00000584391|55859748-55859918 exon:ENSMUSE00000584392
9	56145488	56147578	-	CBT15_circR_1237	mm9_circ_012774:circbase	ENSMUSG00000032324	ENSMUST00000034876	ensembl_havana	Q545L1	56434	Tspan3	tetraspanin 3 [Source:MGI Symbol;Acc:MGI:1928098]	exon start=circRNA start	exon end=circRNA end	56145489-56145572 exon:ENSMUSE00000218710|56145775-56145927 exon:ENSMUSE00000218714|56146514-56146615 exon:ENSMUSE00000218708|56147086-56147160 exon:ENSMUSE00000218707|56147387-56147578 exon:ENSMUSE00000218715
9	58623686	58643802	+	CBT15_circR_1238	-	ENSMUSG00000032336	ENSMUST00000085651	ensembl_havana	P97300	20320	Nptn	Neuroplastin [Source:UniProtKB/Swiss-Prot;Acc:P97300]	exon start=circRNA start	exon end=circRNA end	58623687-58623855 exon:ENSMUSE00001254675|58627834-58627928 exon:ENSMUSE00001252931|58640669-58640802 exon:ENSMUSE00001305727|58643529-58643802 exon:ENSMUSE00000511494
9	58955958	58990508	-	CBT15_circR_1239	-	ENSMUSG00000032340	ENSMUST00000068664	ensembl_havana	Q7TQG5	18007	Neo1	neogenin [Source:MGI Symbol;Acc:MGI:1097159]	exon start=circRNA start	exon end=circRNA end	58955959-58956079 exon:ENSMUSE00000218855|58957898-58958052 exon:ENSMUSE00000218864|58978625-58978761 exon:ENSMUSE00000252283|58982076-58982229 exon:ENSMUSE00000252299|58985601-58985876 exon:ENSMUSE00000252330|58990191-58990508 exon:ENSMUSE00000252350
10	12436280	12455564	-	CBT15_circR_124	mm9_circ_009056:circbase	ENSMUSG00000019820	ENSMUST00000076817	ensembl	E9Q6R7	22288	Utrn	utrophin	exon start=circRNA start	exon end=circRNA end	12436281-12436392 exon:ENSMUSE00000514656|12439627-12439793 exon:ENSMUSE00000521296|12441936-12442093 exon:ENSMUSE00000461391|12448007-12448092 exon:ENSMUSE00000463180|12455363-12455564 exon:ENSMUSE00000449727
9	59396350	59405855	-	CBT15_circR_1240	-	ENSMUSG00000025234	ENSMUST00000026264	havana	Q9Z1K5	23806	Arih1	E3 ubiquitin-protein ligase ARIH1 [Source:UniProtKB/Swiss-Prot;Acc:Q9Z1K5]	exon start=circRNA start	exon end=circRNA end	59396351-59396611 exon:ENSMUSE00001261357|59403368-59403425 exon:ENSMUSE00001222700|59405725-59405855 exon:ENSMUSE00001244694
9	59884479	59910707	+	CBT15_circR_1241	-	ENSMUSG00000039585	ENSMUST00000128341	havana	D3Z3A8	270163	Myo9a	Unconventional myosin-IXa [Source:UniProtKB/Swiss-Prot;Acc:Q8C170]	exon start=circRNA start	exon end=circRNA end	59884480-59884592 exon:ENSMUSE00001208347|59889413-59889555 exon:ENSMUSE00000836050|59894141-59894364 exon:ENSMUSE00000845824|59894761-59894877 exon:ENSMUSE00000636319|59895193-59895381 exon:ENSMUSE00000636318|59896490-59896537 exon:ENSMUSE00000636317|59900350-59900461 exon:ENSMUSE00001298525|59902907-59902968 exon:ENSMUSE00001281700|59905892-59906084 exon:ENSMUSE00000636314|59907348-59907476 exo…
9	63616685	63619231	+	CBT15_circR_1242	mm9_circ_005795:circbase	ENSMUSG00000037257	ENSMUST00000041551	ensembl_havana	Q8R2R3	66939	Aagab	alpha- and gamma-adaptin binding protein [Source:MGI Symbol;Acc:MGI:1914189]	exon start=circRNA start	exon end=circRNA end	63616686-63616876 exon:ENSMUSE00000430312|63616988-63617084 exon:ENSMUSE00000584251|63617508-63617597 exon:ENSMUSE00000359536|63619148-63619231 exon:ENSMUSE00000324399
9	64835953	64839144	+	CBT15_circR_1243	-	ENSMUSG00000053641	ENSMUST00000038890	ensembl_havana	E9Q8V6	102442	Dennd4a	DENN domain containing 4A [Source:HGNC Symbol;Acc:HGNC:24321]	exon start=circRNA start	exon end=circRNA end	64835954-64836081 exon:ENSMUSE00000471196|64838813-64839144 exon:ENSMUSE00000697260
9	66540061	66566903	-	CBT15_circR_1244	mm9_circ_008057:circbase	ENSMUSG00000032376	ENSMUST00000034940	havana	Q91W36	235441	Usp3	ubiquitin specific peptidase 3 [Source:MGI Symbol;Acc:MGI:2152450]	exon start=circRNA start	exon end=circRNA end	66540062-66540175 exon:ENSMUSE00001300114|66542513-66542626 exon:ENSMUSE00001230123|66543946-66544028 exon:ENSMUSE00001236699|66545744-66545825 exon:ENSMUSE00001257611|66547872-66547955 exon:ENSMUSE00001209983|66562554-66562685 exon:ENSMUSE00001239994|66566843-66566903 exon:ENSMUSE00001263985
9	7005489	7050483	-	CBT15_circR_1245	-	ENSMUSG00000047193	ENSMUST00000048417	ensembl	Q45VK7	110350	Dync2h1	Cytoplasmic dynein 2 heavy chain 1 [Source:UniProtKB/Swiss-Prot;Acc:Q45VK7]	exon start=circRNA start	exon end=circRNA end	7005490-7005615 exon:ENSMUSE00000215732|7006716-7006876 exon:ENSMUSE00000215731|7009971-7010043 exon:ENSMUSE00000215735|7011173-7011304 exon:ENSMUSE00000585148|7014139-7014216 exon:ENSMUSE00000638724|7015474-7015524 exon:ENSMUSE00000638725|7016730-7016795 exon:ENSMUSE00000638726|7023311-7023400 exon:ENSMUSE00000638727|7031641-7031784 exon:ENSMUSE00001236073|7034990-7035124 exon:ENSMUSE00001266469…
9	7023310	7049192	-	CBT15_circR_1246	-	ENSMUSG00000047193	ENSMUST00000048417	ensembl	Q45VK7	110350	Dync2h1	Cytoplasmic dynein 2 heavy chain 1 [Source:UniProtKB/Swiss-Prot;Acc:Q45VK7]	exon start=circRNA start	exon end=circRNA end	7023311-7023400 exon:ENSMUSE00000638727|7031641-7031784 exon:ENSMUSE00001236073|7034990-7035124 exon:ENSMUSE00001266469|7035600-7035719 exon:ENSMUSE00001271724|7037653-7037816 exon:ENSMUSE00001291420|7041602-7041725 exon:ENSMUSE00001292190|7044330-7044428 exon:ENSMUSE00001270890|7049083-7049192 exon:ENSMUSE00001274400
9	7023310	7050483	-	CBT15_circR_1247	mm9_circ_015287:circbase	ENSMUSG00000047193	ENSMUST00000048417	ensembl	Q45VK7	110350	Dync2h1	Cytoplasmic dynein 2 heavy chain 1 [Source:UniProtKB/Swiss-Prot;Acc:Q45VK7]	exon start=circRNA start	exon end=circRNA end	7023311-7023400 exon:ENSMUSE00000638727|7031641-7031784 exon:ENSMUSE00001236073|7034990-7035124 exon:ENSMUSE00001266469|7035600-7035719 exon:ENSMUSE00001271724|7037653-7037816 exon:ENSMUSE00001291420|7041602-7041725 exon:ENSMUSE00001292190|7044330-7044428 exon:ENSMUSE00001270890|7049083-7049192 exon:ENSMUSE00001274400|7050342-7050483 exon:ENSMUSE00001313530
9	70316591	70327276	+	CBT15_circR_1248	-	ENSMUSG00000032220	ENSMUST00000034745	ensembl_havana	E9Q634	71602	Myo1e	Unconventional myosin-Ie [Source:UniProtKB/Swiss-Prot;Acc:E9Q634]	exon start=circRNA start	exon end=circRNA end	70316592-70316679 exon:ENSMUSE00000418346|70320069-70320158 exon:ENSMUSE00000532197|70322392-70322523 exon:ENSMUSE00000532196|70324833-70324967 exon:ENSMUSE00000217869|70327144-70327276 exon:ENSMUSE00000217856
9	70469354	70476668	-	CBT15_circR_1249	mm9_circ_000224:circbase	ENSMUSG00000032217	ENSMUST00000034739	ensembl_havana	Q99ML9	93836	Rnf111	Mus musculus ring finger 111 (Rnf111), transcript variant 2, mRNA. [Source:RefSeq mRNA;Acc:NM_001357494]	exon start=circRNA start	exon end=circRNA end	70469355-70469481 exon:ENSMUSE00000217799|70475776-70476668 exon:ENSMUSE00000318604
10	12439626	12455564	-	CBT15_circR_125	mm9_circ_004868:circbase	ENSMUSG00000019820	ENSMUST00000076817	ensembl	E9Q6R7	22288	Utrn	utrophin	exon start=circRNA start	exon end=circRNA end	12439627-12439793 exon:ENSMUSE00000521296|12441936-12442093 exon:ENSMUSE00000461391|12448007-12448092 exon:ENSMUSE00000463180|12455363-12455564 exon:ENSMUSE00000449727
9	70703286	70722771	+	CBT15_circR_1250	-	ENSMUSG00000054693	ENSMUST00000067880	ensembl_havana	Q6NZC0	11487	Adam10	Disintegrin and metalloproteinase domain-containing protein 10 [Source:UniProtKB/Swiss-Prot;Acc:O35598]	exon start=circRNA start	exon end=circRNA end	70703287-70703437 exon:ENSMUSE00000418439|70718658-70718776 exon:ENSMUSE00000464032|70722613-70722771 exon:ENSMUSE00000464912
9	70703286	70769012	+	CBT15_circR_1251	-	ENSMUSG00000054693	ENSMUST00000067880	ensembl_havana	Q6NZC0	11487	Adam10	Disintegrin and metalloproteinase domain-containing protein 10 [Source:UniProtKB/Swiss-Prot;Acc:O35598]	exon start=circRNA start	exon end=circRNA end	70703287-70703437 exon:ENSMUSE00000418439|70718658-70718776 exon:ENSMUSE00000464032|70722613-70722771 exon:ENSMUSE00000464912|70740075-70740175 exon:ENSMUSE00000418430|70743851-70744003 exon:ENSMUSE00000418426|70746234-70746326 exon:ENSMUSE00000418420|70748083-70748266 exon:ENSMUSE00000418418|70754162-70754325 exon:ENSMUSE00000418415|70761583-70761766 exon:ENSMUSE00000418413|70765952-70766102 exo…
9	71705147	71726082	-	CBT15_circR_1252	-	ENSMUSG00000032232	ENSMUST00000072899	ensembl	Q6AW69	68178	Cgnl1	cingulin like 1 [Source:HGNC Symbol;Acc:HGNC:25931]	exon start=circRNA start	exon end=circRNA end	71705148-71705360 exon:ENSMUSE00000532099|71715323-71715458 exon:ENSMUSE00000635655|71716408-71716556 exon:ENSMUSE00000635658|71717396-71717497 exon:ENSMUSE00000635660|71721596-71721701 exon:ENSMUSE00000635662|71723534-71723628 exon:ENSMUSE00000635665|71724478-71726082 exon:ENSMUSE00000217972
9	71715322	71726082	-	CBT15_circR_1253	-	ENSMUSG00000032232	ENSMUST00000072899	ensembl	Q6AW69	68178	Cgnl1	cingulin like 1 [Source:HGNC Symbol;Acc:HGNC:25931]	exon start=circRNA start	exon end=circRNA end	71715323-71715458 exon:ENSMUSE00000635655|71716408-71716556 exon:ENSMUSE00000635658|71717396-71717497 exon:ENSMUSE00000635660|71721596-71721701 exon:ENSMUSE00000635662|71723534-71723628 exon:ENSMUSE00000635665|71724478-71726082 exon:ENSMUSE00000217972
9	71721595	71726082	-	CBT15_circR_1254	-	ENSMUSG00000032232	ENSMUST00000072899	ensembl	Q6AW69	68178	Cgnl1	cingulin like 1 [Source:HGNC Symbol;Acc:HGNC:25931]	exon start=circRNA start	exon end=circRNA end	71721596-71721701 exon:ENSMUSE00000635662|71723534-71723628 exon:ENSMUSE00000635665|71724478-71726082 exon:ENSMUSE00000217972
9	76996887	77027008	-	CBT15_circR_1255	-	ENSMUSG00000032357	ENSMUST00000184897	havana	Q9WUR0	26944	Tinag	tubulointerstitial nephritis antigen [Source:MGI Symbol;Acc:MGI:1349477]	exon start=circRNA start	exon end=circRNA end	76996888-76997016 exon:ENSMUSE00001314229|76999829-76999874 exon:ENSMUSE00001316357|77001581-77001761 exon:ENSMUSE00001317939|77005630-77005780 exon:ENSMUSE00001317899|77008942-77009065 exon:ENSMUSE00001314779|77026890-77027008 exon:ENSMUSE00001315757
9	76996892	77027004	-	CBT15_circR_1256	-	ENSMUSG00000032357	ENSMUST00000034911	ensembl_havana	Q9WUR0	26944	Tinag	tubulointerstitial nephritis antigen [Source:MGI Symbol;Acc:MGI:1349477]	exon start=circRNA start	exon end=circRNA end	76996893-76997016 exon:ENSMUSE00000219030|76999829-76999874 exon:ENSMUSE00000219028|77001581-77001761 exon:ENSMUSE00000452688|77005630-77005780 exon:ENSMUSE00000219026|77008942-77009065 exon:ENSMUSE00000219016|77026890-77027004 exon:ENSMUSE00000219020
9	76996892	77027008	-	CBT15_circR_1257	-	ENSMUSG00000032357	ENSMUST00000034911	ensembl_havana	Q9WUR0	26944	Tinag	tubulointerstitial nephritis antigen [Source:MGI Symbol;Acc:MGI:1349477]	exon start=circRNA start	exon end!=circRNA end	-
9	77775078	77779635	+	CBT15_circR_1258	-	ENSMUSG00000032350	ENSMUST00000034905	ensembl_havana	Q3UNA7	14629	Gclc	Glutamate--cysteine ligase catalytic subunit [Source:UniProtKB/Swiss-Prot;Acc:P97494]	exon start=circRNA start	exon end=circRNA end	77775079-77775191 exon:ENSMUSE00000273136|77776126-77776308 exon:ENSMUSE00000218971|77779522-77779635 exon:ENSMUSE00000218966
9	80092266	80103764	+	CBT15_circR_1259	-	ENSMUSG00000034252	ENSMUST00000037484	ensembl_havana	Q6P7W0	215351	Senp6	SUMO/sentrin specific peptidase 6 [Source:MGI Symbol;Acc:MGI:1922075]	exon start=circRNA start	exon end=circRNA end	80092267-80092412 exon:ENSMUSE00001264444|80093537-80093641 exon:ENSMUSE00001272862|80103694-80103764 exon:ENSMUSE00001299509
10	125294594	125302081	-	CBT15_circR_126	-	ENSMUSG00000020102	ENSMUST00000063318	havana	Q149G3	20503	Slc16a7	solute carrier family 16 (monocarboxylic acid transporters), member 7 [Source:MGI Symbol;Acc:MGI:1330284]	exon start=circRNA start	exon end=circRNA end	125294595-125294844 exon:ENSMUSE00000346617|125298622-125298702 exon:ENSMUSE00001387633|125301957-125302081 exon:ENSMUSE00000333349
9	83952523	83991822	+	CBT15_circR_1260	-	ENSMUSG00000032263	ENSMUST00000034801	ensembl	Q6P3A8	12040	Bckdhb	2-oxoisovalerate dehydrogenase subunit beta, mitochondrial [Source:UniProtKB/Swiss-Prot;Acc:Q6P3A8]	exon start=circRNA start	exon end=circRNA end	83952524-83952601 exon:ENSMUSE00001053094|83953713-83953781 exon:ENSMUSE00000218215|83988776-83988909 exon:ENSMUSE00000218214|83989141-83989296 exon:ENSMUSE00000218216|83991714-83991822 exon:ENSMUSE00000218221
9	83952523	84012619	+	CBT15_circR_1261	-	ENSMUSG00000032263	ENSMUST00000034801	ensembl	Q6P3A8	12040	Bckdhb	2-oxoisovalerate dehydrogenase subunit beta, mitochondrial [Source:UniProtKB/Swiss-Prot;Acc:Q6P3A8]	exon start=circRNA start	exon end=circRNA end	83952524-83952601 exon:ENSMUSE00001053094|83953713-83953781 exon:ENSMUSE00000218215|83988776-83988909 exon:ENSMUSE00000218214|83989141-83989296 exon:ENSMUSE00000218216|83991714-83991822 exon:ENSMUSE00000218221|84010254-84010351 exon:ENSMUSE00000218219|84012509-84012619 exon:ENSMUSE00000218218
9	83988775	84012619	+	CBT15_circR_1262	mm9_circ_009629:circbase	ENSMUSG00000032263	ENSMUST00000034801	ensembl	Q6P3A8	12040	Bckdhb	2-oxoisovalerate dehydrogenase subunit beta, mitochondrial [Source:UniProtKB/Swiss-Prot;Acc:Q6P3A8]	exon start=circRNA start	exon end=circRNA end	83988776-83988909 exon:ENSMUSE00000218214|83989141-83989296 exon:ENSMUSE00000218216|83991714-83991822 exon:ENSMUSE00000218221|84010254-84010351 exon:ENSMUSE00000218219|84012509-84012619 exon:ENSMUSE00000218218
9	86372340	86440754	-	CBT15_circR_1263	-	ENSMUSG00000032415	ENSMUST00000034986	ensembl_havana	Q8BX13	70348	Ube2cbp	ubiquitin-conjugating enzyme E2C binding protein [Source:MGI Symbol;Acc:MGI:1917598]	exon start=circRNA start	exon end=circRNA end	86372341-86372479 exon:ENSMUSE00000337563|86422841-86423004 exon:ENSMUSE00001271938|86425262-86425370 exon:ENSMUSE00001256885|86427368-86427437 exon:ENSMUSE00001283637|86435284-86435353 exon:ENSMUSE00001205523|86440586-86440754 exon:ENSMUSE00001295056
9	96340201	96345893	-	CBT15_circR_1264	-	ENSMUSG00000032412	ENSMUST00000034983	ensembl_havana	P97370	11933	Atp1b3	Sodium/potassium-transporting ATPase subunit beta-3 [Source:UniProtKB/Swiss-Prot;Acc:P97370]	exon start=circRNA start	exon end=circRNA end	96340202-96340386 exon:ENSMUSE00000219563|96343268-96343375 exon:ENSMUSE00000518338|96345765-96345893 exon:ENSMUSE00000219565
9	96576285	96611499	-	CBT15_circR_1265	-	ENSMUSG00000032413	ENSMUST00000034984	ensembl_havana	P58069	114713	Rasa2	Ras GTPase-activating protein 2 [Source:UniProtKB/Swiss-Prot;Acc:P58069]	exon start=circRNA start	exon end=circRNA end	96576286-96576387 exon:ENSMUSE00001321825|96577473-96577549 exon:ENSMUSE00001326148|96580487-96580559 exon:ENSMUSE00001325448|96582743-96582826 exon:ENSMUSE00001328164|96591950-96592026 exon:ENSMUSE00001323326|96602713-96602807 exon:ENSMUSE00001326192|96606093-96606196 exon:ENSMUSE00001329844|96611382-96611499 exon:ENSMUSE00001289062
9	96591949	96611499	-	CBT15_circR_1266	mm9_circ_001729:circbase	ENSMUSG00000032413	ENSMUST00000034984	ensembl_havana	P58069	114713	Rasa2	Ras GTPase-activating protein 2 [Source:UniProtKB/Swiss-Prot;Acc:P58069]	exon start=circRNA start	exon end=circRNA end	96591950-96592026 exon:ENSMUSE00001323326|96602713-96602807 exon:ENSMUSE00001326192|96606093-96606196 exon:ENSMUSE00001329844|96611382-96611499 exon:ENSMUSE00001289062
9	96602712	96611499	-	CBT15_circR_1267	mm9_circ_004870:circbase	ENSMUSG00000032413	ENSMUST00000034984	ensembl_havana	P58069	114713	Rasa2	Ras GTPase-activating protein 2 [Source:UniProtKB/Swiss-Prot;Acc:P58069]	exon start=circRNA start	exon end=circRNA end	96602713-96602807 exon:ENSMUSE00001326192|96606093-96606196 exon:ENSMUSE00001329844|96611382-96611499 exon:ENSMUSE00001289062
JH584304.1	60369	60603	-	CBT15_circR_1268	-	-	-	intergenic	-	-	-	-	-	-	-
JH584304.1	60488	60719	-	CBT15_circR_1269	-	-	-	intergenic	-	-	-	-	-	-	-
10	127646890	127648189	+	CBT15_circR_127	-	ENSMUSG00000002147	ENSMUST00000092074	ensembl_havana	P52633	20852	Stat6	Signal transducer and transcription activator 6 [Source:UniProtKB/Swiss-Prot;Acc:P52633]	exon start=circRNA start	exon end=circRNA end	127646891-127647027 exon:ENSMUSE00000471300|127647685-127647823 exon:ENSMUSE00000470293|127648106-127648189 exon:ENSMUSE00000466386
MT	12074	12311	-	CBT15_circR_1270	-	ENSMUSG00000064367	ENSMUST00000082418	insdc	Q9MD82	17721	mt-Nd5	mitochondrially encoded NADH dehydrogenase 5 [Source:MGI Symbol;Acc:MGI:102496]	transcript start<=circRNA start	transcript end>=circRNA end	-
MT	12710	13109	-	CBT15_circR_1271	-	ENSMUSG00000064367	ENSMUST00000082418	insdc	Q9MD82	17721	mt-Nd5	mitochondrially encoded NADH dehydrogenase 5 [Source:MGI Symbol;Acc:MGI:102496]	transcript start<=circRNA start	transcript end>=circRNA end	-
MT	13423	13773	-	CBT15_circR_1272	-	ENSMUSG00000064367	-	insdc	Q9MD82	17721	mt-Nd5	mitochondrially encoded NADH dehydrogenase 5 [Source:MGI Symbol;Acc:MGI:102496]	overlapgene	-	-
MT	13444	13689	-	CBT15_circR_1273	-	ENSMUSG00000064367	-	insdc	Q9MD82	17721	mt-Nd5	mitochondrially encoded NADH dehydrogenase 5 [Source:MGI Symbol;Acc:MGI:102496]	overlapgene	-	-
MT	13457	14012	-	CBT15_circR_1274	-	ENSMUSG00000064367	-	insdc	Q9MD82	17721	mt-Nd5	mitochondrially encoded NADH dehydrogenase 5 [Source:MGI Symbol;Acc:MGI:102496]	overlapgene	-	-
MT	13689	13916	-	CBT15_circR_1275	-	ENSMUSG00000064368	ENSMUST00000082419	insdc	P03925	17722	mt-Nd6	NADH-ubiquinone oxidoreductase chain 6 [Source:UniProtKB/Swiss-Prot;Acc:P03925]	transcript start<=circRNA start	transcript end>=circRNA end	-
MT	13773	13985	-	CBT15_circR_1276	-	ENSMUSG00000064368	ENSMUST00000082419	insdc	P03925	17722	mt-Nd6	NADH-ubiquinone oxidoreductase chain 6 [Source:UniProtKB/Swiss-Prot;Acc:P03925]	transcript start<=circRNA start	transcript end>=circRNA end	-
MT	2947	3231	-	CBT15_circR_1277	-	ENSMUSG00000064341	ENSMUST00000082392	insdc	Q4JFN6	17716	mt-Nd1	NADH-ubiquinone oxidoreductase chain 1 [Source:UniProtKB/Swiss-Prot;Acc:P03888]	transcript start<=circRNA start	transcript end>=circRNA end	-
MT	2973	3226	-	CBT15_circR_1278	-	ENSMUSG00000064341	ENSMUST00000082392	insdc	Q4JFN6	17716	mt-Nd1	NADH-ubiquinone oxidoreductase chain 1 [Source:UniProtKB/Swiss-Prot;Acc:P03888]	transcript start<=circRNA start	transcript end>=circRNA end	-
MT	2973	3629	-	CBT15_circR_1279	-	ENSMUSG00000064341	ENSMUST00000082392	insdc	Q4JFN6	17716	mt-Nd1	NADH-ubiquinone oxidoreductase chain 1 [Source:UniProtKB/Swiss-Prot;Acc:P03888]	transcript start<=circRNA start	transcript end>=circRNA end	-
10	18089447	18096336	+	CBT15_circR_128	mm9_circ_017446:circbase	ENSMUSG00000019854	ENSMUST00000126390	ensembl_havana	O54916	19707	Reps1	RalBP1-associated Eps domain-containing protein 1 [Source:UniProtKB/Swiss-Prot;Acc:O54916]	exon start=circRNA start	exon end=circRNA end	18089448-18089571 exon:ENSMUSE00001085690|18092845-18093041 exon:ENSMUSE00000098597|18093170-18093323 exon:ENSMUSE00001246676|18093779-18093903 exon:ENSMUSE00001214496|18094410-18094572 exon:ENSMUSE00001227682|18094845-18094908 exon:ENSMUSE00001242065|18096182-18096336 exon:ENSMUSE00001228456
MT	4363	4525	-	CBT15_circR_1280	-	ENSMUSG00000064345	ENSMUST00000082396	insdc	P03893	17717	mt-Nd2	mitochondrially encoded NADH dehydrogenase 2 [Source:MGI Symbol;Acc:MGI:102500]	transcript start<=circRNA start	transcript end>=circRNA end	-
X	11523851	11525428	-	CBT15_circR_1281	-	-	-	intergenic	-	-	-	-	-	-	-
X	12687018	12744828	-	CBT15_circR_1282	-	ENSMUSG00000064127	ENSMUST00000096495	ensembl_havana	A2ABV5	26896	Med14	Mediator of RNA polymerase II transcription subunit 14 [Source:UniProtKB/Swiss-Prot;Acc:A2ABV5]	exon start=circRNA start	exon end=circRNA end	12687019-12687201 exon:ENSMUSE00001253837|12689329-12689460 exon:ENSMUSE00000624819|12693585-12693696 exon:ENSMUSE00001218980|12696153-12696290 exon:ENSMUSE00001230774|12703213-12703482 exon:ENSMUSE00001217822|12703751-12703903 exon:ENSMUSE00001265474|12705088-12705179 exon:ENSMUSE00001268237|12706299-12706445 exon:ENSMUSE00000624825|12706532-12706692 exon:ENSMUSE00001267869|12713583-12713659 exo…
X	12745745	12749337	-	CBT15_circR_1283	-	ENSMUSG00000064127	ENSMUST00000076016	havana	A2ABV5	26896	Med14	Mediator of RNA polymerase II transcription subunit 14 [Source:UniProtKB/Swiss-Prot;Acc:A2ABV5]	exon start=circRNA start	exon end=circRNA end	12745746-12745896 exon:ENSMUSE00001284977|12746625-12746757 exon:ENSMUSE00001307919|12747469-12747576 exon:ENSMUSE00001272050|12747849-12747977 exon:ENSMUSE00001241552|12748419-12748548 exon:ENSMUSE00001286209|12749164-12749337 exon:ENSMUSE00001232403
X	129902899	129972609	+	CBT15_circR_1284	-	ENSMUSG00000034480	ENSMUST00000037854	ensembl_havana	Q6W4W7	54004	Diaph2	2 [Source:UniProtKB/Swiss-Prot;Acc:O70566]	exon start=circRNA start	exon end=circRNA end	129902900-129903039 exon:ENSMUSE00001211390|129939245-129939319 exon:ENSMUSE00001261604|129939403-129939472 exon:ENSMUSE00001243174|129942899-129943035 exon:ENSMUSE00001267605|129943843-129943951 exon:ENSMUSE00001293233|129952673-129952783 exon:ENSMUSE00001311258|129955894-129956012 exon:ENSMUSE00001255539|129957243-129957359 exon:ENSMUSE00001206453|129960044-129960162 exon:ENSMUSE00001252057|129…
X	130047324	130088766	+	CBT15_circR_1285	-	ENSMUSG00000034480	ENSMUST00000037854	ensembl_havana	Q6W4W7	54004	Diaph2	2 [Source:UniProtKB/Swiss-Prot;Acc:O70566]	exon start=circRNA start	exon end=circRNA end	130047325-130047426 exon:ENSMUSE00001215681|130050367-130050461 exon:ENSMUSE00001273926|130073822-130073923 exon:ENSMUSE00001213921|130088527-130088766 exon:ENSMUSE00001292498
X	130047324	130109381	+	CBT15_circR_1286	-	ENSMUSG00000034480	ENSMUST00000037854	ensembl_havana	Q6W4W7	54004	Diaph2	2 [Source:UniProtKB/Swiss-Prot;Acc:O70566]	exon start=circRNA start	exon end=circRNA end	130047325-130047426 exon:ENSMUSE00001215681|130050367-130050461 exon:ENSMUSE00001273926|130073822-130073923 exon:ENSMUSE00001213921|130088527-130088766 exon:ENSMUSE00001292498|130109252-130109381 exon:ENSMUSE00001294615
X	134261576	134267561	-	CBT15_circR_1287	-	ENSMUSG00000067369	ENSMUST00000087541	ensembl_havana	Q8C8J3	215201	Trmt2b	TRM2 tRNA methyltransferase 2B [Source:MGI Symbol;Acc:MGI:2442530]	exon start=circRNA start	exon end=circRNA end	134261577-134261647 exon:ENSMUSE00001276654|134262785-134262884 exon:ENSMUSE00001288555|134263727-134263861 exon:ENSMUSE00001282747|134266261-134266315 exon:ENSMUSE00001222478|134267331-134267561 exon:ENSMUSE00001230324
X	142770966	142834393	+	CBT15_circR_1288	-	ENSMUSG00000047045	ENSMUST00000112889	havana	Q6PHN7	209497	Tmem164	transmembrane protein 164 [Source:MGI Symbol;Acc:MGI:2148020]	exon start=circRNA start	exon end=circRNA end	142770967-142771033 exon:ENSMUSE00001274686|142805990-142806068 exon:ENSMUSE00001228961|142832501-142832601 exon:ENSMUSE00001229168|142834185-142834393 exon:ENSMUSE00001300899
X	142832500	142834393	+	CBT15_circR_1289	mm9_circ_014687:circbase	ENSMUSG00000047045	ENSMUST00000112889	havana	Q6PHN7	209497	Tmem164	transmembrane protein 164 [Source:MGI Symbol;Acc:MGI:2148020]	exon start=circRNA start	exon end=circRNA end	142832501-142832601 exon:ENSMUSE00001229168|142834185-142834393 exon:ENSMUSE00001300899
10	22705692	22712091	-	CBT15_circR_129	mm9_circ_005086:circbase	ENSMUSG00000071359	ENSMUST00000095794	havana	P62340	237336	Tbpl1	TATA box-binding protein-like protein 1 [Source:UniProtKB/Swiss-Prot;Acc:P62340]	exon start!=circRNA start	exon end=circRNA end	-
X	144340719	144349419	+	CBT15_circR_1290	-	ENSMUSG00000041718	ENSMUST00000154827	havana	Q9D8C3	67574	Alg13	Putative bifunctional UDP-N-acetylglucosamine transferase and deubiquitinase ALG13 [Source:UniProtKB/Swiss-Prot;Acc:Q9D8C3]	exon start=circRNA start	exon end=circRNA end	144340720-144340792 exon:ENSMUSE00000788715|144342396-144342477 exon:ENSMUSE00000743694|144342647-144342809 exon:ENSMUSE00000780920|144344261-144344336 exon:ENSMUSE00000787332|144345612-144345720 exon:ENSMUSE00000785658|144346682-144346746 exon:ENSMUSE00000752305|144347960-144348060 exon:ENSMUSE00000737615|144349292-144349419 exon:ENSMUSE00000772740
X	151376747	151399803	+	CBT15_circR_1291	mm9_circ_004592:circbase	ENSMUSG00000025262	ENSMUST00000073364	ensembl_havana	Q3V3X9	207375	Fam120c	Constitutive coactivator of PPAR-gamma-like protein 2 [Source:UniProtKB/Swiss-Prot;Acc:Q8C3F2]	exon start=circRNA start	exon end=circRNA end	151376748-151376994 exon:ENSMUSE00001291043|151381911-151381993 exon:ENSMUSE00001289161|151399675-151399803 exon:ENSMUSE00001208504
X	151428916	151457836	+	CBT15_circR_1292	mm9_circ_011376:circbase	ENSMUSG00000025262	ENSMUST00000073364	ensembl_havana	Q3V3X9	207375	Fam120c	Constitutive coactivator of PPAR-gamma-like protein 2 [Source:UniProtKB/Swiss-Prot;Acc:Q8C3F2]	exon start=circRNA start	exon end=circRNA end	151428917-151429016 exon:ENSMUSE00001282411|151429837-151429913 exon:ENSMUSE00001306957|151430391-151430668 exon:ENSMUSE00001206156|151431470-151431743 exon:ENSMUSE00001223137|151432602-151432773 exon:ENSMUSE00001227340|151436145-151436394 exon:ENSMUSE00001309783|151457722-151457836 exon:ENSMUSE00001225892
X	152657423	152661718	-	CBT15_circR_1293	-	ENSMUSG00000045180	ENSMUST00000062317	havana	A2ALU4	110380	Shroom2	shroom family member 2 [Source:MGI Symbol;Acc:MGI:107194]	exon start=circRNA start	exon end=circRNA end	152657424-152657524 exon:ENSMUSE00001267961|152659264-152661718 exon:ENSMUSE00001281451
X	154732868	154733776	+	CBT15_circR_1294	-	-	-	intergenic	-	-	-	-	-	-	-
X	157572858	157591555	-	CBT15_circR_1295	-	ENSMUSG00000046873	ENSMUST00000058098	ensembl_havana	Q8CHX6	270669	Mbtps2	Membrane-bound transcription factor site-2 protease [Source:UniProtKB/Swiss-Prot;Acc:Q8CHX6]	exon start=circRNA start	exon end=circRNA end	157572859-157572986 exon:ENSMUSE00001225904|157576084-157576187 exon:ENSMUSE00001220470|157591354-157591555 exon:ENSMUSE00001237094
X	159919757	159966482	+	CBT15_circR_1296	-	ENSMUSG00000040990	ENSMUST00000073094	havana	Q8R550	58194	Sh3kbp1	SH3 domain-containing kinase-binding protein 1 [Source:UniProtKB/Swiss-Prot;Acc:Q8R550]	exon start=circRNA start	exon end=circRNA end	159919758-159919917 exon:ENSMUSE00001274233|159943197-159943282 exon:ENSMUSE00001289496|159958213-159958322 exon:ENSMUSE00001279404|159961765-159961893 exon:ENSMUSE00001259049|159966214-159966482 exon:ENSMUSE00001256441
X	48553977	48567113	-	CBT15_circR_1297	mm9_circ_000477:circbase	ENSMUSG00000036916	ENSMUST00000072292	ensembl_havana	Q6P3Y5	208968	Zfp280c	zinc finger protein 280C [Source:MGI Symbol;Acc:MGI:2387585]	exon start=circRNA start	exon end=circRNA end	48553978-48554109 exon:ENSMUSE00000320085|48558269-48558415 exon:ENSMUSE00000555079|48559043-48559143 exon:ENSMUSE00000555081|48559667-48559824 exon:ENSMUSE00000555082|48563682-48563902 exon:ENSMUSE00000320014|48566708-48566817 exon:ENSMUSE00000320022|48566949-48567113 exon:ENSMUSE00000320029
X	48558268	48567113	-	CBT15_circR_1298	-	ENSMUSG00000036916	ENSMUST00000072292	ensembl_havana	Q6P3Y5	208968	Zfp280c	zinc finger protein 280C [Source:MGI Symbol;Acc:MGI:2387585]	exon start=circRNA start	exon end=circRNA end	48558269-48558415 exon:ENSMUSE00000555079|48559043-48559143 exon:ENSMUSE00000555081|48559667-48559824 exon:ENSMUSE00000555082|48563682-48563902 exon:ENSMUSE00000320014|48566708-48566817 exon:ENSMUSE00000320022|48566949-48567113 exon:ENSMUSE00000320029
X	61183247	61186174	+	CBT15_circR_1299	CDR1as:circbase	ENSMUSG00000090546	-	ensembl	E9Q0B4	631990	Cdr1	cerebellar degeneration related antigen 1	overlapgene	-	-
1	132014382	132023838	+	CBT15_circR_13	-	ENSMUSG00000100037	ENSMUST00000191034	havana	-	-	Gm29103	predicted gene 29103 [Source:MGI Symbol;Acc:MGI:5579809]	exon start=circRNA start	exon end!=circRNA end	-
10	25220610	25289730	-	CBT15_circR_130	mm9_circ_000741:circbase	ENSMUSG00000039166	ENSMUST00000041984	ensembl_havana	Q7TN79	432442	Akap7	Mus musculus A kinase (PRKA) anchor protein 7 (Akap7), transcript variant 2, mRNA. [Source:RefSeq mRNA;Acc:NM_001347460]	exon start=circRNA start	exon end=circRNA end	25220611-25220758 exon:ENSMUSE00001296357|25239626-25239738 exon:ENSMUSE00000615334|25267308-25267468 exon:ENSMUSE00000311349|25271505-25271641 exon:ENSMUSE00000311353|25283893-25284041 exon:ENSMUSE00000437480|25289599-25289730 exon:ENSMUSE00001242476
X	70346360	70346669	-	CBT15_circR_1300	-	ENSMUSG00000035847	ENSMUST00000101509	ensembl_havana	Q08890	15931	Ids	Iduronate 2-sulfatase [Source:UniProtKB/Swiss-Prot;Acc:Q08890]	transcript start<=circRNA start	transcript end>=circRNA end	-
X	71117480	71121468	+	CBT15_circR_1301	-	ENSMUSG00000059401	ENSMUST00000082088	ensembl_havana	P0C6A2	333639	Mamld1	Mastermind-like domain-containing protein 1 [Source:UniProtKB/Swiss-Prot;Acc:P0C6A2]	exon start=circRNA start	exon end=circRNA end	71117481-71119394 exon:ENSMUSE00000699977|71121358-71121468 exon:ENSMUSE00000699981
X	73491340	73492833	+	CBT15_circR_1302	-	ENSMUSG00000031375	ENSMUST00000033741	ensembl_havana	P28653	12111	Bgn	biglycan [Source:MGI Symbol;Acc:MGI:88158]	exon start!=circRNA start	exon end=circRNA end	-
X	85702628	85702907	-	CBT15_circR_1303	-	ENSMUSG00000025059	ENSMUST00000026039	ensembl_havana	Q64516	14933	Gk	Mus musculus glycerol kinase (Gk), transcript variant 5, mRNA. [Source:RefSeq mRNA;Acc:NM_001331046]	transcript start<=circRNA start	transcript end>=circRNA end	-
X	85708468	85708832	+	CBT15_circR_1304	-	ENSMUSG00000025059	ENSMUST00000026039	ensembl_havana	Q64516	14933	Gk	Mus musculus glycerol kinase (Gk), transcript variant 5, mRNA. [Source:RefSeq mRNA;Acc:NM_001331046]	transcript start<=circRNA start	transcript end>=circRNA end	-
X	94538813	94539140	-	CBT15_circR_1305	-	ENSMUSG00000025151	ENSMUST00000026142	ensembl_havana	Q9QYH6	94275	Maged1	Melanoma-associated antigen D1 [Source:UniProtKB/Swiss-Prot;Acc:Q9QYH6]	transcript start<=circRNA start	transcript end>=circRNA end	-
10	26327686	26352375	-	CBT15_circR_131	-	ENSMUSG00000039089	ENSMUST00000040219	ensembl	Q8BLB7	237339	L3mbtl3	Mus musculus L3MBTL3 histone methyl-lysine binding protein (L3mbtl3), transcript variant 3, mRNA. [Source:RefSeq mRNA;Acc:NM_001359254]	exon start=circRNA start	exon end=circRNA end	26327687-26327838 exon:ENSMUSE00000309489|26330175-26330266 exon:ENSMUSE00000309496|26331820-26331955 exon:ENSMUSE00000309643|26336233-26336337 exon:ENSMUSE00000309502|26337768-26337859 exon:ENSMUSE00000309507|26339219-26339303 exon:ENSMUSE00000309513|26340908-26341040 exon:ENSMUSE00000309519|26342508-26342667 exon:ENSMUSE00000309524|26344177-26344251 exon:ENSMUSE00000430822|26344612-26344723 exo…
10	40076563	40080807	-	CBT15_circR_132	-	ENSMUSG00000019838	ENSMUST00000092566	ensembl_havana	Q3U9N9	72472	Slc16a10	solute carrier family 16 (monocarboxylic acid transporters), member 10 [Source:MGI Symbol;Acc:MGI:1919722]	exon start=circRNA start	exon end=circRNA end	40076564-40077017 exon:ENSMUSE00000098423|40080663-40080807 exon:ENSMUSE00000336552
10	40254263	40254464	-	CBT15_circR_133	mm9_circ_018856:circbase	ENSMUSG00000019837	ENSMUST00000019982	havana	Q9D8P7	67371	Gtf3c6	ral transcription factor 3C polypeptide 6 [Source:UniProtKB/Swiss-Prot;Acc:Q9D8P7]	exon start=circRNA start	exon end=circRNA end	40254264-40254308 exon:ENSMUSE00000098418|40254401-40254464 exon:ENSMUSE00000098413
10	42196465	42197901	-	CBT15_circR_134	-	ENSMUSG00000048756	ENSMUST00000056974	ensembl_havana	Q9WVH4	56484	Foxo3	Forkhead box protein O3 [Source:UniProtKB/Swiss-Prot;Acc:Q9WVH4]	exon start=circRNA start	exon end=circRNA end	42196466-42197901 exon:ENSMUSE00000392326
10	42783441	42791291	+	CBT15_circR_135	-	ENSMUSG00000019802	ENSMUST00000019937	ensembl_havana	Q8VHE0	140740	Sec63	Mus musculus SEC63-like (S. cerevisiae) (Sec63), transcript variant 2, mRNA. [Source:RefSeq mRNA;Acc:NM_001359283]	exon start=circRNA start	exon end=circRNA end	42783442-42783541 exon:ENSMUSE00001292250|42789300-42789414 exon:ENSMUSE00001254699|42791179-42791291 exon:ENSMUSE00001253602
10	42783441	42806671	+	CBT15_circR_136	-	ENSMUSG00000019802	ENSMUST00000019937	ensembl_havana	Q8VHE0	140740	Sec63	Mus musculus SEC63-like (S. cerevisiae) (Sec63), transcript variant 2, mRNA. [Source:RefSeq mRNA;Acc:NM_001359283]	exon start=circRNA start	exon end=circRNA end	42783442-42783541 exon:ENSMUSE00001292250|42789300-42789414 exon:ENSMUSE00001254699|42791179-42791291 exon:ENSMUSE00001253602|42794775-42794836 exon:ENSMUSE00001309136|42796206-42796264 exon:ENSMUSE00000295855|42797683-42797733 exon:ENSMUSE00000098167|42798747-42798855 exon:ENSMUSE00001207420|42801633-42801727 exon:ENSMUSE00001283795|42801822-42801954 exon:ENSMUSE00001307746|42803890-42803982 exo…
10	50748805	50754122	+	CBT15_circR_137	-	ENSMUSG00000038774	ENSMUST00000035606	ensembl_havana	E9PZJ8	77987	Ascc3	activating signal cointegrator 1 complex subunit 3	exon start=circRNA start	exon end=circRNA end	50748806-50748943 exon:ENSMUSE00000304895|50749035-50749155 exon:ENSMUSE00000304885|50750453-50750585 exon:ENSMUSE00000304878|50753997-50754122 exon:ENSMUSE00000304869
10	50748805	50767507	+	CBT15_circR_138	-	ENSMUSG00000038774	ENSMUST00000035606	ensembl_havana	E9PZJ8	77987	Ascc3	activating signal cointegrator 1 complex subunit 3	exon start=circRNA start	exon end=circRNA end	50748806-50748943 exon:ENSMUSE00000304895|50749035-50749155 exon:ENSMUSE00000304885|50750453-50750585 exon:ENSMUSE00000304878|50753997-50754122 exon:ENSMUSE00000304869|50767091-50767202 exon:ENSMUSE00000304856|50767373-50767507 exon:ENSMUSE00000364740
10	52429192	52436663	+	CBT15_circR_139	mm9_circ_014703:circbase	ENSMUSG00000023068	ENSMUST00000023830	ensembl_havana	Q99LJ8	52014	Nus1	NUS1 dehydrodolichyl diphosphate synthase subunit	exon start=circRNA start	exon end!=circRNA end	-
1	133649848	133651015	+	CBT15_circR_14	-	ENSMUSG00000102976	ENSMUST00000191705	havana	Q3UL31	70579	Zc3h11a	zinc finger CCCH type containing 11A [Source:MGI Symbol;Acc:MGI:1917829]	transcript start<=circRNA start	transcript end>=circRNA end	-
10	53622755	53626034	-	CBT15_circR_140	-	ENSMUSG00000058298	ENSMUST00000075540	ensembl_havana	Q2KHI9	71567	Mcm9	minichromosome maintenance 9 homologous recombination repair factor	exon start=circRNA start	exon end=circRNA end	53622756-53623072 exon:ENSMUSE00000098632|53625716-53626034 exon:ENSMUSE00000098634
10	53977022	54030794	-	CBT15_circR_141	-	ENSMUSG00000003746	ENSMUST00000003843	ensembl_havana	P45700	17155	Man1a	mannosidase 1, alpha [Source:MGI Symbol;Acc:MGI:104677]	exon start=circRNA start	exon end=circRNA end	53977023-53977117 exon:ENSMUSE00000433826|54014415-54014495 exon:ENSMUSE00001216932|54025714-54025829 exon:ENSMUSE00001309777|54030698-54030794 exon:ENSMUSE00001251149
10	56155679	56180620	-	CBT15_circR_142	-	ENSMUSG00000038122	ENSMUST00000099739	ensembl_havana	Q3URV1	544696	Tbc1d32	TBC1 domain family, member 32	exon start=circRNA start	exon end=circRNA end	56155680-56155818 exon:ENSMUSE00000468385|56161135-56161217 exon:ENSMUSE00000469565|56162011-56162212 exon:ENSMUSE00000643475|56170844-56170971 exon:ENSMUSE00000905583|56173842-56173984 exon:ENSMUSE00000882724|56177492-56177584 exon:ENSMUSE00000899580|56180480-56180620 exon:ENSMUSE00000889743
10	60553725	60553882	+	CBT15_circR_143	-	ENSMUSG00000012819	ENSMUST00000073242	havana	Q99PF4	22295	Cdh23	Cadherin-23 [Source:UniProtKB/Swiss-Prot;Acc:Q99PF4]	transcript start<=circRNA start	transcript end>=circRNA end	-
10	62589777	62598891	-	CBT15_circR_144	-	ENSMUSG00000020075	ENSMUST00000045866	ensembl_havana	Q9JIK5	56200	Ddx21	DEAD (Asp-Glu-Ala-Asp) box polypeptide 21	exon start=circRNA start	exon end=circRNA end	62589778-62589927 exon:ENSMUSE00000100378|62590621-62590766 exon:ENSMUSE00000100374|62591817-62592002 exon:ENSMUSE00000100380|62593010-62593127 exon:ENSMUSE00001038863|62593962-62594140 exon:ENSMUSE00000100375|62595036-62595111 exon:ENSMUSE00000273020|62598232-62598891 exon:ENSMUSE00000272923
10	62776567	62776963	-	CBT15_circR_145	-	ENSMUSG00000020074	ENSMUST00000020268	havana	Q8CH18	67500	Ccar1	cell division cycle and apoptosis regulator 1	exon start=circRNA start	exon end=circRNA end	62776568-62776760 exon:ENSMUSE00000100363|62776849-62776963 exon:ENSMUSE00000100371
10	63289051	63311914	+	CBT15_circR_146	-	ENSMUSG00000020064	ENSMUST00000020258	ensembl_havana	Q6PAV2	67345	Herc4	hect domain and RLD 4	exon start=circRNA start	exon end=circRNA end	63289052-63289241 exon:ENSMUSE00000453459|63290504-63290676 exon:ENSMUSE00000358847|63299120-63299239 exon:ENSMUSE00000270957|63306348-63306446 exon:ENSMUSE00000270945|63307742-63307909 exon:ENSMUSE00000270935|63308307-63308450 exon:ENSMUSE00000270922|63311467-63311633 exon:ENSMUSE00000270910|63311848-63311914 exon:ENSMUSE00000270901
10	67034598	67036005	-	CBT15_circR_147	-	ENSMUSG00000019873	ENSMUST00000020023	ensembl_havana	Q99KK1	28193	Reep3	receptor accessory protein 3	exon start=circRNA start	exon end=circRNA end	67034599-67034712 exon:ENSMUSE00000575837|67035885-67036005 exon:ENSMUSE00000367558
10	6979513	6996576	-	CBT15_circR_148	-	ENSMUSG00000064065	ENSMUST00000145156	havana	Q5DU31	320495	Ipcef1	Mus musculus interaction protein for cytohesin exchange factors 1 (Ipcef1), transcript variant 5, mRNA. [Source:RefSeq mRNA;Acc:NM_001347225]	exon start=circRNA start	exon end=circRNA end	6979514-6979683 exon:ENSMUSE00001299858|6980247-6980286 exon:ENSMUSE00001277484|6996530-6996576 exon:ENSMUSE00000645105
10	7152863	7154485	-	CBT15_circR_149	-	ENSMUSG00000015202	ENSMUST00000015346	ensembl_havana	Q6RHR9	14924	Magi1	Cnksr family member 3 [Source:MGI Symbol;Acc:MGI:2674130]	exon start=circRNA start	exon end=circRNA end	7152864-7152951 exon:ENSMUSE00000435571|7154283-7154485 exon:ENSMUSE00000435579
1	134463826	134487168	+	CBT15_circR_15	-	ENSMUSG00000026455	ENSMUST00000027725	havana	Q8BZM0	240756	Klhl12	Kelch-like protein 12 [Source:UniProtKB/Swiss-Prot;Acc:Q8BZM0]	exon start=circRNA start	exon end=circRNA end	134463827-134463980 exon:ENSMUSE00000159329|134467651-134467868 exon:ENSMUSE00000159333|134472394-134472543 exon:ENSMUSE00000159339|134475788-134475902 exon:ENSMUSE00000159327|134483747-134483853 exon:ENSMUSE00001307344|134485718-134485913 exon:ENSMUSE00000159324|134487010-134487168 exon:ENSMUSE00000159335
10	75684291	75700095	-	CBT15_circR_150	mm9_circ_010009:circbase	ENSMUSG00000020196	ENSMUST00000001712	ensembl_havana	G3X8Q1	104248	Cabin1	calcineurin binding protein 1	exon start=circRNA start	exon end=circRNA end	75684292-75684405 exon:ENSMUSE00000642557|75694715-75695046 exon:ENSMUSE00000642558|75699913-75700095 exon:ENSMUSE00000642559
10	7701609	7703120	+	CBT15_circR_151	-	ENSMUSG00000040021	ENSMUST00000040043	ensembl	Q8BYR2	16798	Lats1	large tumor suppressor	exon start=circRNA start	exon end=circRNA end	7701610-7703120 exon:ENSMUSE00000503486
10	77041815	77042974	+	CBT15_circR_152	-	ENSMUSG00000001436	ENSMUST00000105410	ensembl_havana	Q542F3	20509	Slc19a1	solute carrier family 19 (folate transporter), member 1 [Source:MGI Symbol;Acc:MGI:103182]	exon start=circRNA start	exon end=circRNA end	77041816-77042569 exon:ENSMUSE00000102549|77042782-77042974 exon:ENSMUSE00000666076
10	80712111	80715179	-	CBT15_circR_153	mm9_circ_011925:circbase	ENSMUSG00000020198	ENSMUST00000020420	ensembl_havana	O54774	11776	Ap3d1	adaptor-related protein complex 3, delta 1 subunit	exon start=circRNA start	exon end=circRNA end	80712112-80712207 exon:ENSMUSE00000101736|80712596-80712667 exon:ENSMUSE00000306679|80712765-80712930 exon:ENSMUSE00000306685|80713557-80713630 exon:ENSMUSE00000101693|80713973-80714160 exon:ENSMUSE00000101772|80714247-80714322 exon:ENSMUSE00000306703|80715108-80715179 exon:ENSMUSE00000306710
10	83191634	83191784	-	CBT15_circR_154	-	ENSMUSG00000034612	ENSMUST00000040110	ensembl_havana	Q9JME2	58250	Chst11	Carbohydrate sulfotransferase 11 [Source:UniProtKB/Swiss-Prot;Acc:Q9JME2]	transcript start<=circRNA start	transcript end>=circRNA end	-
10	84947411	84948020	+	CBT15_circR_155	mm9_circ_004072:circbase	ENSMUSG00000035620	ENSMUST00000038523	ensembl_havana	Q80XE1	237422	Ric8b	Synembryn-B [Source:UniProtKB/Swiss-Prot;Acc:Q80XE1]	exon start=circRNA start	exon end=circRNA end	84947412-84948020 exon:ENSMUSE00000252346
10	88400651	88419560	+	CBT15_circR_156	-	ENSMUSG00000035311	ENSMUST00000020251	ensembl_havana	Q69ZN6	432486	Gnptab	N-acetylglucosamine-1-phosphate transferase, alpha and beta subunits [Source:MGI Symbol;Acc:MGI:3643902]	exon start=circRNA start	exon end=circRNA end	88400652-88400737 exon:ENSMUSE00001089520|88411916-88412035 exon:ENSMUSE00001249233|88412605-88412646 exon:ENSMUSE00001294567|88414393-88414598 exon:ENSMUSE00001370957|88419125-88419189 exon:ENSMUSE00001218767|88419426-88419560 exon:ENSMUSE00001293854
10	88809081	88810085	-	CBT15_circR_157	-	ENSMUSG00000004356	ENSMUST00000004470	ensembl_havana	E9QK83	70683	Utp20	UTP20 small subunit processome component	exon start=circRNA start	exon end=circRNA end	88809082-88809187 exon:ENSMUSE00000608545|88809715-88809803 exon:ENSMUSE00000608546|88809930-88810085 exon:ENSMUSE00000608547
10	89473751	89483524	-	CBT15_circR_158	-	ENSMUSG00000047638	ENSMUST00000058126	ensembl_havana	Q60641	20186	Nr1h4	Bile acid receptor [Source:UniProtKB/Swiss-Prot;Acc:Q60641]	exon start=circRNA start	exon end=circRNA end	89473752-89473898 exon:ENSMUSE00000456292|89478350-89478449 exon:ENSMUSE00000456298|89478778-89478876 exon:ENSMUSE00000456303|89480491-89480627 exon:ENSMUSE00000456306|89483384-89483524 exon:ENSMUSE00000456327
10	89473751	89498417	-	CBT15_circR_159	-	ENSMUSG00000047638	ENSMUST00000058126	ensembl_havana	Q60641	20186	Nr1h4	Bile acid receptor [Source:UniProtKB/Swiss-Prot;Acc:Q60641]	exon start=circRNA start	exon end=circRNA end	89473752-89473898 exon:ENSMUSE00000456292|89478350-89478449 exon:ENSMUSE00000456298|89478778-89478876 exon:ENSMUSE00000456303|89480491-89480627 exon:ENSMUSE00000456306|89483384-89483524 exon:ENSMUSE00000456327|89498049-89498417 exon:ENSMUSE00000456312
1	136292879	136304456	-	CBT15_circR_16	-	ENSMUSG00000041570	ENSMUST00000048309	ensembl	H7BX08	67886	Camsap2	Calmodulin-regulated spectrin-associated protein 2 [Source:UniProtKB/Swiss-Prot;Acc:Q8C1B1]	exon start=circRNA start	exon end=circRNA end	136292880-136293019 exon:ENSMUSE00000356153|136293280-136293421 exon:ENSMUSE00000402150|136294010-136294046 exon:ENSMUSE00000690276|136295514-136295527 exon:ENSMUSE00000976674|136297742-136297825 exon:ENSMUSE00000538729|136304295-136304456 exon:ENSMUSE00000351783
10	89787104	89794624	+	CBT15_circR_160	-	ENSMUSG00000019951	ENSMUST00000020112	ensembl_havana	Q9D574	75089	Uhrf1bp1l	UHRF1 (ICBP90) binding protein 1-like	exon start=circRNA start	exon end=circRNA end	89787105-89787285 exon:ENSMUSE00000574225|89789298-89789381 exon:ENSMUSE00000574224|89790551-89790733 exon:ENSMUSE00000574223|89791363-89791481 exon:ENSMUSE00000574222|89794483-89794624 exon:ENSMUSE00000574221
11	100370779	100371144	+	CBT15_circR_161	-	ENSMUSG00000001552	ENSMUST00000001592	ensembl_havana	Q02257	16480	Jup	Junction plakoglobin [Source:UniProtKB/Swiss-Prot;Acc:Q02257]	transcript start<=circRNA start	transcript end>=circRNA end	-
11	101084315	101086362	+	CBT15_circR_162	-	ENSMUSG00000001755	ENSMUST00000001806	havana	Q3UGA8	231327	Ppat	Coenzyme A synthase [Source:MGI Symbol;Acc:MGI:1918993]	exon start=circRNA start	exon end!=circRNA end	-
11	101370705	101374705	+	CBT15_circR_163	-	ENSMUSG00000078650	ENSMUST00000019469	ensembl_havana	P35576	14377	G6pc	Glucose-6-phosphatase [Source:UniProtKB/Swiss-Prot;Acc:P35576]	exon start=circRNA start	exon end=circRNA end	101370706-101370815 exon:ENSMUSE00000113003|101372702-101372807 exon:ENSMUSE00000113002|101374590-101374705 exon:ENSMUSE00000113004
11	103046378	103055289	+	CBT15_circR_164	mm9_circ_017115:circbase	ENSMUSG00000020936	ENSMUST00000021314	ensembl_havana	Q3UJC3	18107	Nmt1	Glycylpeptide N-tetradecanoyltransferase 1 [Source:UniProtKB/Swiss-Prot;Acc:O70310]	exon start=circRNA start	exon end=circRNA end	103046379-103046523 exon:ENSMUSE00001262161|103052206-103052324 exon:ENSMUSE00001235691|103055198-103055289 exon:ENSMUSE00001300004
11	104350486	104378826	-	CBT15_circR_165	mm9_circ_006509:circbase	ENSMUSG00000018412	ENSMUST00000018556	havana	Q80TG1	76719	Kansl1	KAT8 regulatory NSL complex subunit 1 [Source:MGI Symbol;Acc:MGI:1923969]	exon start=circRNA start	exon end=circRNA end	104350487-104350652 exon:ENSMUSE00000222952|104356684-104356876 exon:ENSMUSE00000477977|104357481-104357596 exon:ENSMUSE00000222964|104368680-104368778 exon:ENSMUSE00000222969|104378685-104378826 exon:ENSMUSE00000222899
11	104356683	104378826	-	CBT15_circR_166	mm9_circ_017714:circbase	ENSMUSG00000018412	ENSMUST00000018556	havana	Q80TG1	76719	Kansl1	KAT8 regulatory NSL complex subunit 1 [Source:MGI Symbol;Acc:MGI:1923969]	exon start=circRNA start	exon end=circRNA end	104356684-104356876 exon:ENSMUSE00000477977|104357481-104357596 exon:ENSMUSE00000222964|104368680-104368778 exon:ENSMUSE00000222969|104378685-104378826 exon:ENSMUSE00000222899
11	105240360	105247595	+	CBT15_circR_167	-	ENSMUSG00000020694	ENSMUST00000015107	ensembl_havana	O55047	24086	Tlk2	Serine/threonine-protein kinase tousled-like 2 [Source:UniProtKB/Swiss-Prot;Acc:O55047]	exon start=circRNA start	exon end=circRNA end	105240361-105240456 exon:ENSMUSE00001264770|105241569-105241661 exon:ENSMUSE00001263962|105246774-105246884 exon:ENSMUSE00001293219|105247459-105247595 exon:ENSMUSE00001212157
11	105758921	105798824	+	CBT15_circR_168	-	ENSMUSG00000053580	ENSMUST00000207807	havana	A2A690	77097	Tanc2	Protein TANC2 [Source:UniProtKB/Swiss-Prot;Acc:A2A690]	exon start=circRNA start	exon end!=circRNA end	-
11	106685019	106688897	+	CBT15_circR_169	-	ENSMUSG00000020717	ENSMUST00000068021	havana	Q08481	18613	Pecam1	platelet/endothelial cell adhesion molecule 1 [Source:MGI Symbol;Acc:MGI:97537]	transcript start<=circRNA start	transcript end>=circRNA end	-
1	13638230	13650884	-	CBT15_circR_17	-	ENSMUSG00000025937	ENSMUST00000027071	ensembl_havana	Q99KR3	212442	Lactb2	Endoribonuclease LACTB2 [Source:UniProtKB/Swiss-Prot;Acc:Q99KR3]	exon start=circRNA start	exon end=circRNA end	13638231-13638409 exon:ENSMUSE00000316001|13647385-13647511 exon:ENSMUSE00000154321|13650721-13650884 exon:ENSMUSE00000154323
11	108434125	108440596	+	CBT15_circR_170	-	ENSMUSG00000020728	ENSMUST00000061287	ensembl	Q3TV83	76380	Cep112	Centrosomal protein of 112 kDa [Source:UniProtKB/Swiss-Prot;Acc:Q5PR68]	exon start=circRNA start	exon end=circRNA end	108434126-108434239 exon:ENSMUSE00001234304|108437206-108437396 exon:ENSMUSE00001225727|108440424-108440596 exon:ENSMUSE00001264482
11	110326559	110329256	-	CBT15_circR_171	-	ENSMUSG00000018800	ENSMUST00000043961	ensembl_havana	Q8K448	217265	Abca5	ATP-binding cassette, sub-family A (ABC1), member 5 [Source:MGI Symbol;Acc:MGI:2386607]	exon start=circRNA start	exon end=circRNA end	110326560-110326721 exon:ENSMUSE00000230086|110327732-110327936 exon:ENSMUSE00000230093|110329137-110329256 exon:ENSMUSE00001300280
11	113706259	113706601	-	CBT15_circR_172	-	ENSMUSG00000018727	ENSMUST00000018871	ensembl_havana	Q3TTY7	52670	Cpsf4l	cleavage and polyadenylation specific factor 4-like [Source:MGI Symbol;Acc:MGI:1277182]	transcript start<=circRNA start	transcript end>=circRNA end	-
11	116078815	116079117	+	CBT15_circR_173	-	ENSMUSG00000034341	ENSMUST00000074628	ensembl_havana	Q544A1	22378	Wbp2	WW domain binding protein 2 [Source:MGI Symbol;Acc:MGI:104709]	transcript start<=circRNA start	transcript end>=circRNA end	-
11	116078848	116079138	-	CBT15_circR_174	-	ENSMUSG00000034341	ENSMUST00000074628	ensembl_havana	Q544A1	22378	Wbp2	WW domain binding protein 2 [Source:MGI Symbol;Acc:MGI:104709]	transcript start<=circRNA start	transcript end>=circRNA end	-
11	116173364	116174445	-	CBT15_circR_175	-	ENSMUSG00000020777	ENSMUST00000066587	ensembl_havana	Q9R0H0	11430	Acox1	Peroxisomal acyl-coenzyme A oxidase 1 [Source:UniProtKB/Swiss-Prot;Acc:Q9R0H0]	transcript start<=circRNA start	transcript end>=circRNA end	-
11	116189414	116189575	-	CBT15_circR_176	-	ENSMUSG00000020777	ENSMUST00000072948	ensembl_havana	Q9R0H0	11430	Acox1	Peroxisomal acyl-coenzyme A oxidase 1 [Source:UniProtKB/Swiss-Prot;Acc:Q9R0H0]	exon start=circRNA start	exon end=circRNA end	116189415-116189575 exon:ENSMUSE00001290716
11	116233385	116234523	-	CBT15_circR_177	-	ENSMUSG00000034282	ENSMUST00000037007	ensembl_havana	Q9D952	14027	Evpl	Envoplakin [Source:UniProtKB/Swiss-Prot;Acc:Q9D952]	exon start=circRNA start	exon end=circRNA end	116233386-116233511 exon:ENSMUSE00000250968|116234155-116234281 exon:ENSMUSE00000250975|116234369-116234523 exon:ENSMUSE00000250984
11	120409611	120416380	-	CBT15_circR_178	-	ENSMUSG00000039703	ENSMUST00000044271	havana	Q3UDU9	217365	Nploc4	Nuclear protein localization [Source:UniProtKB/Swiss-Prot;Acc:P60670]	exon start=circRNA start	exon end=circRNA end	120409612-120409683 exon:ENSMUSE00001296072|120411658-120411744 exon:ENSMUSE00000645640|120413560-120413739 exon:ENSMUSE00001307736|120416257-120416380 exon:ENSMUSE00001206200
11	16806652	16807664	+	CBT15_circR_179	-	ENSMUSG00000020122	ENSMUST00000020329	ensembl_havana	Q3TQS6	13649	Egfr	Epidermal growth factor receptor [Source:UniProtKB/Swiss-Prot;Acc:Q01279]	transcript start<=circRNA start	transcript end>=circRNA end	-
1	13638230	13652920	-	CBT15_circR_18	-	ENSMUSG00000025937	ENSMUST00000027071	ensembl_havana	Q99KR3	212442	Lactb2	Endoribonuclease LACTB2 [Source:UniProtKB/Swiss-Prot;Acc:Q99KR3]	exon start=circRNA start	exon end!=circRNA end	-
11	16881463	16883613	+	CBT15_circR_180	-	ENSMUSG00000020122	ENSMUST00000020329	ensembl_havana	Q3TQS6	13649	Egfr	Epidermal growth factor receptor [Source:UniProtKB/Swiss-Prot;Acc:Q01279]	exon start=circRNA start	exon end=circRNA end	16881464-16881554 exon:ENSMUSE00000100888|16883456-16883613 exon:ENSMUSE00000100839
11	19998119	20008477	+	CBT15_circR_181	mm9_circ_005654:circbase	ENSMUSG00000045671	ENSMUST00000093298	ensembl	Q924S7	114716	Spred2	Sprouty-related, EVH1 domain-containing protein 2 [Source:UniProtKB/Swiss-Prot;Acc:Q924S7]	exon start=circRNA start	exon end=circRNA end	19998120-19998297 exon:ENSMUSE00000400122|20005782-20005950 exon:ENSMUSE00000300075|20008413-20008477 exon:ENSMUSE00000300069
11	20725684	20727639	-	CBT15_circR_182	mm9_circ_005474:circbase	ENSMUSG00000049659	ENSMUST00000035350	ensembl_havana	Q80WT5	216549	Aftph	Aftiphilin [Source:UniProtKB/Swiss-Prot;Acc:Q80WT5]	exon start=circRNA start	exon end=circRNA end	20725685-20727639 exon:ENSMUSE00000494059
11	23280373	23281464	+	CBT15_circR_183	-	ENSMUSG00000020290	ENSMUST00000020538	ensembl	Q8BYY5	103573	Xpo1	exportin 1 [Source:MGI Symbol;Acc:MGI:2144013]	exon start=circRNA start	exon end=circRNA end	23280374-23280502 exon:ENSMUSE00001211825|23281306-23281464 exon:ENSMUSE00001240962
11	23304354	23304759	+	CBT15_circR_184	-	-	-	intergenic	-	-	-	-	-	-	-
11	23351591	23364512	+	CBT15_circR_185	-	ENSMUSG00000056342	ENSMUST00000137823	havana	Q6ZQ93	17847	Usp34	ubiquitin specific peptidase 34 [Source:MGI Symbol;Acc:MGI:109473]	exon start=circRNA start	exon end=circRNA end	23351592-23351653 exon:ENSMUSE00000593649|23354845-23354926 exon:ENSMUSE00000593648|23355006-23355098 exon:ENSMUSE00000593647|23361279-23361404 exon:ENSMUSE00000593646|23361587-23361716 exon:ENSMUSE00000593645|23362577-23362612 exon:ENSMUSE00000593644|23363058-23363188 exon:ENSMUSE00000655162|23363791-23364512 exon:ENSMUSE00000778824
11	23354844	23364512	+	CBT15_circR_186	-	ENSMUSG00000056342	ENSMUST00000137823	havana	Q6ZQ93	17847	Usp34	ubiquitin specific peptidase 34 [Source:MGI Symbol;Acc:MGI:109473]	exon start=circRNA start	exon end=circRNA end	23354845-23354926 exon:ENSMUSE00000593648|23355006-23355098 exon:ENSMUSE00000593647|23361279-23361404 exon:ENSMUSE00000593646|23361587-23361716 exon:ENSMUSE00000593645|23362577-23362612 exon:ENSMUSE00000593644|23363058-23363188 exon:ENSMUSE00000655162|23363791-23364512 exon:ENSMUSE00000778824
11	23707522	23725574	+	CBT15_circR_187	-	ENSMUSG00000020280	ENSMUST00000020520	ensembl_havana	Q9D3U0	74467	Pus10	Putative tRNA pseudouridine synthase Pus10 [Source:UniProtKB/Swiss-Prot;Acc:Q9D3U0]	exon start=circRNA start	exon end=circRNA end	23707523-23707568 exon:ENSMUSE00000103009|23708758-23708822 exon:ENSMUSE00000103002|23711196-23711281 exon:ENSMUSE00000270405|23712200-23712325 exon:ENSMUSE00000270399|23717562-23717618 exon:ENSMUSE00000103028|23718576-23718652 exon:ENSMUSE00001266389|23718749-23718804 exon:ENSMUSE00001222099|23720104-23720221 exon:ENSMUSE00001292697|23725432-23725574 exon:ENSMUSE00001282076
11	29705534	29708770	+	CBT15_circR_188	mm9_circ_014561:circbase	ENSMUSG00000020458	ENSMUST00000102841	ensembl_havana	Q99P72	68585	Rtn4	reticulon 4 [Source:MGI Symbol;Acc:MGI:1915835]	exon start=circRNA start	exon end=circRNA end	29705535-29705591 exon:ENSMUSE00000375689|29706410-29708770 exon:ENSMUSE00000662786
11	31055457	31061586	+	CBT15_circR_189	-	ENSMUSG00000020305	ENSMUST00000020551	ensembl_havana	Q9WV72	65257	Asb3	Ankyrin repeat and SOCS box protein 3 [Source:UniProtKB/Swiss-Prot;Acc:Q9WV72]	exon start=circRNA start	exon end=circRNA end	31055458-31055570 exon:ENSMUSE00001204742|31056102-31056237 exon:ENSMUSE00001215992|31058822-31058999 exon:ENSMUSE00001205336|31061389-31061586 exon:ENSMUSE00001234624
1	13647384	13650884	-	CBT15_circR_19	-	ENSMUSG00000025937	ENSMUST00000027071	ensembl_havana	Q99KR3	212442	Lactb2	Endoribonuclease LACTB2 [Source:UniProtKB/Swiss-Prot;Acc:Q99KR3]	exon start=circRNA start	exon end=circRNA end	13647385-13647511 exon:ENSMUSE00000154321|13650721-13650884 exon:ENSMUSE00000154323
11	31793820	31794330	-	CBT15_circR_190	-	ENSMUSG00000085772	ENSMUST00000129425	havana	-	414116	D630024D03Rik	RIKEN cDNA D630024D03 gene	transcript start<=circRNA start	transcript end>=circRNA end	-
11	3220243	3221294	+	CBT15_circR_191	-	ENSMUSG00000020454	ENSMUST00000020734	ensembl_havana	Q9EST3	74203	Eif4enif1	eukaryotic translation initiation factor 4E nuclear import factor 1 [Source:MGI Symbol;Acc:MGI:1921453]	exon start=circRNA start	exon end=circRNA end	3220244-3220530 exon:ENSMUSE00001370734|3221093-3221294 exon:ENSMUSE00000104819
11	43704533	43705477	+	CBT15_circR_192	mm9_circ_012559:circbase	ENSMUSG00000044950	ENSMUST00000094294	ensembl_havana	Q69Z61	70802	Pwwp2a	PWWP domain-containing protein 2A [Source:UniProtKB/Swiss-Prot;Acc:Q69Z61]	exon start=circRNA start	exon end=circRNA end	43704534-43705477 exon:ENSMUSE00000592259
11	4517740	4531305	-	CBT15_circR_193	-	ENSMUSG00000034354	ENSMUST00000040448	havana	B1ATD5	74302	Mtmr3	myotubularin related protein 3 [Source:MGI Symbol;Acc:MGI:1921552]	exon start=circRNA start	exon end=circRNA end	4517741-4517907 exon:ENSMUSE00001106168|4520832-4520914 exon:ENSMUSE00001189561|4527836-4527952 exon:ENSMUSE00001169878|4528317-4528406 exon:ENSMUSE00001097631|4531222-4531305 exon:ENSMUSE00001144214
11	4517740	4546268	-	CBT15_circR_194	-	ENSMUSG00000034354	ENSMUST00000040448	havana	B1ATD5	74302	Mtmr3	myotubularin related protein 3 [Source:MGI Symbol;Acc:MGI:1921552]	exon start=circRNA start	exon end=circRNA end	4517741-4517907 exon:ENSMUSE00001106168|4520832-4520914 exon:ENSMUSE00001189561|4527836-4527952 exon:ENSMUSE00001169878|4528317-4528406 exon:ENSMUSE00001097631|4531222-4531305 exon:ENSMUSE00001144214|4546189-4546268 exon:ENSMUSE00000682165
11	4527835	4546268	-	CBT15_circR_195	-	ENSMUSG00000034354	ENSMUST00000040448	havana	B1ATD5	74302	Mtmr3	myotubularin related protein 3 [Source:MGI Symbol;Acc:MGI:1921552]	exon start=circRNA start	exon end=circRNA end	4527836-4527952 exon:ENSMUSE00001169878|4528317-4528406 exon:ENSMUSE00001097631|4531222-4531305 exon:ENSMUSE00001144214|4546189-4546268 exon:ENSMUSE00000682165
11	46221335	46224205	-	CBT15_circR_196	-	ENSMUSG00000020340	ENSMUST00000093165	ensembl	Q5SQX6	76884	Cyfip2	Cytoplasmic FMR1-interacting protein 2 [Source:UniProtKB/Swiss-Prot;Acc:Q5SQX6]	exon start=circRNA start	exon end=circRNA end	46221336-46221466 exon:ENSMUSE00000103617|46222610-46222700 exon:ENSMUSE00000463988|46224062-46224205 exon:ENSMUSE00000103623
11	4658214	4659384	+	CBT15_circR_197	-	ENSMUSG00000020412	ENSMUST00000070257	ensembl_havana	Q91WR3	75452	Ascc2	Activating signal cointegrator 1 complex subunit 2 [Source:UniProtKB/Swiss-Prot;Acc:Q91WR3]	exon start=circRNA start	exon end=circRNA end	4658215-4658325 exon:ENSMUSE00000442571|4659272-4659384 exon:ENSMUSE00000442568
11	51716438	51729578	-	CBT15_circR_198	-	ENSMUSG00000036391	ENSMUST00000109097	ensembl_havana	Q3U2P1	77371	Sec24a	Protein transport protein Sec24A [Source:UniProtKB/Swiss-Prot;Acc:Q3U2P1]	exon start=circRNA start	exon end=circRNA end	51716439-51716645 exon:ENSMUSE00000345287|51717724-51717779 exon:ENSMUSE00000402423|51721815-51721933 exon:ENSMUSE00000354012|51723584-51723696 exon:ENSMUSE00000293501|51726485-51726594 exon:ENSMUSE00000293509|51729452-51729578 exon:ENSMUSE00000293521
11	51726484	51736521	-	CBT15_circR_199	-	ENSMUSG00000036391	ENSMUST00000038210	havana	Q3U2P1	77371	Sec24a	Protein transport protein Sec24A [Source:UniProtKB/Swiss-Prot;Acc:Q3U2P1]	exon start=circRNA start	exon end=circRNA end	51726485-51726594 exon:ENSMUSE00000293509|51729452-51729575 exon:ENSMUSE00000679012|51731803-51731905 exon:ENSMUSE00001229952|51733392-51733564 exon:ENSMUSE00001226026|51733770-51733927 exon:ENSMUSE00001213625|51734584-51734661 exon:ENSMUSE00001283653|51736351-51736521 exon:ENSMUSE00001231850
1	118419439	118419918	+	CBT15_circR_2	mm9_circ_001415:circbase	ENSMUSG00000064302	ENSMUST00000049404	ensembl	A0A087WQ31	76707	Clasp1	Mus musculus CLIP associating protein 1 (Clasp1), transcript variant 10, mRNA. [Source:RefSeq mRNA;Acc:NM_001359334]	exon start=circRNA start	exon end=circRNA end	118419440-118419918 exon:ENSMUSE00000597530
1	139039999	139062971	+	CBT15_circR_20	mm9_circ_002352:circbase	ENSMUSG00000056268	ENSMUST00000094505	ensembl_havana	Q3U1T9	329260	Dennd1b	DENN domain-containing protein 1B [Source:UniProtKB/Swiss-Prot;Acc:Q3U1T9]	exon start=circRNA start	exon end=circRNA end	139040000-139040049 exon:ENSMUSE00001235769|139041924-139042043 exon:ENSMUSE00001260906|139053346-139053415 exon:ENSMUSE00001216840|139054541-139054621 exon:ENSMUSE00001269991|139060275-139060328 exon:ENSMUSE00001291008|139062861-139062971 exon:ENSMUSE00001269443
11	51729451	51744000	-	CBT15_circR_200	-	ENSMUSG00000036391	ENSMUST00000038210	havana	Q3U2P1	77371	Sec24a	Protein transport protein Sec24A [Source:UniProtKB/Swiss-Prot;Acc:Q3U2P1]	exon start=circRNA start	exon end=circRNA end	51729452-51729575 exon:ENSMUSE00000679012|51731803-51731905 exon:ENSMUSE00001229952|51733392-51733564 exon:ENSMUSE00001226026|51733770-51733927 exon:ENSMUSE00001213625|51734584-51734661 exon:ENSMUSE00001283653|51736351-51736521 exon:ENSMUSE00001231850|51743536-51744000 exon:ENSMUSE00001312264
11	52117986	52119304	+	CBT15_circR_201	-	ENSMUSG00000020349	ENSMUST00000020608	ensembl_havana	P63330	19052	Ppp2ca	Serine/threonine-protein phosphatase 2A catalytic subunit alpha isoform [Source:UniProtKB/Swiss-Prot;Acc:P63330]	exon start=circRNA start	exon end=circRNA end	52117987-52118160 exon:ENSMUSE00000579929|52118669-52118758 exon:ENSMUSE00000103649|52119143-52119304 exon:ENSMUSE00000103651
11	52236836	52245121	+	CBT15_circR_202	-	ENSMUSG00000036309	ENSMUST00000037324	ensembl_havana	Q9WTX5	21402	Skp1a	S-phase kinase-associated protein 1A [Source:MGI Symbol;Acc:MGI:103575]	exon start=circRNA start	exon end=circRNA end	52236837-52236933 exon:ENSMUSE00001221889|52242587-52242660 exon:ENSMUSE00001243410|52243615-52243758 exon:ENSMUSE00001291379|52244981-52245121 exon:ENSMUSE00001237788
11	54909671	54910350	-	CBT15_circR_203	-	ENSMUSG00000018339	ENSMUST00000082430	ensembl_havana	P46412	14778	Gpx3	Glutathione peroxidase 3 [Source:UniProtKB/Swiss-Prot;Acc:P46412]	transcript start<=circRNA start	transcript end>=circRNA end	-
11	54909762	54910165	+	CBT15_circR_204	-	ENSMUSG00000018339	ENSMUST00000082430	ensembl_havana	P46412	14778	Gpx3	Glutathione peroxidase 3 [Source:UniProtKB/Swiss-Prot;Acc:P46412]	transcript start<=circRNA start	transcript end>=circRNA end	-
11	54910037	54910350	-	CBT15_circR_205	-	ENSMUSG00000018339	ENSMUST00000082430	ensembl_havana	P46412	14778	Gpx3	Glutathione peroxidase 3 [Source:UniProtKB/Swiss-Prot;Acc:P46412]	transcript start<=circRNA start	transcript end>=circRNA end	-
11	55225965	55233656	+	CBT15_circR_206	-	ENSMUSG00000020261	ENSMUST00000020499	ensembl	Q5F227	215335	Slc36a1	Proton-coupled amino acid transporter 1 [Source:UniProtKB/Swiss-Prot;Acc:Q8K4D3]	exon start=circRNA start	exon end!=circRNA end	-
11	62146305	62161910	+	CBT15_circR_207	mm9_circ_001346:circbase	ENSMUSG00000042331	ENSMUST00000092415	ensembl_havana	A0A0J9YUR2	432572	Specc1	sperm antigen with calponin homology and coiled-coil domains 1 [Source:MGI Symbol;Acc:MGI:2442356]	exon start=circRNA start	exon end=circRNA end	62146306-62146451 exon:ENSMUSE00000589541|62147568-62147668 exon:ENSMUSE00000589540|62151870-62151951 exon:ENSMUSE00000589539|62156487-62156640 exon:ENSMUSE00000589538|62161808-62161910 exon:ENSMUSE00000589537
11	62329440	62340629	-	CBT15_circR_208	-	ENSMUSG00000018501	ENSMUST00000018645	havana	Q5RIM6	20185	Ncor1	nuclear receptor co-repressor 1 [Source:MGI Symbol;Acc:MGI:1349717]	exon start=circRNA start	exon end=circRNA end	62329441-62329652 exon:ENSMUSE00001260775|62329976-62330139 exon:ENSMUSE00001207092|62330796-62330924 exon:ENSMUSE00000984766|62333663-62334156 exon:ENSMUSE00001032533|62334496-62334661 exon:ENSMUSE00001075329|62337545-62337694 exon:ENSMUSE00001007508|62338099-62338248 exon:ENSMUSE00000984784|62338859-62339065 exon:ENSMUSE00000237625|62340408-62340629 exon:ENSMUSE00001034568
11	6313787	6317080	+	CBT15_circR_209	mm9_circ_001335:circbase	ENSMUSG00000020456	ENSMUST00000003461	ensembl_havana	Q60597	18293	Ogdh	2-oxoglutarate dehydrogenase, mitochondrial [Source:UniProtKB/Swiss-Prot;Acc:Q60597]	exon start=circRNA start	exon end=circRNA end	6313788-6313979 exon:ENSMUSE00001021642|6316978-6317080 exon:ENSMUSE00001006854
1	139053345	139062971	+	CBT15_circR_21	mm9_circ_009558:circbase	ENSMUSG00000056268	ENSMUST00000094505	ensembl_havana	Q3U1T9	329260	Dennd1b	DENN domain-containing protein 1B [Source:UniProtKB/Swiss-Prot;Acc:Q3U1T9]	exon start=circRNA start	exon end=circRNA end	139053346-139053415 exon:ENSMUSE00001216840|139054541-139054621 exon:ENSMUSE00001269991|139060275-139060328 exon:ENSMUSE00001291008|139062861-139062971 exon:ENSMUSE00001269443
11	6468650	6469089	+	CBT15_circR_210	-	ENSMUSG00000094483	ENSMUST00000179343	ensembl_havana	O35295	19291	Purb	purine rich element binding protein B [Source:MGI Symbol;Acc:MGI:1338779]	transcript start<=circRNA start	transcript end>=circRNA end	-
11	68829914	68845424	-	CBT15_circR_211	-	ENSMUSG00000018736	ENSMUST00000018880	ensembl_havana	Q9ERR1	83431	Ndel1	Nuclear distribution protein nudE-like 1 [Source:UniProtKB/Swiss-Prot;Acc:Q9ERR1]	exon start=circRNA start	exon end=circRNA end	68829915-68830066 exon:ENSMUSE00001212725|68833354-68833445 exon:ENSMUSE00001207538|68836150-68836323 exon:ENSMUSE00001265065|68839871-68840007 exon:ENSMUSE00001239791|68842020-68842168 exon:ENSMUSE00001277524|68843821-68843974 exon:ENSMUSE00001280098|68845327-68845424 exon:ENSMUSE00001219064
11	69734501	69734763	+	CBT15_circR_212	-	ENSMUSG00000005198	ENSMUST00000058470	havana	P08775	20020	Polr2a	DNA-directed RNA polymerase II subunit RPB1 [Source:UniProtKB/Swiss-Prot;Acc:P08775]	transcript start<=circRNA start	transcript end>=circRNA end	-
11	69734872	69735028	+	CBT15_circR_213	-	ENSMUSG00000005198	ENSMUST00000058470	havana	P08775	20020	Polr2a	DNA-directed RNA polymerase II subunit RPB1 [Source:UniProtKB/Swiss-Prot;Acc:P08775]	transcript start<=circRNA start	transcript end>=circRNA end	-
11	72399873	72404004	-	CBT15_circR_214	-	ENSMUSG00000045667	ENSMUST00000050226	ensembl	Q8CI12	276829	Smtnl2	Smoothelin-like protein 2 [Source:UniProtKB/Swiss-Prot;Acc:Q8CI12]	exon start=circRNA start	exon end=circRNA end	72399874-72400025 exon:ENSMUSE00001295895|72400329-72400446 exon:ENSMUSE00001271340|72401348-72401527 exon:ENSMUSE00001012099|72402425-72402500 exon:ENSMUSE00001075340|72403011-72403250 exon:ENSMUSE00001011089|72403917-72404004 exon:ENSMUSE00000578575
11	72659599	72659752	-	CBT15_circR_215	-	ENSMUSG00000020794	ENSMUST00000021148	ensembl_havana	Q5F239	67128	Ube2g1	ubiquitin-conjugating enzyme E2G 1 [Source:MGI Symbol;Acc:MGI:1914378]	transcript start<=circRNA start	transcript end>=circRNA end	-
11	72663070	72679492	+	CBT15_circR_216	-	ENSMUSG00000020794	ENSMUST00000021148	ensembl_havana	Q5F239	67128	Ube2g1	ubiquitin-conjugating enzyme E2G 1 [Source:MGI Symbol;Acc:MGI:1914378]	exon start=circRNA start	exon end=circRNA end	72663071-72663173 exon:ENSMUSE00001302838|72672960-72673057 exon:ENSMUSE00001223815|72677705-72677883 exon:ENSMUSE00001293938|72679369-72679492 exon:ENSMUSE00001127093
11	72728760	72732413	+	CBT15_circR_217	-	ENSMUSG00000020790	ENSMUST00000102548	havana	Q810B6	11736	Ankfy1	Rabankyrin-5 [Source:UniProtKB/Swiss-Prot;Acc:Q810B6]	exon start=circRNA start	exon end=circRNA end	72728761-72728884 exon:ENSMUSE00001209289|72730472-72730621 exon:ENSMUSE00001295107|72732248-72732413 exon:ENSMUSE00001313261
11	74656422	74657339	+	CBT15_circR_218	mm9_circ_002017:circbase	ENSMUSG00000020741	ENSMUST00000092915	ensembl_havana	Q5SW19	74148	Cluh	clustered mitochondria homolog [Source:HGNC Symbol;Acc:HGNC:29094]	exon start=circRNA start	exon end=circRNA end	74656423-74656625 exon:ENSMUSE00001270138|74657168-74657339 exon:ENSMUSE00001238603
11	74909693	74913133	-	CBT15_circR_219	-	ENSMUSG00000001323	ENSMUST00000065211	ensembl	Q9QZX7	27364	Srr	Serine racemase [Source:UniProtKB/Swiss-Prot;Acc:Q9QZX7]	exon start=circRNA start	exon end=circRNA end	74909694-74909768 exon:ENSMUSE00001269651|74910201-74910320 exon:ENSMUSE00001302825|74911043-74911146 exon:ENSMUSE00000110556|74911269-74911395 exon:ENSMUSE00001272722|74912962-74913133 exon:ENSMUSE00000399277
1	140351207	140383095	+	CBT15_circR_22	-	ENSMUSG00000052726	ENSMUST00000119786	havana	D3Z649	240776	Kcnt2	potassium sodium-activated channel subfamily T member 2 [Source:HGNC Symbol;Acc:HGNC:18866]	exon start=circRNA start	exon end=circRNA end	140351208-140351287 exon:ENSMUSE00001259237|140354454-140354553 exon:ENSMUSE00001259432|140362949-140362997 exon:ENSMUSE00001246049|140365525-140365584 exon:ENSMUSE00001236053|140375108-140375182 exon:ENSMUSE00000689990|140376353-140376436 exon:ENSMUSE00001246332|140383001-140383095 exon:ENSMUSE00001213591
11	74928992	74990215	+	CBT15_circR_220	mm9_circ_017983:circbase	ENSMUSG00000038290	ENSMUST00000045281	ensembl_havana	P61406	103677	Smg6	Smg-6 homolog, nonsense mediated mRNA decay factor (C. elegans) [Source:MGI Symbol;Acc:MGI:2144117]	exon start=circRNA start	exon end=circRNA end	74928993-74930748 exon:ENSMUSE00000300614|74931577-74931769 exon:ENSMUSE00000331911|74932341-74932451 exon:ENSMUSE00000300540|74934995-74935101 exon:ENSMUSE00000300531|74935359-74935437 exon:ENSMUSE00000300520|74945522-74945632 exon:ENSMUSE00000300512|74946007-74946219 exon:ENSMUSE00000300503|74981852-74981913 exon:ENSMUSE00000444379|74990070-74990215 exon:ENSMUSE00001240004
11	75264756	75266364	+	CBT15_circR_221	mm9_circ_016208:circbase	ENSMUSG00000045287	ENSMUST00000102514	ensembl_havana	Q8K0S5	237847	Rtn4rl1	Reticulon-4 receptor-like 1 [Source:UniProtKB/Swiss-Prot;Acc:Q8K0S5]	exon start=circRNA start	exon end!=circRNA end	-
11	75390071	75391227	+	CBT15_circR_222	mm9_circ_016597:circbase	ENSMUSG00000018809	ENSMUST00000044530	ensembl_havana	Q8BTK5	319822	Smyd4	SET and MYND domain-containing protein 4 [Source:UniProtKB/Swiss-Prot;Acc:Q8BTK5]	exon start=circRNA start	exon end=circRNA end	75390072-75391227 exon:ENSMUSE00000380554
11	77571606	77585494	-	CBT15_circR_223	mm9_circ_000973:circbase	ENSMUSG00000017291	ENSMUST00000058496	ensembl	B2RX66	216965	Taok1	TAO kinase 1 [Source:MGI Symbol;Acc:MGI:1914490]	exon start=circRNA start	exon end=circRNA end	77571607-77571698 exon:ENSMUSE00000650385|77573696-77573809 exon:ENSMUSE00000390961|77575573-77575669 exon:ENSMUSE00000520605|77577323-77577368 exon:ENSMUSE00000399218|77578726-77578827 exon:ENSMUSE00000436598|77579774-77579845 exon:ENSMUSE00000517588|77585273-77585494 exon:ENSMUSE00000394425
11	79535602	79570447	+	CBT15_circR_224	-	ENSMUSG00000020716	ENSMUST00000071325	ensembl_havana	Q04690	18015	Nf1	Neurofibromin [Source:UniProtKB/Swiss-Prot;Acc:Q04690]	exon start=circRNA start	exon end=circRNA end	79535603-79536035 exon:ENSMUSE00001074679|79536793-79537133 exon:ENSMUSE00001086507|79540330-79540532 exon:ENSMUSE00001255555|79545354-79545547 exon:ENSMUSE00001242726|79546272-79546412 exon:ENSMUSE00001238847|79546971-79547250 exon:ENSMUSE00001304159|79547668-79547882 exon:ENSMUSE00001279945|79548474-79548535 exon:ENSMUSE00001279527|79548674-79548788 exon:ENSMUSE00001309261|79549408-79549509 exo…
11	79549407	79553997	+	CBT15_circR_225	-	ENSMUSG00000020716	ENSMUST00000071325	ensembl_havana	Q04690	18015	Nf1	Neurofibromin [Source:UniProtKB/Swiss-Prot;Acc:Q04690]	exon start=circRNA start	exon end=circRNA end	79549408-79549509 exon:ENSMUSE00001230279|79550994-79551134 exon:ENSMUSE00001215661|79553871-79553997 exon:ENSMUSE00001292385
11	82812399	82812579	-	CBT15_circR_226	-	ENSMUSG00000020696	ENSMUST00000021036	ensembl_havana	Q6ZQM0	67338	Rffl	E3 ubiquitin-protein ligase rififylin [Source:UniProtKB/Swiss-Prot;Acc:Q6ZQM0]	exon start=circRNA start	exon end!=circRNA end	-
11	83863942	83889184	+	CBT15_circR_227	-	ENSMUSG00000020679	ENSMUST00000021016	ensembl_havana	P27889	21410	Hnf1b	Hepatocyte nuclear factor 1-beta [Source:UniProtKB/Swiss-Prot;Acc:P27889]	exon start=circRNA start	exon end=circRNA end	83863943-83864178 exon:ENSMUSE00001373210|83882653-83882813 exon:ENSMUSE00000333424|83889049-83889184 exon:ENSMUSE00000378931
11	85017629	85022905	-	CBT15_circR_228	-	ENSMUSG00000000804	ENSMUST00000000821	havana	Q6PD17	237898	Usp32	ubiquitin specific peptidase 32 [Source:MGI Symbol;Acc:MGI:2144475]	exon start=circRNA start	exon end=circRNA end	85017630-85017841 exon:ENSMUSE00001301992|85022156-85022307 exon:ENSMUSE00000105743|85022731-85022905 exon:ENSMUSE00000105739
11	85326863	85332375	+	CBT15_circR_229	-	ENSMUSG00000020525	ENSMUST00000020835	ensembl_havana	Q80WV2	53892	Ppm1d	Protein phosphatase 1D [Source:UniProtKB/Swiss-Prot;Acc:Q9QZ67]	exon start=circRNA start	exon end=circRNA end	85326864-85327092 exon:ENSMUSE00000272583|85332251-85332375 exon:ENSMUSE00000105711
1	140507699	140553071	+	CBT15_circR_23	-	ENSMUSG00000052726	ENSMUST00000120709	havana	D3Z649	240776	Kcnt2	potassium sodium-activated channel subfamily T member 2 [Source:HGNC Symbol;Acc:HGNC:18866]	exon start=circRNA start	exon end=circRNA end	140507700-140507849 exon:ENSMUSE00001344892|140509384-140509613 exon:ENSMUSE00001221427|140512821-140513034 exon:ENSMUSE00001222821|140518866-140518971 exon:ENSMUSE00001308586|140523088-140523260 exon:ENSMUSE00001295653|140533861-140533995 exon:ENSMUSE00001224050|140552960-140553071 exon:ENSMUSE00001286758
11	85531792	85559171	+	CBT15_circR_230	-	ENSMUSG00000059439	ENSMUST00000074875	ensembl	Q8CCN5	192197	Bcas3	Breast carcinoma-amplified sequence 3 homolog [Source:UniProtKB/Swiss-Prot;Acc:Q8CCN5]	exon start=circRNA start	exon end=circRNA end	85531793-85531943 exon:ENSMUSE00000649422|85543928-85543972 exon:ENSMUSE00000517203|85554190-85554314 exon:ENSMUSE00000649419|85557323-85557488 exon:ENSMUSE00000649418|85559071-85559171 exon:ENSMUSE00000649417
11	85531792	85583994	+	CBT15_circR_231	-	ENSMUSG00000059439	ENSMUST00000074875	ensembl	Q8CCN5	192197	Bcas3	Breast carcinoma-amplified sequence 3 homolog [Source:UniProtKB/Swiss-Prot;Acc:Q8CCN5]	exon start=circRNA start	exon end=circRNA end	85531793-85531943 exon:ENSMUSE00000649422|85543928-85543972 exon:ENSMUSE00000517203|85554190-85554314 exon:ENSMUSE00000649419|85557323-85557488 exon:ENSMUSE00000649418|85559071-85559171 exon:ENSMUSE00000649417|85576782-85576882 exon:ENSMUSE00000649416|85581042-85581238 exon:ENSMUSE00001270425|85583897-85583994 exon:ENSMUSE00001281045
11	86327801	86346028	-	CBT15_circR_232	-	ENSMUSG00000034297	ENSMUST00000043624	ensembl_havana	Q5SWW4	327987	Med13	Mediator of RNA polymerase II transcription subunit 13 [Source:UniProtKB/Swiss-Prot;Acc:Q5SWW4]	exon start=circRNA start	exon end=circRNA end	86327802-86327912 exon:ENSMUSE00000270980|86328447-86328609 exon:ENSMUSE00000270989|86329168-86329362 exon:ENSMUSE00000520462|86330988-86331185 exon:ENSMUSE00000270810|86331883-86332028 exon:ENSMUSE00000516451|86345860-86346028 exon:ENSMUSE00000270818
11	86548782	86561376	+	CBT15_circR_233	-	ENSMUSG00000020513	ENSMUST00000020821	havana	Q8CDD3	56427	Tubd1	tubulin, delta 1 [Source:MGI Symbol;Acc:MGI:1891826]	exon start=circRNA start	exon end=circRNA end	86548783-86549002 exon:ENSMUSE00000105573|86549324-86549471 exon:ENSMUSE00000105564|86552788-86553004 exon:ENSMUSE00000105572|86555073-86555304 exon:ENSMUSE00000105571|86556695-86556787 exon:ENSMUSE00000459389|86557725-86557889 exon:ENSMUSE00000269822|86561236-86561376 exon:ENSMUSE00000105561
11	89004728	89016794	+	CBT15_circR_234	-	ENSMUSG00000000275	ENSMUST00000000284	havana	Q61510	217069	Trim25	E3 ubiquitin/ISG15 ligase TRIM25 [Source:UniProtKB/Swiss-Prot;Acc:Q61510]	exon start=circRNA start	exon end!=circRNA end	-
11	9314478	9354916	+	CBT15_circR_235	-	ENSMUSG00000004668	ENSMUST00000042740	ensembl_havana	Q5SSE9	268379	Abca13	ATP-binding cassette, sub-family A (ABC1), member 13 [Source:MGI Symbol;Acc:MGI:2388707]	exon start=circRNA start	exon end=circRNA end	9314479-9314642 exon:ENSMUSE00000446621|9315350-9315429 exon:ENSMUSE00000446613|9316126-9316247 exon:ENSMUSE00000446606|9328047-9328241 exon:ENSMUSE00000446602|9331540-9331704 exon:ENSMUSE00000446338|9333165-9333342 exon:ENSMUSE00000446332|9335131-9335270 exon:ENSMUSE00000446328|9345940-9346053 exon:ENSMUSE00000446324|9354826-9354916 exon:ENSMUSE00000446318
11	9373272	9403918	+	CBT15_circR_236	-	ENSMUSG00000004668	ENSMUST00000042740	ensembl_havana	Q5SSE9	268379	Abca13	ATP-binding cassette, sub-family A (ABC1), member 13 [Source:MGI Symbol;Acc:MGI:2388707]	exon start=circRNA start	exon end=circRNA end	9373273-9373449 exon:ENSMUSE00000392089|9378214-9378520 exon:ENSMUSE00000256437|9397741-9397855 exon:ENSMUSE00000256430|9399135-9399464 exon:ENSMUSE00000256423|9402146-9402215 exon:ENSMUSE00000256415|9403787-9403918 exon:ENSMUSE00000256408
11	94024916	94048558	+	CBT15_circR_237	-	ENSMUSG00000020859	ENSMUST00000024979	ensembl	Q58A65	70834	Spag9	sperm associated antigen 9 [Source:MGI Symbol;Acc:MGI:1918084]	exon start!=circRNA start	exon end=circRNA end	-
11	94043571	94048558	+	CBT15_circR_238	-	ENSMUSG00000020859	ENSMUST00000041956	ensembl_havana	Q58A65	70834	Spag9	sperm associated antigen 9 [Source:MGI Symbol;Acc:MGI:1918084]	exon start=circRNA start	exon end=circRNA end	94043572-94043666 exon:ENSMUSE00001220028|94048408-94048558 exon:ENSMUSE00001208771
11	94043571	94071686	+	CBT15_circR_239	-	ENSMUSG00000020859	ENSMUST00000041956	ensembl_havana	Q58A65	70834	Spag9	sperm associated antigen 9 [Source:MGI Symbol;Acc:MGI:1918084]	exon start=circRNA start	exon end=circRNA end	94043572-94043666 exon:ENSMUSE00001220028|94048408-94048558 exon:ENSMUSE00001208771|94067893-94068100 exon:ENSMUSE00000379604|94068936-94069035 exon:ENSMUSE00000311264|94071565-94071686 exon:ENSMUSE00000311259
1	143667624	143677855	-	CBT15_circR_24	-	ENSMUSG00000026361	ENSMUST00000018337	ensembl_havana	Q8JZM7	214498	Cdc73	Parafibromin [Source:UniProtKB/Swiss-Prot;Acc:Q8JZM7]	exon start=circRNA start	exon end=circRNA end	143667625-143667689 exon:ENSMUSE00000158418|143669990-143670068 exon:ENSMUSE00000158416|143671330-143671428 exon:ENSMUSE00000158419|143677639-143677855 exon:ENSMUSE00000158425
11	94295919	94303986	-	CBT15_circR_240	-	ENSMUSG00000020863	ENSMUST00000021226	ensembl_havana	Q5SUF2	67684	Luc7l3	Luc7-like protein 3 [Source:UniProtKB/Swiss-Prot;Acc:Q5SUF2]	exon start=circRNA start	exon end=circRNA end	94295920-94296080 exon:ENSMUSE00001220770|94296884-94297167 exon:ENSMUSE00001288110|94297759-94297920 exon:ENSMUSE00001262407|94299956-94300060 exon:ENSMUSE00001255408|94301505-94301579 exon:ENSMUSE00001267165|94303842-94303986 exon:ENSMUSE00001287523
11	9510460	9542173	+	CBT15_circR_241	-	ENSMUSG00000004668	ENSMUST00000042740	ensembl_havana	Q5SSE9	268379	Abca13	ATP-binding cassette, sub-family A (ABC1), member 13 [Source:MGI Symbol;Acc:MGI:2388707]	exon start=circRNA start	exon end=circRNA end	9510461-9510731 exon:ENSMUSE00000398266|9522336-9522419 exon:ENSMUSE00000446249|9528978-9529047 exon:ENSMUSE00000446242|9532365-9532483 exon:ENSMUSE00000446235|9534445-9534532 exon:ENSMUSE00000354271|9542062-9542173 exon:ENSMUSE00000402750
11	95748999	95754055	+	CBT15_circR_242	-	ENSMUSG00000075595	ENSMUST00000107717	havana	Q5DU09	268469	Zfp652	zinc finger protein 652 [Source:MGI Symbol;Acc:MGI:2442221]	exon start=circRNA start	exon end=circRNA end	95749000-95750147 exon:ENSMUSE00000674201|95752875-95753022 exon:ENSMUSE00000674206|95753362-95753477 exon:ENSMUSE00000674205|95753911-95754055 exon:ENSMUSE00000674204
11	9577150	9588497	+	CBT15_circR_243	-	ENSMUSG00000004668	ENSMUST00000042740	ensembl_havana	Q5SSE9	268379	Abca13	ATP-binding cassette, sub-family A (ABC1), member 13 [Source:MGI Symbol;Acc:MGI:2388707]	exon start=circRNA start	exon end=circRNA end	9577151-9577307 exon:ENSMUSE00000256322|9581494-9581747 exon:ENSMUSE00000104245|9585351-9585546 exon:ENSMUSE00000104242|9588388-9588497 exon:ENSMUSE00000104251
11	96264173	96264845	+	CBT15_circR_244	-	ENSMUSG00000078706	ENSMUST00000129907	havana	-	193022	Gm53	predicted gene 53 [Source:MGI Symbol;Acc:MGI:2684899]	exon start=circRNA start	exon end!=circRNA end	-
11	98210998	98211190	-	CBT15_circR_245	-	ENSMUSG00000003119	ENSMUST00000003203	ensembl_havana	Q14AX6	69131	Cdk12	Cyclin-dependent kinase 12 [Source:UniProtKB/Swiss-Prot;Acc:Q14AX6]	transcript start<=circRNA start	transcript end>=circRNA end	-
11	98263469	98267858	+	CBT15_circR_246	mm9_circ_006636:circbase	ENSMUSG00000003119	ENSMUST00000147441	havana	Q14AX6	69131	Cdk12	Cyclin-dependent kinase 12 [Source:UniProtKB/Swiss-Prot;Acc:Q14AX6]	exon start=circRNA start	exon end=circRNA end	98263470-98263570 exon:ENSMUSE00000747426|98264194-98264307 exon:ENSMUSE00000824235|98267752-98267858 exon:ENSMUSE00000783726
11	98372069	98373570	+	CBT15_circR_247	-	ENSMUSG00000018167	ENSMUST00000154960	havana	Q61542	59045	Stard3	START domain containing 3 [Source:MGI Symbol;Acc:MGI:1929618]	exon start=circRNA start	exon end=circRNA end	98372070-98372342 exon:ENSMUSE00001302916|98373408-98373570 exon:ENSMUSE00000805129
11	98693382	98694293	+	CBT15_circR_248	-	ENSMUSG00000017221	ENSMUST00000017365	ensembl_havana	P14685	22123	Psmd3	26S proteasome non-ATPase regulatory subunit 3 [Source:UniProtKB/Swiss-Prot;Acc:P14685]	exon start=circRNA start	exon end=circRNA end	98693383-98693497 exon:ENSMUSE00001227545|98693579-98693698 exon:ENSMUSE00001306434|98693805-98693908 exon:ENSMUSE00000111549|98694138-98694293 exon:ENSMUSE00000111541
12	100446859	100495440	-	CBT15_circR_249	-	ENSMUSG00000033530	ENSMUST00000062957	ensembl_havana	E9Q6P5	104718	Ttc7b	tetratricopeptide repeat domain 7B	exon start=circRNA start	exon end=circRNA end	100446860-100446981 exon:ENSMUSE00000285082|100466180-100466310 exon:ENSMUSE00000376228|100495272-100495440 exon:ENSMUSE00000334910
1	150428119	150429545	+	CBT15_circR_25	-	ENSMUSG00000006005	ENSMUST00000119161	havana	F6ZDS4	108989	Tpr	translocated promoter region, nuclear basket protein [Source:MGI Symbol;Acc:MGI:1922066]	exon start=circRNA start	exon end=circRNA end	150428120-150428250 exon:ENSMUSE00000159922|150429335-150429545 exon:ENSMUSE00000159907
12	100615996	100619641	-	CBT15_circR_250	-	ENSMUSG00000021180	ENSMUST00000043599	ensembl_havana	Q8C050	73086	Rps6ka5	ribosomal protein S6 kinase, polypeptide 5	exon start=circRNA start	exon end=circRNA end	100615997-100616104 exon:ENSMUSE00000284780|100619526-100619641 exon:ENSMUSE00000115391
12	101844779	101845846	-	CBT15_circR_251	-	ENSMUSG00000021188	ENSMUST00000021605	ensembl_havana	E9Q512	109181	Trip11	thyroid hormone receptor interactor 11 [Source:MGI Symbol;Acc:MGI:1924393]	exon start=circRNA start	exon end=circRNA end	101844780-101844924 exon:ENSMUSE00000387506|101845058-101845174 exon:ENSMUSE00000341840|101845732-101845846 exon:ENSMUSE00000343310
12	102785298	102785793	+	CBT15_circR_252	-	ENSMUSG00000041702	ENSMUST00000045652	havana	Q8CFE5	238386	Btbd7	BTB (POZ) domain containing 7	transcript start<=circRNA start	transcript end>=circRNA end	-
12	108157753	108165172	-	CBT15_circR_253	-	ENSMUSG00000056770	ENSMUST00000071095	ensembl_havana	Q91WC0	52690	Setd3	SET domain containing 3 [Source:MGI Symbol;Acc:MGI:1289184]	exon start=circRNA start	exon end=circRNA end	108157754-108158010 exon:ENSMUSE00001297102|108158276-108158348 exon:ENSMUSE00001282543|108160233-108160381 exon:ENSMUSE00001025376|108162973-108163065 exon:ENSMUSE00001049400|108165063-108165172 exon:ENSMUSE00001261230
12	111219810	111222397	+	CBT15_circR_254	-	ENSMUSG00000021277	ENSMUST00000021706	ensembl_havana	Q3UHJ1	22031	Traf3	TNF receptor-associated factor 3 [Source:MGI Symbol;Acc:MGI:108041]	exon start=circRNA start	exon end!=circRNA end	-
12	111776811	111778700	+	CBT15_circR_255	-	ENSMUSG00000021288	ENSMUST00000084941	ensembl_havana	Q7M702	16593	Klc1	kinesin light chain 1 isoform 1G [Source:RefSeq peptide;Acc:NP_001020533]	exon start=circRNA start	exon end=circRNA end	111776812-111777037 exon:ENSMUSE00000116454|111778020-111778107 exon:ENSMUSE00000116451|111778599-111778700 exon:ENSMUSE00000116450
12	111858209	111872433	-	CBT15_circR_256	mm9_circ_012091:circbase	ENSMUSG00000021285	ENSMUST00000054815	ensembl_havana	Q62415	21981	Ppp1r13b	protein phosphatase 1, regulatory (inhibitor) subunit 13B	exon start=circRNA start	exon end=circRNA end	111858210-111858286 exon:ENSMUSE00000451826|111866415-111866534 exon:ENSMUSE00000410357|111872286-111872433 exon:ENSMUSE00000362136
12	119189818	119192327	-	CBT15_circR_257	-	ENSMUSG00000025321	ENSMUST00000026360	ensembl_havana	Q0VBD0	320910	Itgb8	integrin subunit beta 8 [Source:HGNC Symbol;Acc:HGNC:6163]	exon start=circRNA start	exon end=circRNA end	119189819-119189977 exon:ENSMUSE00000149689|119190500-119190665 exon:ENSMUSE00001312621|119192081-119192327 exon:ENSMUSE00001255732
12	13482385	13484044	+	CBT15_circR_258	-	ENSMUSG00000020576	ENSMUST00000042953	ensembl_havana	Q6GQV6	71169	Nbas	neuroblastoma amplified sequence	exon start=circRNA start	exon end=circRNA end	13482386-13482636 exon:ENSMUSE00000372392|13483710-13484044 exon:ENSMUSE00000394794
12	16558408	16568519	-	CBT15_circR_259	-	ENSMUSG00000020593	ENSMUST00000067124	ensembl	A0A0R4J0V3	14245	Lpin1	lipin 1	exon start=circRNA start	exon end=circRNA end	16558409-16558501 exon:ENSMUSE00000330787|16560982-16561051 exon:ENSMUSE00000106903|16562363-16562456 exon:ENSMUSE00000106905|16563622-16563812 exon:ENSMUSE00000106881|16564526-16564619 exon:ENSMUSE00000106875|16565391-16565697 exon:ENSMUSE00000106900|16568390-16568519 exon:ENSMUSE00000106925
1	153471619	153483872	-	CBT15_circR_26	-	ENSMUSG00000042699	ENSMUST00000042141	ensembl	A0A087WPL5	13211	Dhx9	DExH-box helicase 9 [Source:HGNC Symbol;Acc:HGNC:2750]	exon start=circRNA start	exon end=circRNA end	153471620-153471811 exon:ENSMUSE00000255847|153472226-153472303 exon:ENSMUSE00000255852|153472401-153472562 exon:ENSMUSE00000255855|153472672-153472761 exon:ENSMUSE00000517194|153473147-153473283 exon:ENSMUSE00000255864|153475663-153475709 exon:ENSMUSE00000255870|153478041-153478189 exon:ENSMUSE00000255877|153478866-153478981 exon:ENSMUSE00000255881|153481132-153481249 exon:ENSMUSE00000255888|153…
12	17698036	17699781	-	CBT15_circR_260	-	ENSMUSG00000071379	ENSMUST00000071858	ensembl_havana	P62748	53602	Hpcal1	hippocalcin-like 1	transcript start<=circRNA start	transcript end>=circRNA end	-
12	24878190	24882794	+	CBT15_circR_261	mm9_circ_018655:circbase	ENSMUSG00000020646	ENSMUST00000110942	ensembl_havana	Q8BN01	67216	Mboat2	membrane bound O-acyltransferase domain containing 2	exon start=circRNA start	exon end=circRNA end	24878191-24878336 exon:ENSMUSE00000433652|24882717-24882794 exon:ENSMUSE00000433645
12	24878190	24924294	+	CBT15_circR_262	mm9_circ_013240:circbase	ENSMUSG00000020646	ENSMUST00000110942	ensembl_havana	Q8BN01	67216	Mboat2	membrane bound O-acyltransferase domain containing 2	exon start=circRNA start	exon end=circRNA end	24878191-24878336 exon:ENSMUSE00000433652|24882717-24882794 exon:ENSMUSE00000433645|24924199-24924294 exon:ENSMUSE00000501765
12	31487634	31487940	+	CBT15_circR_263	-	ENSMUSG00000099851	ENSMUST00000186876	havana	-	-	Gm29542	predicted gene 29542 [Source:MGI Symbol;Acc:MGI:5580248]	exon start=circRNA start	exon end!=circRNA end	-
12	31833181	31839854	+	CBT15_circR_264	-	ENSMUSG00000035933	ENSMUST00000036862	ensembl_havana	Q8C0L8	238123	Cog5	component of oligomeric golgi complex 5	exon start=circRNA start	exon end=circRNA end	31833182-31833386 exon:ENSMUSE00000434118|31837195-31837356 exon:ENSMUSE00000434114|31839755-31839854 exon:ENSMUSE00000433765
12	35078899	35086984	+	CBT15_circR_265	-	ENSMUSG00000020590	ENSMUST00000048519	ensembl_havana	E9QNG6	217463	Snx13	sorting nexin 13	exon start=circRNA start	exon end=circRNA end	35078900-35079012 exon:ENSMUSE00001055987|35082869-35082971 exon:ENSMUSE00001039990|35085939-35086028 exon:ENSMUSE00001021233|35086863-35086984 exon:ENSMUSE00000106849
12	35085938	35107556	+	CBT15_circR_266	-	ENSMUSG00000020590	ENSMUST00000048519	ensembl_havana	E9QNG6	217463	Snx13	sorting nexin 13	exon start=circRNA start	exon end=circRNA end	35085939-35086028 exon:ENSMUSE00001021233|35086863-35086984 exon:ENSMUSE00000106849|35091363-35091484 exon:ENSMUSE00000106845|35091569-35091670 exon:ENSMUSE00000106867|35092825-35092913 exon:ENSMUSE00000106843|35098230-35098313 exon:ENSMUSE00000106861|35100539-35100677 exon:ENSMUSE00000106887|35101021-35101109 exon:ENSMUSE00000486459|35103041-35103140 exon:ENSMUSE00000490898|35105107-35105300 exo…
12	3617605	3648389	+	CBT15_circR_267	mm9_circ_018538:circbase	ENSMUSG00000071454	ENSMUST00000077930	ensembl_havana	Q8C8Z9	13528	Dtnb	Dystrobrevin beta [Source:UniProtKB/Swiss-Prot;Acc:O70585]	exon start=circRNA start	exon end=circRNA end	3617606-3617691 exon:ENSMUSE00001268704|3632810-3632964 exon:ENSMUSE00001272480|3643917-3644022 exon:ENSMUSE00001280989|3648223-3648389 exon:ENSMUSE00001297526
12	3617605	3686862	+	CBT15_circR_268	mm9_circ_001407:circbase	ENSMUSG00000071454	ENSMUST00000077930	ensembl_havana	Q8C8Z9	13528	Dtnb	Dystrobrevin beta [Source:UniProtKB/Swiss-Prot;Acc:O70585]	exon start=circRNA start	exon end=circRNA end	3617606-3617691 exon:ENSMUSE00001268704|3632810-3632964 exon:ENSMUSE00001272480|3643917-3644022 exon:ENSMUSE00001280989|3648223-3648389 exon:ENSMUSE00001297526|3686738-3686862 exon:ENSMUSE00001276852
12	3632809	3648389	+	CBT15_circR_269	mm9_circ_006216:circbase	ENSMUSG00000071454	ENSMUST00000077930	ensembl_havana	Q8C8Z9	13528	Dtnb	Dystrobrevin beta [Source:UniProtKB/Swiss-Prot;Acc:O70585]	exon start=circRNA start	exon end=circRNA end	3632810-3632964 exon:ENSMUSE00001272480|3643917-3644022 exon:ENSMUSE00001280989|3648223-3648389 exon:ENSMUSE00001297526
1	155173985	155197435	+	CBT15_circR_27	mm9_circ_013647:circbase	ENSMUSG00000026470	ENSMUST00000027743	ensembl_havana	Q9JKK1	58244	Stx6	Syntaxin-6 [Source:UniProtKB/Swiss-Prot;Acc:Q9JKK1]	exon start=circRNA start	exon end=circRNA end	155173986-155174155 exon:ENSMUSE00000338321|155177854-155177948 exon:ENSMUSE00000277198|155187778-155187840 exon:ENSMUSE00000277193|155191429-155191554 exon:ENSMUSE00000159489|155193219-155193325 exon:ENSMUSE00000159490|155197341-155197435 exon:ENSMUSE00000159484
12	3643916	3648389	+	CBT15_circR_270	-	ENSMUSG00000071454	ENSMUST00000077930	ensembl_havana	Q8C8Z9	13528	Dtnb	Dystrobrevin beta [Source:UniProtKB/Swiss-Prot;Acc:O70585]	exon start=circRNA start	exon end=circRNA end	3643917-3644022 exon:ENSMUSE00001280989|3648223-3648389 exon:ENSMUSE00001297526
12	3835026	3873428	+	CBT15_circR_271	-	ENSMUSG00000020661	ENSMUST00000020991	ensembl_havana	O88508	13435	Dnmt3a	DNA (cytosine-5)-methyltransferase 3A [Source:UniProtKB/Swiss-Prot;Acc:O88508]	exon start=circRNA start	exon end=circRNA end	3835027-3835260 exon:ENSMUSE00001232213|3849635-3849739 exon:ENSMUSE00001286764|3865985-3866252 exon:ENSMUSE00001308835|3872835-3872878 exon:ENSMUSE00000107590|3873282-3873428 exon:ENSMUSE00000234504
12	44282577	44290660	+	CBT15_circR_272	-	ENSMUSG00000036257	ENSMUST00000043082	ensembl_havana	Q8K1N1	67452	Pnpla8	Calcium-independent phospholipase A2-gamma [Source:UniProtKB/Swiss-Prot;Acc:Q8K1N1]	exon start=circRNA start	exon end=circRNA end	44282578-44283704 exon:ENSMUSE00000532510|44283793-44283942 exon:ENSMUSE00000614864|44288171-44288322 exon:ENSMUSE00000325856|44290566-44290660 exon:ENSMUSE00000361897
12	44282577	44311595	+	CBT15_circR_273	-	ENSMUSG00000036257	ENSMUST00000043082	ensembl_havana	Q8K1N1	67452	Pnpla8	Calcium-independent phospholipase A2-gamma [Source:UniProtKB/Swiss-Prot;Acc:Q8K1N1]	exon start=circRNA start	exon end!=circRNA end	-
12	45012848	45019655	-	CBT15_circR_274	-	ENSMUSG00000046314	ENSMUST00000130202	havana	Q3TYA4	217517	Stxbp6	syntaxin binding protein 6 [Source:HGNC Symbol;Acc:HGNC:19666]	exon start=circRNA start	exon end!=circRNA end	-
12	4630636	4633562	+	CBT15_circR_275	-	ENSMUSG00000020640	ENSMUST00000062580	ensembl	B2RR82	20403	Itsn2	intersectin 2	exon start=circRNA start	exon end=circRNA end	4630637-4630776 exon:ENSMUSE00000656220|4632374-4632437 exon:ENSMUSE00000656218|4632936-4633073 exon:ENSMUSE00000656217|4633477-4633562 exon:ENSMUSE00000656216
12	4961217	4978588	+	CBT15_circR_276	-	ENSMUSG00000052812	ENSMUST00000045664	ensembl_havana	E9Q166	320817	Atad2b	ATPase family, AAA domain containing 2B	exon start=circRNA start	exon end!=circRNA end	-
12	51647993	51661713	-	CBT15_circR_277	mm9_circ_016984:circbase	ENSMUSG00000020954	ENSMUST00000013130	ensembl_havana	Q9ERG2	94186	Strn3	striatin, calmodulin binding protein 3	exon start=circRNA start	exon end=circRNA end	51647994-51648135 exon:ENSMUSE00000113527|51650104-51650230 exon:ENSMUSE00001025440|51652672-51652845 exon:ENSMUSE00000997584|51655402-51655483 exon:ENSMUSE00001029649|51661151-51661224 exon:ENSMUSE00001020164|51661610-51661713 exon:ENSMUSE00001081898
12	51655401	51661713	-	CBT15_circR_278	mm9_circ_004275:circbase	ENSMUSG00000020954	ENSMUST00000013130	ensembl_havana	Q9ERG2	94186	Strn3	striatin, calmodulin binding protein 3	exon start=circRNA start	exon end=circRNA end	51655402-51655483 exon:ENSMUSE00001029649|51661151-51661224 exon:ENSMUSE00001020164|51661610-51661713 exon:ENSMUSE00001081898
12	51759218	51761170	-	CBT15_circR_279	mm9_circ_002888:circbase	ENSMUSG00000035247	ENSMUST00000042052	ensembl_havana	F8WIE5	207304	Hectd1	HECT domain E3 ubiquitin protein ligase 1	exon start=circRNA start	exon end=circRNA end	51759219-51759441 exon:ENSMUSE00000532314|51761014-51761170 exon:ENSMUSE00000532315
1	155290194	155313361	-	CBT15_circR_28	-	ENSMUSG00000026469	ENSMUST00000027741	ensembl_havana	Q9Z0U0	19775	Xpr1	xenotropic and polytropic retrovirus receptor 1 [Source:MGI Symbol;Acc:MGI:97932]	exon start=circRNA start	exon end=circRNA end	155290195-155290331 exon:ENSMUSE00001224541|155293109-155293275 exon:ENSMUSE00001240586|155307622-155307816 exon:ENSMUSE00001272232|155308951-155309122 exon:ENSMUSE00000159478|155312759-155312938 exon:ENSMUSE00000159467|155313171-155313361 exon:ENSMUSE00000159470
12	52516078	52519967	+	CBT15_circR_280	mm9_circ_011007:circbase	ENSMUSG00000035133	ENSMUST00000110725	ensembl	E9PYT0	11855	Arhgap5	Rho GTPase activating protein 5	exon start!=circRNA start	exon end=circRNA end	-
12	52516078	52542636	+	CBT15_circR_281	-	ENSMUSG00000035133	ENSMUST00000110725	ensembl	E9PYT0	11855	Arhgap5	Rho GTPase activating protein 5	exon start!=circRNA start	exon end=circRNA end	-
12	55665552	55677265	-	CBT15_circR_282	-	ENSMUSG00000021027	ENSMUST00000085385	ensembl_havana	Q3U5E2	56784	Ralgapa1	Ral GTPase activating protein, alpha subunit 1	exon start=circRNA start	exon end=circRNA end	55665553-55665676 exon:ENSMUSE00000532162|55673453-55673524 exon:ENSMUSE00000347642|55676404-55677265 exon:ENSMUSE00000396600
12	57325523	57332459	+	CBT15_circR_283	mm9_circ_017659:circbase	ENSMUSG00000047022	ENSMUST00000123498	havana	E9Q8Z7	73490	Mipol1	mirror-image polydactyly 1 [Source:HGNC Symbol;Acc:HGNC:21460]	exon start=circRNA start	exon end=circRNA end	57325524-57325653 exon:ENSMUSE00001219565|57331996-57332029 exon:ENSMUSE00001275186|57332289-57332459 exon:ENSMUSE00001239578
12	57325523	57364234	+	CBT15_circR_284	-	ENSMUSG00000047022	ENSMUST00000123498	havana	E9Q8Z7	73490	Mipol1	mirror-image polydactyly 1 [Source:HGNC Symbol;Acc:HGNC:21460]	exon start=circRNA start	exon end=circRNA end	57325524-57325653 exon:ENSMUSE00001219565|57331996-57332029 exon:ENSMUSE00001275186|57332289-57332459 exon:ENSMUSE00001239578|57364127-57364234 exon:ENSMUSE00001267726
12	59108472	59108808	+	CBT15_circR_285	-	ENSMUSG00000021000	ENSMUST00000021384	ensembl	Q91ZV0	338320	Mia2	Mus musculus melanoma inhibitory activity 2 (Mia2), transcript variant 1, mRNA. [Source:RefSeq mRNA;Acc:NM_001329047]	transcript start<=circRNA start	transcript end>=circRNA end	-
12	59160968	59162741	+	CBT15_circR_286	-	ENSMUSG00000021000	ENSMUST00000069430	ensembl_havana	Q91ZV0	338320	Mia2	Mus musculus melanoma inhibitory activity 2 (Mia2), transcript variant 1, mRNA. [Source:RefSeq mRNA;Acc:NM_001329047]	transcript start<=circRNA start	transcript end>=circRNA end	-
12	69603475	69610826	-	CBT15_circR_287	-	ENSMUSG00000034801	ENSMUST00000035773	havana	A0A0A0MQ87	20663	Sos2	Son of sevenless homolog 2 [Source:UniProtKB/Swiss-Prot;Acc:Q02384]	exon start=circRNA start	exon end=circRNA end	69603476-69603638 exon:ENSMUSE00000305180|69603785-69603904 exon:ENSMUSE00000305187|69607190-69607412 exon:ENSMUSE00000379042|69610723-69610826 exon:ENSMUSE00000531762
12	72783682	72786789	+	CBT15_circR_288	-	ENSMUSG00000021096	ENSMUST00000021514	ensembl_havana	Q9EQE3	19042	Ppm1a	protein phosphatase 1A, magnesium dependent, alpha isoform	exon start=circRNA start	exon end=circRNA end	72783683-72784536 exon:ENSMUSE00000518109|72786672-72786789 exon:ENSMUSE00000516321
12	73691547	73702912	+	CBT15_circR_289	-	ENSMUSG00000021108	ENSMUST00000021527	ensembl_havana	P23298	18755	Prkch	protein kinase C, eta [Source:MGI Symbol;Acc:MGI:97600]	exon start=circRNA start	exon end=circRNA end	73691548-73691698 exon:ENSMUSE00000114647|73692932-73692966 exon:ENSMUSE00000114637|73696187-73696275 exon:ENSMUSE00000298057|73697917-73698046 exon:ENSMUSE00000298050|73700181-73700308 exon:ENSMUSE00000298041|73702438-73702581 exon:ENSMUSE00000114654|73702739-73702912 exon:ENSMUSE00000114635
1	160700711	160702460	-	CBT15_circR_29	-	ENSMUSG00000026721	ENSMUST00000028049	ensembl_havana	A6H6A9	29809	Rabgap1l	Rab GTPase-activating protein 1-like [Source:UniProtKB/Swiss-Prot;Acc:A6H6A9]	exon start=circRNA start	exon end=circRNA end	160700712-160700878 exon:ENSMUSE00000508134|160702358-160702460 exon:ENSMUSE00000451904
12	73926556	73928298	+	CBT15_circR_290	-	ENSMUSG00000021109	ENSMUST00000021530	ensembl_havana	Q3UCW2	15251	Hif1a	Hypoxia-inducible factor 1-alpha [Source:UniProtKB/Swiss-Prot;Acc:Q61221]	exon start=circRNA start	exon end=circRNA end	73926557-73926747 exon:ENSMUSE00001223008|73927986-73928131 exon:ENSMUSE00000114679|73928214-73928298 exon:ENSMUSE00000114678
12	75087404	75154281	-	CBT15_circR_291	-	ENSMUSG00000034402	ENSMUST00000042299	ensembl_havana	Q920E3	238271	Kcnh5	potassium voltage-gated channel, subfamily H (eag-related), member 5	exon start=circRNA start	exon end=circRNA end	75087405-75087831 exon:ENSMUSE00000357867|75114191-75114583 exon:ENSMUSE00000520463|75119921-75120036 exon:ENSMUSE00000297623|75130898-75131026 exon:ENSMUSE00000297633|75137644-75137750 exon:ENSMUSE00000297641|75154158-75154281 exon:ENSMUSE00000410510
12	75114190	75154281	-	CBT15_circR_292	-	ENSMUSG00000034402	ENSMUST00000042299	ensembl_havana	Q920E3	238271	Kcnh5	potassium voltage-gated channel, subfamily H (eag-related), member 5	exon start=circRNA start	exon end=circRNA end	75114191-75114583 exon:ENSMUSE00000520463|75119921-75120036 exon:ENSMUSE00000297623|75130898-75131026 exon:ENSMUSE00000297633|75137644-75137750 exon:ENSMUSE00000297641|75154158-75154281 exon:ENSMUSE00000410510
12	75485131	75493515	-	CBT15_circR_293	-	ENSMUSG00000021051	ENSMUST00000021447	ensembl_havana	Q61151	26932	Ppp2r5e	protein phosphatase 2, regulatory subunit B', epsilon	exon start=circRNA start	exon end=circRNA end	75485132-75485224 exon:ENSMUSE00001000391|75493414-75493515 exon:ENSMUSE00000114198
12	76031275	76039085	+	CBT15_circR_294	-	ENSMUSG00000063450	ENSMUST00000044217	ensembl	Q6ZWQ0	319565	Syne2	spectrin repeat containing, nuclear envelope 2 [Source:MGI Symbol;Acc:MGI:2449316]	exon start=circRNA start	exon end=circRNA end	76031276-76031395 exon:ENSMUSE00000805336|76031497-76031694 exon:ENSMUSE00000822103|76033595-76033768 exon:ENSMUSE00000531421|76035530-76035661 exon:ENSMUSE00000531420|76038889-76039085 exon:ENSMUSE00000531419
12	77277360	77279032	+	CBT15_circR_295	-	ENSMUSG00000021065	ENSMUST00000177595	ensembl_havana	Q9WTS2	53618	Fut8	fucosyltransferase 8	exon start=circRNA start	exon end=circRNA end	77277361-77277455 exon:ENSMUSE00000453763|77278944-77279032 exon:ENSMUSE00000996024
12	77277360	77332329	+	CBT15_circR_296	-	ENSMUSG00000021065	ENSMUST00000062804	ensembl_havana	Q9WTS2	53618	Fut8	fucosyltransferase 8	exon start=circRNA start	exon end=circRNA end	77277361-77277455 exon:ENSMUSE00000453763|77323845-77323937 exon:ENSMUSE00000453723|77331896-77332329 exon:ENSMUSE00000453743
12	77323844	77332329	+	CBT15_circR_297	-	ENSMUSG00000021065	ENSMUST00000062804	ensembl_havana	Q9WTS2	53618	Fut8	fucosyltransferase 8	exon start=circRNA start	exon end=circRNA end	77323845-77323937 exon:ENSMUSE00000453723|77331896-77332329 exon:ENSMUSE00000453743
12	78454756	78504751	+	CBT15_circR_298	-	ENSMUSG00000047454	ENSMUST00000052472	ensembl_havana	Q8BUV3	268566	Gphn	gephyrin	exon start=circRNA start	exon end=circRNA end	78454757-78454851 exon:ENSMUSE00000419322|78481299-78481365 exon:ENSMUSE00000419318|78492038-78492310 exon:ENSMUSE00000419311|78504617-78504751 exon:ENSMUSE00000419307
12	79268373	79269041	-	CBT15_circR_299	-	ENSMUSG00000066440	ENSMUST00000021547	ensembl_havana	Q5DU37	211978	Zfyve26	zinc finger, FYVE domain containing 26	transcript start<=circRNA start	transcript end>=circRNA end	-
1	119548893	119579077	-	CBT15_circR_3	-	ENSMUSG00000026383	ENSMUST00000052404	ensembl_havana	Q8BGS1	226352	Epb41l5	Band 4.1-like protein 5 [Source:UniProtKB/Swiss-Prot;Acc:Q8BGS1]	exon start!=circRNA start	exon end=circRNA end	-
1	161853714	161862302	-	CBT15_circR_30	-	ENSMUSG00000040297	ENSMUST00000048377	ensembl_havana	B2RRF3	226551	Suco	SUN domain containing ossification factor [Source:MGI Symbol;Acc:MGI:2138346]	exon start=circRNA start	exon end=circRNA end	161853715-161853838 exon:ENSMUSE00000594254|161856821-161856971 exon:ENSMUSE00000330600|161857344-161857481 exon:ENSMUSE00000330607|161859350-161859504 exon:ENSMUSE00000330614|161862192-161862302 exon:ENSMUSE00000658866
12	81917664	81947021	+	CBT15_circR_300	-	ENSMUSG00000021140	ENSMUST00000021567	ensembl	Q9QYC1	54604	Pcnx	pecanex homolog	exon start=circRNA start	exon end=circRNA end	81917665-81919380 exon:ENSMUSE00000993422|81928242-81928374 exon:ENSMUSE00000439745|81933531-81933715 exon:ENSMUSE00000531017|81946931-81947021 exon:ENSMUSE00000114962
12	82234462	82240860	+	CBT15_circR_301	mm9_circ_008255:circbase	ENSMUSG00000042700	ENSMUST00000166429	havana	Q8C0T5	217692	Sipa1l1	signal-induced proliferation-associated 1 like 1	exon start=circRNA start	exon end!=circRNA end	-
12	82357232	82372542	+	CBT15_circR_302	-	ENSMUSG00000042700	ENSMUST00000053969	ensembl	Q8C0T5	217692	Sipa1l1	signal-induced proliferation-associated 1 like 1	exon start=circRNA start	exon end=circRNA end	82357233-82357363 exon:ENSMUSE00000448627|82362943-82363131 exon:ENSMUSE00000247831|82372368-82372542 exon:ENSMUSE00000612143
12	84292283	84298202	+	CBT15_circR_303	-	ENSMUSG00000072946	ENSMUST00000123614	ensembl_havana	Q8VDQ1	77219	Ptgr2	prostaglandin reductase 2 [Source:MGI Symbol;Acc:MGI:1916372]	exon start=circRNA start	exon end=circRNA end	84292284-84292368 exon:ENSMUSE00001245085|84295217-84295335 exon:ENSMUSE00001206271|84298011-84298202 exon:ENSMUSE00001272256
12	84296227	84308432	+	CBT15_circR_304	-	ENSMUSG00000072946	ENSMUST00000123693	havana	Q8VDQ1	77219	Ptgr2	prostaglandin reductase 2 [Source:MGI Symbol;Acc:MGI:1916372]	exon start=circRNA start	exon end=circRNA end	84296228-84296356 exon:ENSMUSE00001311317|84298011-84298202 exon:ENSMUSE00001293648|84302237-84302407 exon:ENSMUSE00001287993|84305926-84306135 exon:ENSMUSE00001265799|84307776-84307897 exon:ENSMUSE00001293015|84308345-84308432 exon:ENSMUSE00001301257
12	85028769	85034034	+	CBT15_circR_305	mm9_circ_015402:circbase	ENSMUSG00000021244	ENSMUST00000021670	ensembl_havana	D3YWX2	56531	Ylpm1	YLP motif containing 1 [Source:MGI Symbol;Acc:MGI:1926195]	exon start=circRNA start	exon end=circRNA end	85028770-85030887 exon:ENSMUSE00000611707|85033917-85034034 exon:ENSMUSE00000530715
12	85863563	85879475	+	CBT15_circR_306	-	ENSMUSG00000012609	ENSMUST00000040179	ensembl_havana	Q8CHB8	320244	Ttll5	tubulin tyrosine ligase-like family, member 5 [Source:MGI Symbol;Acc:MGI:2443657]	exon start=circRNA start	exon end=circRNA end	85863564-85863633 exon:ENSMUSE00001302309|85864525-85864609 exon:ENSMUSE00001266162|85876491-85876592 exon:ENSMUSE00000653285|85878387-85878478 exon:ENSMUSE00000653284|85879368-85879475 exon:ENSMUSE00000653283
12	8728855	8729149	+	CBT15_circR_307	-	ENSMUSG00000020594	ENSMUST00000020915	havana	Q80U58	80913	Pum2	pumilio RNA-binding family member 2 [Source:MGI Symbol;Acc:MGI:1931751]	exon start=circRNA start	exon end=circRNA end	8728856-8729149 exon:ENSMUSE00001214103
12	87309040	87309766	+	CBT15_circR_308	-	ENSMUSG00000021036	ENSMUST00000021424	ensembl_havana	P97363	20773	Sptlc2	serine palmitoyltransferase, long chain base subunit 2 [Source:MGI Symbol;Acc:MGI:108074]	transcript start<=circRNA start	transcript end>=circRNA end	-
12	8978597	8982894	+	CBT15_circR_309	-	ENSMUSG00000066643	ENSMUST00000085745	ensembl_havana	Q8BND3	74682	Wdr35	WD repeat domain 35 [Source:MGI Symbol;Acc:MGI:1921932]	exon start=circRNA start	exon end=circRNA end	8978598-8978690 exon:ENSMUSE00001268173|8981032-8981160 exon:ENSMUSE00001289618|8982761-8982894 exon:ENSMUSE00001272373
1	162231653	162313696	-	CBT15_circR_31	-	ENSMUSG00000040265	ENSMUST00000070330	ensembl_havana	Q8BZ98	103967	Dnm3	Dynamin-3 [Source:UniProtKB/Swiss-Prot;Acc:Q8BZ98]	exon start=circRNA start	exon end=circRNA end	162231654-162231767 exon:ENSMUSE00001239637|162274488-162274539 exon:ENSMUSE00001231371|162285997-162286067 exon:ENSMUSE00001206769|162295552-162295638 exon:ENSMUSE00001245207|162307868-162308006 exon:ENSMUSE00001236673|162311392-162311459 exon:ENSMUSE00001235647|162313561-162313696 exon:ENSMUSE00000329529
12	91255574	91267086	-	CBT15_circR_310	-	ENSMUSG00000061533	ENSMUST00000141429	ensembl_havana	Q8BI22	75216	Cep128	Centrosomal protein of 128 kDa [Source:UniProtKB/Swiss-Prot;Acc:Q8BI22]	exon start=circRNA start	exon end=circRNA end	91255575-91255739 exon:ENSMUSE00000611121|91259986-91260636 exon:ENSMUSE00000611122|91266736-91267086 exon:ENSMUSE00000530415
12	98752777	98763978	+	CBT15_circR_311	-	ENSMUSG00000021012	ENSMUST00000057000	ensembl_havana	Q8BJ05	75553	Zc3h14	zinc finger CCCH type containing 14	exon start=circRNA start	exon end=circRNA end	98752778-98752892 exon:ENSMUSE00000289240|98756185-98756225 exon:ENSMUSE00000289236|98757009-98757204 exon:ENSMUSE00000289229|98758512-98758941 exon:ENSMUSE00000610917|98759719-98759879 exon:ENSMUSE00000336420|98760310-98760410 exon:ENSMUSE00000289211|98763823-98763978 exon:ENSMUSE00000401446
13	100126586	100128361	+	CBT15_circR_312	-	ENSMUSG00000021645	ENSMUST00000022147	ensembl_havana	Q549F9	20595	Smn1	survival motor neuron 1 [Source:MGI Symbol;Acc:MGI:109257]	exon start=circRNA start	exon end=circRNA end	100126587-100126658 exon:ENSMUSE00001244970|100126870-100126989 exon:ENSMUSE00001252388|100127805-100128005 exon:ENSMUSE00000119659|100128215-100128361 exon:ENSMUSE00000119654
13	100815093	100815508	-	CBT15_circR_313	-	ENSMUSG00000021629	ENSMUST00000067246	ensembl_havana	Q8R4H9	69048	Slc30a5	solute carrier family 30 (zinc transporter), member 5	transcript start<=circRNA start	transcript end>=circRNA end	-
13	100818125	100830858	-	CBT15_circR_314	-	ENSMUSG00000021629	ENSMUST00000067246	ensembl_havana	Q8R4H9	69048	Slc30a5	solute carrier family 30 (zinc transporter), member 5	exon start=circRNA start	exon end!=circRNA end	-
13	101757325	101758039	-	CBT15_circR_315	-	ENSMUSG00000041417	ENSMUST00000055518	ensembl_havana	Q3TP23	18708	Pik3r1	phosphoinositide-3-kinase regulatory subunit 1 [Source:MGI Symbol;Acc:MGI:97583]	exon start=circRNA start	exon end=circRNA end	101757326-101758039 exon:ENSMUSE00000290536
13	103884142	103889285	-	CBT15_circR_316	mm9_circ_013774:circbase	ENSMUSG00000021709	ENSMUST00000022222	ensembl	B7ZNX6	59079	Erbin	Erbin [Source:UniProtKB/Swiss-Prot;Acc:Q80TH2]	exon start=circRNA start	exon end=circRNA end	103884143-103884260 exon:ENSMUSE00000405636|103886141-103886338 exon:ENSMUSE00000370354|103889238-103889285 exon:ENSMUSE00000414866
13	103884142	103897928	-	CBT15_circR_317	-	ENSMUSG00000021709	ENSMUST00000022222	ensembl	B7ZNX6	59079	Erbin	Erbin [Source:UniProtKB/Swiss-Prot;Acc:Q80TH2]	exon start=circRNA start	exon end!=circRNA end	-
13	104294446	104313719	+	CBT15_circR_318	-	ENSMUSG00000046169	ENSMUST00000065766	ensembl	D3Z1A5	108154	Adamts6	a disintegrin-like and metallopeptidase (reprolysin type) with thrombospondin type 1 motif, 6	exon start=circRNA start	exon end=circRNA end	104294447-104294824 exon:ENSMUSE00000905885|104297162-104297526 exon:ENSMUSE00000639884|104307221-104307389 exon:ENSMUSE00000639883|104312715-104312926 exon:ENSMUSE00000639882|104313636-104313719 exon:ENSMUSE00000639881
13	104294446	104314383	+	CBT15_circR_319	-	ENSMUSG00000046169	ENSMUST00000065766	ensembl	D3Z1A5	108154	Adamts6	a disintegrin-like and metallopeptidase (reprolysin type) with thrombospondin type 1 motif, 6	exon start=circRNA start	exon end=circRNA end	104294447-104294824 exon:ENSMUSE00000905885|104297162-104297526 exon:ENSMUSE00000639884|104307221-104307389 exon:ENSMUSE00000639883|104312715-104312926 exon:ENSMUSE00000639882|104313636-104313719 exon:ENSMUSE00000639881|104314238-104314383 exon:ENSMUSE00000639880
1	162285996	162313696	-	CBT15_circR_32	-	ENSMUSG00000040265	ENSMUST00000070330	ensembl_havana	Q8BZ98	103967	Dnm3	Dynamin-3 [Source:UniProtKB/Swiss-Prot;Acc:Q8BZ98]	exon start=circRNA start	exon end=circRNA end	162285997-162286067 exon:ENSMUSE00001206769|162295552-162295638 exon:ENSMUSE00001245207|162307868-162308006 exon:ENSMUSE00001236673|162311392-162311459 exon:ENSMUSE00001235647|162313561-162313696 exon:ENSMUSE00000329529
13	109740386	109772680	+	CBT15_circR_320	-	ENSMUSG00000021699	ENSMUST00000074103	havana	A2RSH1	238871	Pde4d	cAMP-specific 3',5'-cyclic phosphodiesterase 4D [Source:UniProtKB/Swiss-Prot;Acc:Q01063]	exon start=circRNA start	exon end=circRNA end	109740387-109740578 exon:ENSMUSE00001310457|109757577-109757613 exon:ENSMUSE00001264221|109769534-109769607 exon:ENSMUSE00001304730|109772631-109772680 exon:ENSMUSE00000639821
13	113922246	113967790	+	CBT15_circR_321	-	ENSMUSG00000042348	ENSMUST00000091201	ensembl_havana	Q8BGR6	218639	Arl15	ADP-ribosylation factor-like protein 15 [Source:UniProtKB/Swiss-Prot;Acc:Q8BGR6]	exon start=circRNA start	exon end=circRNA end	113922247-113922391 exon:ENSMUSE00000568635|113934064-113934123 exon:ENSMUSE00000307076|113967582-113967790 exon:ENSMUSE00000307071
13	119381675	119404754	-	CBT15_circR_322	-	ENSMUSG00000025453	ENSMUST00000069902	ensembl_havana	Q8BGK0	18115	Nnt	nicotinamide nucleotide transhydrogenase	exon start=circRNA start	exon end=circRNA end	119381676-119381863 exon:ENSMUSE00000461460|119386579-119386667 exon:ENSMUSE00000609724|119389194-119389281 exon:ENSMUSE00000609725|119394611-119394828 exon:ENSMUSE00001299675|119396747-119396976 exon:ENSMUSE00001309631|119404552-119404754 exon:ENSMUSE00001218291
13	119700553	119703654	-	CBT15_circR_323	-	ENSMUSG00000093930	ENSMUST00000179869	ensembl_havana	Q8JZK9	208715	Hmgcs1	3-hydroxy-3-methylglutaryl-Coenzyme A synthase 1	transcript start<=circRNA start	transcript end>=circRNA end	-
13	12225461	12250691	-	CBT15_circR_324	-	ENSMUSG00000021311	ENSMUST00000099856	ensembl_havana	A6H5Y3	238505	Mtr	5-methyltetrahydrofolate-homocysteine methyltransferase	exon start=circRNA start	exon end=circRNA end	12225462-12225641 exon:ENSMUSE00000618493|12227684-12227869 exon:ENSMUSE00000618494|12230945-12231085 exon:ENSMUSE00000618495|12232902-12233014 exon:ENSMUSE00000618496|12235457-12235536 exon:ENSMUSE00000618497|12237981-12238048 exon:ENSMUSE00000618498|12239649-12239710 exon:ENSMUSE00000618499|12241565-12241665 exon:ENSMUSE00000618500|12243935-12244029 exon:ENSMUSE00000618501|12244555-12244617 exo…
13	13696609	13698533	+	CBT15_circR_325	-	ENSMUSG00000019726	ENSMUST00000110559	ensembl_havana	G5E8Q0	17101	Lyst	lysosomal trafficking regulator	exon start=circRNA start	exon end=circRNA end	13696610-13696788 exon:ENSMUSE00000116591|13698327-13698533 exon:ENSMUSE00000116587
13	17738916	17772957	-	CBT15_circR_326	mm9_circ_008656:circbase	ENSMUSG00000041297	ENSMUST00000042365	ensembl_havana	Q69ZA1	69562	Cdk13	cyclin-dependent kinase 13	exon start=circRNA start	exon end=circRNA end	17738917-17738994 exon:ENSMUSE00000325249|17739091-17739192 exon:ENSMUSE00000571714|17750257-17750313 exon:ENSMUSE00000325259|17751671-17751860 exon:ENSMUSE00000571715|17763104-17763274 exon:ENSMUSE00000325269|17764954-17765093 exon:ENSMUSE00000571716|17766436-17766606 exon:ENSMUSE00000325285|17772301-17772957 exon:ENSMUSE00000325294
13	17750256	17772957	-	CBT15_circR_327	mm9_circ_005864:circbase	ENSMUSG00000041297	ENSMUST00000042365	ensembl_havana	Q69ZA1	69562	Cdk13	cyclin-dependent kinase 13	exon start=circRNA start	exon end=circRNA end	17750257-17750313 exon:ENSMUSE00000325259|17751671-17751860 exon:ENSMUSE00000571715|17763104-17763274 exon:ENSMUSE00000325269|17764954-17765093 exon:ENSMUSE00000571716|17766436-17766606 exon:ENSMUSE00000325285|17772301-17772957 exon:ENSMUSE00000325294
13	17763103	17772957	-	CBT15_circR_328	mm9_circ_016768:circbase	ENSMUSG00000041297	ENSMUST00000042365	ensembl_havana	Q69ZA1	69562	Cdk13	cyclin-dependent kinase 13	exon start=circRNA start	exon end=circRNA end	17763104-17763274 exon:ENSMUSE00000325269|17764954-17765093 exon:ENSMUSE00000571716|17766436-17766606 exon:ENSMUSE00000325285|17772301-17772957 exon:ENSMUSE00000325294
13	17888506	17897102	-	CBT15_circR_329	-	ENSMUSG00000008859	ENSMUST00000009003	ensembl_havana	P63321	56044	Rala	Ras-related protein Ral-A [Source:UniProtKB/Swiss-Prot;Acc:P63321]	exon start=circRNA start	exon end=circRNA end	17888507-17888681 exon:ENSMUSE00000116797|17893122-17893330 exon:ENSMUSE00000116799|17896953-17897102 exon:ENSMUSE00000385213
1	162307867	162313696	-	CBT15_circR_33	-	ENSMUSG00000040265	ENSMUST00000070330	ensembl_havana	Q8BZ98	103967	Dnm3	Dynamin-3 [Source:UniProtKB/Swiss-Prot;Acc:Q8BZ98]	exon start=circRNA start	exon end=circRNA end	162307868-162308006 exon:ENSMUSE00001236673|162311392-162311459 exon:ENSMUSE00001235647|162313561-162313696 exon:ENSMUSE00000329529
13	24044173	24094570	-	CBT15_circR_330	-	ENSMUSG00000021338	ENSMUST00000072889	ensembl_havana	Q6EDY6	68732	Carmil1	F-actin-uncapping protein LRRC16A [Source:UniProtKB/Swiss-Prot;Acc:Q6EDY6]	exon start=circRNA start	exon end=circRNA end	24044174-24044370 exon:ENSMUSE00001295479|24045016-24045082 exon:ENSMUSE00001300054|24064577-24064726 exon:ENSMUSE00000985391|24067132-24067219 exon:ENSMUSE00001232872|24069631-24069806 exon:ENSMUSE00001268421|24073940-24074071 exon:ENSMUSE00001280603|24075612-24075740 exon:ENSMUSE00001274973|24081929-24082027 exon:ENSMUSE00001250458|24088978-24089071 exon:ENSMUSE00001257273|24092506-24092574 exo…
13	34298996	34305261	-	CBT15_circR_331	-	ENSMUSG00000038267	ENSMUST00000040336	ensembl_havana	Q3UHH2	73102	Slc22a23	Solute carrier family 22 member 23 [Source:UniProtKB/Swiss-Prot;Acc:Q3UHH2]	exon start=circRNA start	exon end=circRNA end	34298997-34299151 exon:ENSMUSE00001288823|34305158-34305261 exon:ENSMUSE00001253314
13	35790100	35816575	+	CBT15_circR_332	-	ENSMUSG00000059288	ENSMUST00000075220	ensembl_havana	Q9WTK2	12593	Cdyl	chromodomain protein, Y chromosome-like	exon start=circRNA start	exon end=circRNA end	35790101-35790175 exon:ENSMUSE00000571199|35815909-35816575 exon:ENSMUSE00000571198
13	35815908	35816575	+	CBT15_circR_333	mm9_circ_003780:circbase	ENSMUSG00000059288	ENSMUST00000075220	ensembl_havana	Q9WTK2	12593	Cdyl	chromodomain protein, Y chromosome-like	exon start=circRNA start	exon end=circRNA end	35815909-35816575 exon:ENSMUSE00000571198
13	36204508	36246494	+	CBT15_circR_334	-	ENSMUSG00000021420	ENSMUST00000021857	ensembl_havana	Q8BW46	69955	Fars2	phenylalanine-tRNA synthetase 2 (mitochondrial)	exon start=circRNA start	exon end=circRNA end	36204509-36205141 exon:ENSMUSE00000902521|36232122-36232281 exon:ENSMUSE00001284034|36246363-36246494 exon:ENSMUSE00000117726
13	37888870	37899787	+	CBT15_circR_335	mm9_circ_011756:circbase	ENSMUSG00000039087	ENSMUST00000037232	ensembl	Q3UH06	68750	Rreb1	Ras-responsive element-binding protein 1 [Source:UniProtKB/Swiss-Prot;Acc:Q3UH06]	exon start=circRNA start	exon end=circRNA end	37888871-37888972 exon:ENSMUSE00000616470|37892552-37892658 exon:ENSMUSE00000616469|37893772-37893984 exon:ENSMUSE00000683175|37898412-37898501 exon:ENSMUSE00001269182|37899624-37899787 exon:ENSMUSE00001260546
13	37930526	37930826	-	CBT15_circR_336	-	ENSMUSG00000039087	ENSMUST00000037232	ensembl	Q3UH06	68750	Rreb1	Ras-responsive element-binding protein 1 [Source:UniProtKB/Swiss-Prot;Acc:Q3UH06]	transcript start<=circRNA start	transcript end>=circRNA end	-
13	4269396	4269766	+	CBT15_circR_337	-	ENSMUSG00000021211	ENSMUST00000021632	ensembl_havana	Q9JLI0	622402	Akr1c12	aldo-keto reductase family 1, member C12 [Source:MGI Symbol;Acc:MGI:1351661]	transcript start<=circRNA start	transcript end>=circRNA end	-
13	44874282	44884880	+	CBT15_circR_338	-	ENSMUSG00000038518	ENSMUST00000044608	ensembl_havana	Q62315	16468	Jarid2	Protein Jumonji [Source:UniProtKB/Swiss-Prot;Acc:Q62315]	exon start=circRNA start	exon end=circRNA end	44874283-44874452 exon:ENSMUSE00001305847|44884704-44884880 exon:ENSMUSE00001208099
13	45717766	45718357	+	CBT15_circR_339	-	ENSMUSG00000046876	ENSMUST00000091628	ensembl_havana	P54254	20238	Atxn1	ataxin 1	transcript start<=circRNA start	transcript end>=circRNA end	-
1	16345703	16440458	-	CBT15_circR_34	-	ENSMUSG00000025920	ENSMUST00000027052	ensembl_havana	Q8CJ67	29819	Stau2	staufen double-stranded RNA binding protein 2 [Source:MGI Symbol;Acc:MGI:1352508]	exon start=circRNA start	exon end=circRNA end	16345704-16346011 exon:ENSMUSE00000443557|16366079-16366139 exon:ENSMUSE00001253460|16369755-16369886 exon:ENSMUSE00001278110|16374674-16374811 exon:ENSMUSE00001224590|16389821-16390033 exon:ENSMUSE00001288168|16392517-16392624 exon:ENSMUSE00001303323|16394051-16394210 exon:ENSMUSE00001248826|16440323-16440458 exon:ENSMUSE00001299794
13	47077382	47080588	+	CBT15_circR_340	-	ENSMUSG00000038080	ENSMUST00000037025	ensembl_havana	Q8CIG3	218214	Kdm1b	Lysine-specific histone demethylase 1B [Source:UniProtKB/Swiss-Prot;Acc:Q8CIG3]	exon start=circRNA start	exon end=circRNA end	47077383-47077499 exon:ENSMUSE00001242546|47078268-47078393 exon:ENSMUSE00001268633|47079183-47079299 exon:ENSMUSE00001210569|47080436-47080588 exon:ENSMUSE00001272936
13	48932296	48934078	-	CBT15_circR_341	mm9_circ_017352:circbase	ENSMUSG00000038014	ENSMUST00000060805	ensembl_havana	Q6A0A9	218236	Fam120a	family with sequence similarity 120, member A	exon start=circRNA start	exon end=circRNA end	48932297-48932393 exon:ENSMUSE00000276582|48933950-48934078 exon:ENSMUSE00000454406
13	54638249	54656425	+	CBT15_circR_342	-	ENSMUSG00000025873	ENSMUST00000026991	havana	Q3TDN2	76577	Faf2	FAS-associated factor 2 [Source:UniProtKB/Swiss-Prot;Acc:Q3TDN2]	exon start=circRNA start	exon end=circRNA end	54638250-54638318 exon:ENSMUSE00001307865|54641419-54641496 exon:ENSMUSE00000765752|54645245-54645321 exon:ENSMUSE00000153747|54648292-54648430 exon:ENSMUSE00000153753|54649978-54650063 exon:ENSMUSE00001211833|54650159-54650250 exon:ENSMUSE00001209307|54652043-54652220 exon:ENSMUSE00001308230|54655406-54655577 exon:ENSMUSE00000399452|54656282-54656425 exon:ENSMUSE00000153750
13	55213203	55282782	+	CBT15_circR_343	-	ENSMUSG00000021488	ENSMUST00000099490	ensembl_havana	Q3UL03	18193	Nsd1	nuclear receptor-binding SET-domain protein 1	exon start=circRNA start	exon end=circRNA end	55213204-55214150 exon:ENSMUSE00000626045|55233895-55234030 exon:ENSMUSE00000367240|55238690-55238862 exon:ENSMUSE00000235771|55245518-55248077 exon:ENSMUSE00000118273|55260344-55260468 exon:ENSMUSE00000118274|55261544-55261814 exon:ENSMUSE00000118268|55263333-55263442 exon:ENSMUSE00000118271|55268448-55268523 exon:ENSMUSE00000118267|55276523-55276641 exon:ENSMUSE00000118257|55277532-55277675 exo…
13	55233894	55238862	+	CBT15_circR_344	-	ENSMUSG00000021488	ENSMUST00000099490	ensembl_havana	Q3UL03	18193	Nsd1	nuclear receptor-binding SET-domain protein 1	exon start=circRNA start	exon end=circRNA end	55233895-55234030 exon:ENSMUSE00000367240|55238690-55238862 exon:ENSMUSE00000235771
13	55233894	55248077	+	CBT15_circR_345	mm9_circ_000476:circbase	ENSMUSG00000021488	ENSMUST00000099490	ensembl_havana	Q3UL03	18193	Nsd1	nuclear receptor-binding SET-domain protein 1	exon start=circRNA start	exon end=circRNA end	55233895-55234030 exon:ENSMUSE00000367240|55238690-55238862 exon:ENSMUSE00000235771|55245518-55248077 exon:ENSMUSE00000118273
13	55245517	55248077	+	CBT15_circR_346	-	ENSMUSG00000021488	ENSMUST00000099490	ensembl_havana	Q3UL03	18193	Nsd1	nuclear receptor-binding SET-domain protein 1	exon start=circRNA start	exon end=circRNA end	55245518-55248077 exon:ENSMUSE00000118273
13	55413184	55413781	-	CBT15_circR_347	-	ENSMUSG00000021490	ENSMUST00000057167	ensembl_havana	Q9D2V6	20505	Slc34a1	solute carrier family 34 (sodium phosphate), member 1	transcript start<=circRNA start	transcript end>=circRNA end	-
13	56723428	56728629	+	CBT15_circR_348	-	ENSMUSG00000021540	ENSMUST00000069557	havana	P97454	17129	Smad5	Mothers against decapentaplegic homolog 5 [Source:UniProtKB/Swiss-Prot;Acc:P97454]	exon start=circRNA start	exon end=circRNA end	56723429-56723996 exon:ENSMUSE00001301856|56727404-56727655 exon:ENSMUSE00001279408|56728510-56728629 exon:ENSMUSE00001211209
13	58177850	58183324	-	CBT15_circR_349	-	ENSMUSG00000005312	ENSMUST00000058735	ensembl_havana	Q3TN93	56085	Ubqln1	ubiquilin 1	exon start!=circRNA start	exon end=circRNA end	-
1	16440322	16486150	-	CBT15_circR_35	-	ENSMUSG00000025920	ENSMUST00000054668	havana	Q8CJ67	29819	Stau2	staufen double-stranded RNA binding protein 2 [Source:MGI Symbol;Acc:MGI:1352508]	exon start=circRNA start	exon end=circRNA end	16440323-16440458 exon:ENSMUSE00001299794|16463035-16463194 exon:ENSMUSE00001343131|16486020-16486150 exon:ENSMUSE00000443692
13	59460468	59477138	-	CBT15_circR_350	-	ENSMUSG00000021557	ENSMUST00000022040	ensembl_havana	E9Q878,E9Q352,E9Q2R5,E9Q3T5,E9PXA7,Q8C1R2,Q80TL9,A0A286YDY7,Q641K1,F6ZCF0,E9PX07,A0A286YDV2,E9PYF9,A0A286YCK8	319469	Agtpbp1	RIKEN cDNA A230056J06 gene	exon start=circRNA start	exon end=circRNA end	59460469-59460629 exon:ENSMUSE00001224325|59461997-59462173 exon:ENSMUSE00001278104|59465985-59466116 exon:ENSMUSE00001276902|59473688-59473817 exon:ENSMUSE00001283781|59474532-59474712 exon:ENSMUSE00001234134|59475660-59475813 exon:ENSMUSE00001298267|59476994-59477138 exon:ENSMUSE00001267149
13	59495332	59508056	-	CBT15_circR_351	-	ENSMUSG00000021557	ENSMUST00000022040	ensembl_havana	E9Q878,E9Q352,E9Q2R5,E9Q3T5,E9PXA7,Q8C1R2,Q80TL9,A0A286YDY7,Q641K1,F6ZCF0,E9PX07,A0A286YDV2,E9PYF9,A0A286YCK8	319469	Agtpbp1	RIKEN cDNA A230056J06 gene	exon start=circRNA start	exon end=circRNA end	59495333-59495481 exon:ENSMUSE00001285372|59495563-59495649 exon:ENSMUSE00001218705|59496976-59497059 exon:ENSMUSE00001209445|59500014-59500702 exon:ENSMUSE00001222317|59504194-59504310 exon:ENSMUSE00001253119|59507959-59508056 exon:ENSMUSE00001238110
13	59512323	59544451	-	CBT15_circR_352	-	ENSMUSG00000021557	ENSMUST00000022040	ensembl_havana	E9Q878,E9Q352,E9Q2R5,E9Q3T5,E9PXA7,Q8C1R2,Q80TL9,A0A286YDY7,Q641K1,F6ZCF0,E9PX07,A0A286YDV2,E9PYF9,A0A286YCK8	319469	Agtpbp1	RIKEN cDNA A230056J06 gene	exon start=circRNA start	exon end=circRNA end	59512324-59512501 exon:ENSMUSE00001235330|59514087-59514295 exon:ENSMUSE00001296460|59517653-59517690 exon:ENSMUSE00001239048|59525146-59525239 exon:ENSMUSE00001255755|59528387-59528518 exon:ENSMUSE00001283346|59531057-59531203 exon:ENSMUSE00001251725|59532013-59532076 exon:ENSMUSE00001249497|59533172-59533239 exon:ENSMUSE00001207725|59536249-59536373 exon:ENSMUSE00000570748|59544387-59544451 exo…
13	62871165	62875311	-	CBT15_circR_353	-	ENSMUSG00000069805	ENSMUST00000092888	ensembl_havana	Q9QXD6	14121	Fbp1	Fructose-1,6-bisphosphatase 1 [Source:UniProtKB/Swiss-Prot;Acc:Q9QXD6]	exon start=circRNA start	exon end=circRNA end	62871166-62871306 exon:ENSMUSE00000641520|62872690-62872782 exon:ENSMUSE00000977819|62875149-62875311 exon:ENSMUSE00001313133
13	63061034	63068285	+	CBT15_circR_354	mm9_circ_008943:circbase	ENSMUSG00000021458	ENSMUST00000091560	ensembl_havana	Q8BXQ6	72061	2010111I01Rik	chromosome 9 open reading frame 3 [Source:HGNC Symbol;Acc:HGNC:1361]	exon start=circRNA start	exon end=circRNA end	63061035-63061194 exon:ENSMUSE00000323793|63068040-63068285 exon:ENSMUSE00000614335
13	64243633	64248499	-	CBT15_circR_355	mm9_circ_004941:circbase	ENSMUSG00000033102	ENSMUST00000039318	ensembl_havana	Q6PFY9	218294	Cdc14b	CDC14 cell division cycle 14B	exon start=circRNA start	exon end!=circRNA end	-
13	69509562	69515903	-	CBT15_circR_356	-	ENSMUSG00000034575	ENSMUST00000044081	ensembl	Q6PB75	210106	Papd7	Non-canonical poly(A) RNA polymerase PAPD7 [Source:UniProtKB/Swiss-Prot;Acc:Q6PB75]	exon start=circRNA start	exon end=circRNA end	69509563-69509691 exon:ENSMUSE00000230578|69510620-69510727 exon:ENSMUSE00000230583|69512890-69513010 exon:ENSMUSE00000230591|69514965-69515011 exon:ENSMUSE00000230597|69515780-69515903 exon:ENSMUSE00000461861
13	69512889	69515903	-	CBT15_circR_357	mm9_circ_006518:circbase	ENSMUSG00000034575	ENSMUST00000044081	ensembl	Q6PB75	210106	Papd7	Non-canonical poly(A) RNA polymerase PAPD7 [Source:UniProtKB/Swiss-Prot;Acc:Q6PB75]	exon start=circRNA start	exon end=circRNA end	69512890-69513010 exon:ENSMUSE00000230591|69514965-69515011 exon:ENSMUSE00000230597|69515780-69515903 exon:ENSMUSE00000461861
13	70787026	70801045	-	CBT15_circR_358	-	ENSMUSG00000049538	ENSMUST00000080145	ensembl_havana	Q69Z28	271127	Adamts16	A disintegrin and metalloproteinase with thrombospondin motifs 16 [Source:UniProtKB/Swiss-Prot;Acc:Q69Z28]	exon start=circRNA start	exon end=circRNA end	70787027-70787164 exon:ENSMUSE00000570355|70791796-70791901 exon:ENSMUSE00000570356|70793066-70793225 exon:ENSMUSE00000343919|70795450-70795533 exon:ENSMUSE00000613229|70797838-70798037 exon:ENSMUSE00000448614|70800784-70801045 exon:ENSMUSE00000449118
13	84272170	84294715	+	CBT15_circR_359	-	ENSMUSG00000035762	ENSMUST00000057495	ensembl_havana	Q8C2L6	72745	Tmem161b	Transmembrane protein 161B [Source:UniProtKB/Swiss-Prot;Acc:Q8C2L6]	exon start=circRNA start	exon end!=circRNA end	-
1	16440322	16509408	-	CBT15_circR_36	mm9_circ_006026:circbase	ENSMUSG00000025920	ENSMUST00000027052	ensembl_havana	Q8CJ67	29819	Stau2	staufen double-stranded RNA binding protein 2 [Source:MGI Symbol;Acc:MGI:1352508]	exon start=circRNA start	exon end=circRNA end	16440323-16440458 exon:ENSMUSE00001299794|16463035-16463194 exon:ENSMUSE00001343131|16509342-16509408 exon:ENSMUSE00001241858
13	84282710	84294715	+	CBT15_circR_360	-	ENSMUSG00000035762	ENSMUST00000057495	ensembl_havana	Q8C2L6	72745	Tmem161b	Transmembrane protein 161B [Source:UniProtKB/Swiss-Prot;Acc:Q8C2L6]	exon start=circRNA start	exon end!=circRNA end	-
13	9122107	9151224	+	CBT15_circR_361	-	ENSMUSG00000033499	ENSMUST00000091829	havana	Q6A0A2	217980	Larp4b	La-related protein 4B [Source:UniProtKB/Swiss-Prot;Acc:Q6A0A2]	exon start=circRNA start	exon end=circRNA end	9122108-9122226 exon:ENSMUSE00000572077|9123903-9123962 exon:ENSMUSE00000643976|9136779-9136926 exon:ENSMUSE00000643972|9137155-9137301 exon:ENSMUSE00000643968|9143754-9143832 exon:ENSMUSE00000643964|9145382-9145518 exon:ENSMUSE00000643960|9147401-9147504 exon:ENSMUSE00000643959|9149826-9149936 exon:ENSMUSE00000252145|9150865-9150918 exon:ENSMUSE00000252139|9151015-9151224 exon:ENSMUSE00000252132
13	93341755	93349297	+	CBT15_circR_362	-	ENSMUSG00000007617	ENSMUST00000060490	havana	Q3UVL6	26556	Homer1	Homer protein homolog 1 [Source:UniProtKB/Swiss-Prot;Acc:Q9Z2Y3]	exon start=circRNA start	exon end=circRNA end	93341756-93341912 exon:ENSMUSE00000611902|93346569-93346700 exon:ENSMUSE00000611901|93349205-93349297 exon:ENSMUSE00000611900
13	93341755	93356079	+	CBT15_circR_363	mm9_circ_010239:circbase	ENSMUSG00000007617	ENSMUST00000060490	havana	Q3UVL6	26556	Homer1	Homer protein homolog 1 [Source:UniProtKB/Swiss-Prot;Acc:Q9Z2Y3]	exon start=circRNA start	exon end=circRNA end	93341756-93341912 exon:ENSMUSE00000611902|93346569-93346700 exon:ENSMUSE00000611901|93349205-93349297 exon:ENSMUSE00000611900|93355940-93356079 exon:ENSMUSE00000466987
13	9705173	9705529	+	CBT15_circR_364	-	ENSMUSG00000021156	ENSMUST00000062658	ensembl_havana	Q3UKS1	66505	Zmynd11	zinc finger, MYND domain containing 11 [Source:MGI Symbol;Acc:MGI:1913755]	transcript start<=circRNA start	transcript end>=circRNA end	-
13	9710145	9735466	-	CBT15_circR_365	-	ENSMUSG00000021156	ENSMUST00000110634	havana	Q3UKS1	66505	Zmynd11	zinc finger, MYND domain containing 11 [Source:MGI Symbol;Acc:MGI:1913755]	exon start=circRNA start	exon end=circRNA end	9710146-9710307 exon:ENSMUSE00001266410|9720773-9720932 exon:ENSMUSE00001208941|9735332-9735466 exon:ENSMUSE00001293224
13	9720772	9735466	-	CBT15_circR_366	mm9_circ_001794:circbase	ENSMUSG00000021156	ENSMUST00000062658	ensembl_havana	Q3UKS1	66505	Zmynd11	zinc finger, MYND domain containing 11 [Source:MGI Symbol;Acc:MGI:1913755]	exon start=circRNA start	exon end=circRNA end	9720773-9720932 exon:ENSMUSE00001208941|9735332-9735466 exon:ENSMUSE00001293224
13	97813312	97833284	-	CBT15_circR_367	-	ENSMUSG00000114348	ENSMUST00000224296	havana	-	105245600	Gm41031	predicted gene, 41031 [Source:MGI Symbol;Acc:MGI:5623916]	exon start=circRNA start	exon end!=circRNA end	-
13	97929410	97936861	-	CBT15_circR_368	-	ENSMUSG00000021662	ENSMUST00000109426	ensembl_havana	P97433	110596	Arhgef28	Rho guanine nucleotide exchange factor (GEF) 28	exon start=circRNA start	exon end=circRNA end	97929411-97929705 exon:ENSMUSE00000992034|97930778-97931263 exon:ENSMUSE00001075818|97936675-97936722 exon:ENSMUSE00001061188|97936823-97936861 exon:ENSMUSE00001019092
13	99362964	99365283	+	CBT15_circR_369	-	ENSMUSG00000041632	ENSMUST00000052249	ensembl_havana	Q8BK72	218506	Mrps27	mitochondrial ribosomal protein S27	exon start=circRNA start	exon end=circRNA end	99362965-99363035 exon:ENSMUSE00000294486|99365225-99365283 exon:ENSMUSE00000294479
1	165601749	165608604	-	CBT15_circR_37	-	ENSMUSG00000026566	ENSMUST00000111435	ensembl_havana	Q3TEW6	68481	Mpzl1	myelin protein zero-like 1 [Source:MGI Symbol;Acc:MGI:1915731]	exon start=circRNA start	exon end=circRNA end	165601750-165601855 exon:ENSMUSE00000687854|165604610-165604742 exon:ENSMUSE00000160588|165605609-165605822 exon:ENSMUSE00000160589|165608438-165608604 exon:ENSMUSE00000160587
14	105142690	105152552	-	CBT15_circR_370	-	ENSMUSG00000022119	ENSMUST00000022715	havana	Q6NZN0	74213	Rbm26	RNA-binding protein 26 [Source:UniProtKB/Swiss-Prot;Acc:Q6NZN0]	exon start=circRNA start	exon end=circRNA end	105142691-105142850 exon:ENSMUSE00000495532|105144179-105144290 exon:ENSMUSE00000496450|105150253-105150393 exon:ENSMUSE00000470369|105150749-105150889 exon:ENSMUSE00000505655|105151319-105151558 exon:ENSMUSE00000500122|105152292-105152552 exon:ENSMUSE00000501023
14	118654149	118669107	-	CBT15_circR_371	-	ENSMUSG00000032849	ENSMUST00000036554	ensembl_havana	E9Q236	239273	Abcc4	ATP-binding cassette, sub-family C (CFTR/MRP), member 4	exon start=circRNA start	exon end=circRNA end	118654150-118654374 exon:ENSMUSE00000612035|118668347-118668467 exon:ENSMUSE00000612036|118668997-118669107 exon:ENSMUSE00000552456
14	122971739	122973285	-	CBT15_circR_372	-	ENSMUSG00000041594	ENSMUST00000037726	ensembl_havana	Q8BG19	70551	Tmtc4	Transmembrane and TPR repeat-containing protein 4 [Source:UniProtKB/Swiss-Prot;Acc:Q8BG19]	exon start=circRNA start	exon end=circRNA end	122971740-122971956 exon:ENSMUSE00001222921|122973170-122973285 exon:ENSMUSE00001267777
14	17926624	17927179	-	CBT15_circR_373	-	ENSMUSG00000021779	ENSMUST00000022303	ensembl_havana	P37242	21834	Thrb	Thyroid hormone receptor beta [Source:UniProtKB/Swiss-Prot;Acc:P37242]	transcript start<=circRNA start	transcript end>=circRNA end	-
14	17963060	17963321	+	CBT15_circR_374	mm9_circ_003473:circbase	ENSMUSG00000021779	ENSMUST00000022303	ensembl_havana	P37242	21834	Thrb	Thyroid hormone receptor beta [Source:UniProtKB/Swiss-Prot;Acc:P37242]	exon start=circRNA start	exon end=circRNA end	17963061-17963321 exon:ENSMUSE00000120800
14	18008568	18011270	+	CBT15_circR_375	-	ENSMUSG00000021779	ENSMUST00000022303	ensembl_havana	P37242	21834	Thrb	Thyroid hormone receptor beta [Source:UniProtKB/Swiss-Prot;Acc:P37242]	exon start=circRNA start	exon end=circRNA end	18008569-18008716 exon:ENSMUSE00000120794|18011065-18011270 exon:ENSMUSE00000120789
14	19729934	19742915	+	CBT15_circR_376	-	-	-	intergenic	-	-	-	-	-	-	-
14	21234832	21240571	+	CBT15_circR_377	-	ENSMUSG00000039197	ENSMUST00000045376	ensembl_havana	Q8BMC5	11534	Adk	adenosine kinase	exon start=circRNA start	exon end=circRNA end	21234833-21235005 exon:ENSMUSE00000231610|21240463-21240571 exon:ENSMUSE00000231605
14	21516625	21517498	+	CBT15_circR_378	mm9_circ_008231:circbase	ENSMUSG00000021767	ENSMUST00000069648	ensembl	Q501M5	54169	Kat6b	Histone acetyltransferase KAT6B [Source:UniProtKB/Swiss-Prot;Acc:Q8BRB7]	exon start=circRNA start	exon end=circRNA end	21516626-21517498 exon:ENSMUSE00001305962
14	22577847	22584545	+	CBT15_circR_379	-	ENSMUSG00000063458	ENSMUST00000075639	ensembl_havana	Q9D9B4	76633	Lrmda	Leucine-rich melanocyte differentiation-associated protein [Source:UniProtKB/Swiss-Prot;Acc:Q9D9B4]	exon start=circRNA start	exon end=circRNA end	22577848-22577974 exon:ENSMUSE00001211943|22584406-22584545 exon:ENSMUSE00001214723
1	168157689	168158741	+	CBT15_circR_38	-	ENSMUSG00000052534	ENSMUST00000176540	ensembl_havana	P41778	18514	Pbx1	Pre-B-cell leukemia transcription factor 1 [Source:UniProtKB/Swiss-Prot;Acc:P41778]	transcript start<=circRNA start	transcript end>=circRNA end	-
14	27438598	27442620	+	CBT15_circR_380	-	ENSMUSG00000040651	ENSMUST00000022450	ensembl_havana	Q69ZR9	218850	Fam208a	family with sequence similarity 208, member A	exon start=circRNA start	exon end=circRNA end	27438599-27438744 exon:ENSMUSE00000248272|27440151-27440243 exon:ENSMUSE00000248266|27441430-27441502 exon:ENSMUSE00000248261|27441887-27441978 exon:ENSMUSE00000248255|27442459-27442620 exon:ENSMUSE00000248249
14	27438598	27450049	+	CBT15_circR_381	-	ENSMUSG00000040651	ENSMUST00000022450	ensembl_havana	Q69ZR9	218850	Fam208a	family with sequence similarity 208, member A	exon start=circRNA start	exon end=circRNA end	27438599-27438744 exon:ENSMUSE00000248272|27440151-27440243 exon:ENSMUSE00000248266|27441430-27441502 exon:ENSMUSE00000248261|27441887-27441978 exon:ENSMUSE00000248255|27442459-27442620 exon:ENSMUSE00000248249|27446385-27446509 exon:ENSMUSE00000248241|27447491-27447522 exon:ENSMUSE00000248236|27448155-27448260 exon:ENSMUSE00000248232|27449757-27449860 exon:ENSMUSE00000248225|27449946-27450049 exo…
14	27438598	27480091	+	CBT15_circR_382	-	ENSMUSG00000040651	ENSMUST00000022450	ensembl_havana	Q69ZR9	218850	Fam208a	family with sequence similarity 208, member A	exon start=circRNA start	exon end=circRNA end	27438599-27438744 exon:ENSMUSE00000248272|27440151-27440243 exon:ENSMUSE00000248266|27441430-27441502 exon:ENSMUSE00000248261|27441887-27441978 exon:ENSMUSE00000248255|27442459-27442620 exon:ENSMUSE00000248249|27446385-27446509 exon:ENSMUSE00000248241|27447491-27447522 exon:ENSMUSE00000248236|27448155-27448260 exon:ENSMUSE00000248232|27449757-27449860 exon:ENSMUSE00000248225|27449946-27450049 exo…
14	30026770	30027202	+	CBT15_circR_383	-	ENSMUSG00000015970	ENSMUST00000125796	havana	Q8BJ64	218865	Chdh	Choline dehydrogenase, mitochondrial [Source:UniProtKB/Swiss-Prot;Acc:Q8BJ64]	exon start=circRNA start	exon end!=circRNA end	-
14	31025497	31036059	+	CBT15_circR_384	-	ENSMUSG00000042323	ENSMUST00000112094	havana	F8VQD1	66923	Pbrm1	Protein polybromo-1 [Source:UniProtKB/Swiss-Prot;Acc:Q8BSQ9]	exon start=circRNA start	exon end=circRNA end	31025498-31025650 exon:ENSMUSE00001271247|31027448-31027545 exon:ENSMUSE00001270990|31030844-31030991 exon:ENSMUSE00001310887|31032409-31032552 exon:ENSMUSE00000464498|31035943-31036059 exon:ENSMUSE00000466171
14	31025497	31052321	+	CBT15_circR_385	-	ENSMUSG00000042323	ENSMUST00000112094	havana	F8VQD1	66923	Pbrm1	Protein polybromo-1 [Source:UniProtKB/Swiss-Prot;Acc:Q8BSQ9]	exon start=circRNA start	exon end=circRNA end	31025498-31025650 exon:ENSMUSE00001271247|31027448-31027545 exon:ENSMUSE00001270990|31030844-31030991 exon:ENSMUSE00001310887|31032409-31032552 exon:ENSMUSE00000464498|31035943-31036059 exon:ENSMUSE00000466171|31038933-31039001 exon:ENSMUSE00000121980|31040433-31040531 exon:ENSMUSE00000450280|31044624-31044709 exon:ENSMUSE00000649964|31046332-31046423 exon:ENSMUSE00000649962|31050038-31050251 exo…
14	31030843	31036059	+	CBT15_circR_386	-	ENSMUSG00000042323	ENSMUST00000022471	havana	F8VQD1	66923	Pbrm1	Protein polybromo-1 [Source:UniProtKB/Swiss-Prot;Acc:Q8BSQ9]	exon start=circRNA start	exon end=circRNA end	31030844-31030991 exon:ENSMUSE00001310887|31032409-31032552 exon:ENSMUSE00000464498|31035943-31036059 exon:ENSMUSE00000466171
14	31061468	31067964	+	CBT15_circR_387	-	ENSMUSG00000042323	ENSMUST00000022471	havana	F8VQD1	66923	Pbrm1	Protein polybromo-1 [Source:UniProtKB/Swiss-Prot;Acc:Q8BSQ9]	exon start=circRNA start	exon end=circRNA end	31061469-31061745 exon:ENSMUSE00000649952|31064746-31064851 exon:ENSMUSE00000649949|31067322-31067964 exon:ENSMUSE00000618830
14	31061468	31074982	+	CBT15_circR_388	-	ENSMUSG00000042323	ENSMUST00000022471	havana	F8VQD1	66923	Pbrm1	Protein polybromo-1 [Source:UniProtKB/Swiss-Prot;Acc:Q8BSQ9]	exon start=circRNA start	exon end=circRNA end	31061469-31061745 exon:ENSMUSE00000649952|31064746-31064851 exon:ENSMUSE00000649949|31067322-31067964 exon:ENSMUSE00000618830|31074771-31074982 exon:ENSMUSE00000872430
14	31482790	31487741	-	CBT15_circR_389	-	ENSMUSG00000021891	ENSMUST00000055303	ensembl_havana	Q8BVH9	67011	Mettl6	methyltransferase like 6	exon start=circRNA start	exon end=circRNA end	31482791-31482932 exon:ENSMUSE00000121655|31487571-31487741 exon:ENSMUSE00000121658
1	170149270	170166948	-	CBT15_circR_39	-	ENSMUSG00000026670	ENSMUST00000027981	ensembl	Q3UHZ7	107652	Uap1	UDP-N-acetylglucosamine pyrophosphorylase 1 [Source:MGI Symbol;Acc:MGI:1334459]	exon start=circRNA start	exon end=circRNA end	170149271-170149459 exon:ENSMUSE00000161746|170150312-170150452 exon:ENSMUSE00000161744|170150943-170151136 exon:ENSMUSE00001308710|170156924-170157096 exon:ENSMUSE00001250436|170158751-170158926 exon:ENSMUSE00001222300|170161367-170161571 exon:ENSMUSE00001286601|170166626-170166948 exon:ENSMUSE00001255194
14	31618971	31622974	-	CBT15_circR_390	-	ENSMUSG00000115022	ENSMUST00000167175	havana	Q9QXE0	56794	Hacl1	2-hydroxyacyl-CoA lyase 1	exon start=circRNA start	exon end=circRNA end	31618972-31619073 exon:ENSMUSE00001430279|31619845-31619928 exon:ENSMUSE00001431445|31621003-31621108 exon:ENSMUSE00001435097|31622839-31622974 exon:ENSMUSE00001430843
14	34691681	34695105	+	CBT15_circR_391	mm9_circ_002816:circbase	ENSMUSG00000041408	ENSMUST00000048263	ensembl_havana	Q65Z40	218914	Wapl	WAPL cohesin release factor [Source:MGI Symbol;Acc:MGI:2675859]	exon start=circRNA start	exon end=circRNA end	34691682-34692734 exon:ENSMUSE00000330579|34694987-34695105 exon:ENSMUSE00001311568
14	36896254	36909212	-	CBT15_circR_392	-	ENSMUSG00000058690	ENSMUST00000067700	havana	Q3UHI0	72972	Ccser2	Mus musculus coiled-coil serine rich 2 (Ccser2), transcript variant 3, mRNA. [Source:RefSeq mRNA;Acc:NM_001347502]	exon start=circRNA start	exon end=circRNA end	36896255-36896344 exon:ENSMUSE00001264225|36898164-36898250 exon:ENSMUSE00001266494|36900762-36900845 exon:ENSMUSE00001240666|36909017-36909212 exon:ENSMUSE00001275616
14	36938583	36941264	-	CBT15_circR_393	mm9_circ_012693:circbase	ENSMUSG00000058690	ENSMUST00000067700	havana	Q3UHI0	72972	Ccser2	Mus musculus coiled-coil serine rich 2 (Ccser2), transcript variant 3, mRNA. [Source:RefSeq mRNA;Acc:NM_001347502]	exon start=circRNA start	exon end=circRNA end	36938584-36938780 exon:ENSMUSE00001237712|36939812-36941264 exon:ENSMUSE00000878312
14	45601564	45629753	-	CBT15_circR_394	-	ENSMUSG00000037697	ENSMUST00000051310	ensembl_havana	Q80YA3	114874	Ddhd1	phospholipase DDHD1 isoform 4 [Source:RefSeq peptide;Acc:NP_001271328]	exon start=circRNA start	exon end=circRNA end	45601565-45601756 exon:ENSMUSE00001221685|45602639-45602891 exon:ENSMUSE00001299961|45605053-45605202 exon:ENSMUSE00001223748|45608938-45609013 exon:ENSMUSE00001310728|45610492-45610754 exon:ENSMUSE00001286572|45614163-45614269 exon:ENSMUSE00001246692|45616530-45616636 exon:ENSMUSE00001218362|45619269-45619416 exon:ENSMUSE00001221038|45620712-45620840 exon:ENSMUSE00001282072|45629580-45629753 exo…
14	54662167	54667161	-	CBT15_circR_395	-	ENSMUSG00000022185	ENSMUST00000022793	ensembl_havana	Q9JIX8	56215	Acin1	apoptotic chromatin condensation inducer 1 [Source:MGI Symbol;Acc:MGI:1891824]	exon start=circRNA start	exon end=circRNA end	54662168-54662283 exon:ENSMUSE00001216522|54663587-54663805 exon:ENSMUSE00001286718|54664372-54665634 exon:ENSMUSE00000321740|54667073-54667161 exon:ENSMUSE00000429548
14	54758438	54759745	-	CBT15_circR_396	mm9_circ_001412:circbase	ENSMUSG00000022180	ENSMUST00000022787	ensembl_havana	Q9QXW9	50934	Slc7a8	solute carrier family 7 (cationic amino acid transporter, y+ system), member 8	exon start=circRNA start	exon end=circRNA end	54758439-54758590 exon:ENSMUSE00000124185|54759541-54759745 exon:ENSMUSE00000321502
14	57481395	57516575	+	CBT15_circR_397	-	ENSMUSG00000040040	ENSMUST00000122063	ensembl_havana	G3X9Z7	21821	Ift88	intraflagellar transport 88 [Source:HGNC Symbol;Acc:HGNC:20606]	exon start=circRNA start	exon end!=circRNA end	-
14	60706713	60709569	+	CBT15_circR_398	mm9_circ_001751:circbase	ENSMUSG00000021990	ENSMUST00000022566	ensembl	Q5DU57	219140	Spata13	spermatogenesis associated 13 [Source:MGI Symbol;Acc:MGI:104838]	exon start=circRNA start	exon end=circRNA end	60706714-60707079 exon:ENSMUSE00000849891|60709425-60709569 exon:ENSMUSE00001372801
14	62346567	62353637	+	CBT15_circR_399	-	ENSMUSG00000021932	ENSMUST00000022499	ensembl_havana	Q80ZV0	67153	Rnaseh2b	Ribonuclease H2 subunit B [Source:UniProtKB/Swiss-Prot;Acc:Q80ZV0]	exon start=circRNA start	exon end=circRNA end	62346568-62346642 exon:ENSMUSE00001308021|62348521-62348628 exon:ENSMUSE00001219483|62350400-62350476 exon:ENSMUSE00001272280|62353523-62353637 exon:ENSMUSE00001222379
1	119567795	119579077	-	CBT15_circR_4	-	ENSMUSG00000026383	ENSMUST00000052404	ensembl_havana	Q8BGS1	226352	Epb41l5	Band 4.1-like protein 5 [Source:UniProtKB/Swiss-Prot;Acc:Q8BGS1]	exon start=circRNA start	exon end=circRNA end	119567796-119567860 exon:ENSMUSE00000436318|119570045-119570173 exon:ENSMUSE00000436326|119572806-119572903 exon:ENSMUSE00000436338|119578914-119579077 exon:ENSMUSE00000436346
1	172173942	172187460	+	CBT15_circR_40	-	ENSMUSG00000026554	ENSMUST00000074144	havana	Q8N7N5	98193	Dcaf8	DDB1- and CUL4-associated factor 8 [Source:UniProtKB/Swiss-Prot;Acc:Q8N7N5]	exon start=circRNA start	exon end=circRNA end	172173943-172174083 exon:ENSMUSE00000296421|172175483-172175577 exon:ENSMUSE00000296414|172179907-172180017 exon:ENSMUSE00000296344|172186296-172186368 exon:ENSMUSE00000296335|172186855-172186912 exon:ENSMUSE00000296325|172187353-172187460 exon:ENSMUSE00001088686
14	72563483	72584844	-	CBT15_circR_400	mm9_circ_007325:circbase	ENSMUSG00000033487	ENSMUST00000089017	ensembl_havana	Q8BX90	319448	Fndc3a	Fibronectin type-III domain-containing protein 3A [Source:UniProtKB/Swiss-Prot;Acc:Q8BX90]	exon start=circRNA start	exon end=circRNA end	72563484-72563552 exon:ENSMUSE00001285439|72564606-72564744 exon:ENSMUSE00000258503|72566097-72566183 exon:ENSMUSE00000258513|72567310-72567484 exon:ENSMUSE00000258523|72568842-72568966 exon:ENSMUSE00000258533|72571435-72571488 exon:ENSMUSE00000258540|72573290-72573428 exon:ENSMUSE00000258546|72574352-72574411 exon:ENSMUSE00000258551|72574523-72574680 exon:ENSMUSE00000258558|72582957-72583015 exo…
14	75770170	75771533	-	CBT15_circR_401	mm9_circ_008503:circbase	ENSMUSG00000022003	ENSMUST00000022580	ensembl_havana	Q9CR58	67554	Slc25a30	solute carrier family 25, member 30	exon start=circRNA start	exon end=circRNA end	75770171-75770256 exon:ENSMUSE00000275770|75771439-75771533 exon:ENSMUSE00000122865
14	7739458	7744983	-	CBT15_circR_402	-	ENSMUSG00000072723	ENSMUST00000081331	ensembl_havana	Q8BY84,Q3TZ95	218695	Gm10044	predicted gene 10044	exon start!=circRNA start	exon end=circRNA end	-
14	78982235	78984302	+	CBT15_circR_403	-	ENSMUSG00000058997	ENSMUST00000040990	ensembl_havana	Q8CC88	219189	Vwa8	von Willebrand factor A domain containing 8	exon start=circRNA start	exon end=circRNA end	78982236-78982396 exon:ENSMUSE00000363819|78984189-78984302 exon:ENSMUSE00000406650
14	79009163	79026077	+	CBT15_circR_404	-	ENSMUSG00000058997	ENSMUST00000040990	ensembl_havana	Q8CC88	219189	Vwa8	von Willebrand factor A domain containing 8	exon start=circRNA start	exon end=circRNA end	79009164-79009279 exon:ENSMUSE00000367871|79018607-79018713 exon:ENSMUSE00000647281|79020580-79020686 exon:ENSMUSE00000647280|79026006-79026077 exon:ENSMUSE00000647279
14	79536122	79536422	+	CBT15_circR_405	-	ENSMUSG00000036461	ENSMUST00000040131	ensembl_havana	Q3UQ47	13709	Elf1	E74-like factor 1	exon start=circRNA start	exon end=circRNA end	79536123-79536422 exon:ENSMUSE00000360302
14	79580184	79580789	+	CBT15_circR_406	-	ENSMUSG00000036461	ENSMUST00000040131	ensembl_havana	Q3UQ47	13709	Elf1	E74-like factor 1	exon start=circRNA start	exon end!=circRNA end	-
14	8241260	8251676	-	CBT15_circR_407	-	ENSMUSG00000021751	ENSMUST00000022271	ensembl_havana	Q9QXD1	93732	Acox2	Peroxisomal acyl-coenzyme A oxidase 2 [Source:UniProtKB/Swiss-Prot;Acc:Q9QXD1]	exon start=circRNA start	exon end=circRNA end	8241261-8241478 exon:ENSMUSE00001241496|8243723-8243828 exon:ENSMUSE00001311397|8246264-8246443 exon:ENSMUSE00000120480|8247935-8248125 exon:ENSMUSE00000120481|8249904-8250066 exon:ENSMUSE00001249162|8251504-8251676 exon:ENSMUSE00001279092
14	86810335	86835101	-	CBT15_circR_408	-	ENSMUSG00000022021	ENSMUST00000022599	ensembl	Q9Z207	56419	Diaph3	diaphanous related formin 3	exon start=circRNA start	exon end=circRNA end	86810336-86810471 exon:ENSMUSE00001080941|86828992-86829154 exon:ENSMUSE00000904763|86834975-86835101 exon:ENSMUSE00000914504
14	87457033	87511770	+	CBT15_circR_409	-	ENSMUSG00000022019	ENSMUST00000168275	ensembl_havana	Q91W18	219249	Tdrd3	Tudor domain-containing protein 3 [Source:UniProtKB/Swiss-Prot;Acc:Q91W18]	exon start=circRNA start	exon end=circRNA end	87457034-87457118 exon:ENSMUSE00001093635|87458757-87458822 exon:ENSMUSE00001078621|87472076-87472236 exon:ENSMUSE00001298288|87474699-87474840 exon:ENSMUSE00000553911|87477390-87477461 exon:ENSMUSE00000122963|87480734-87480883 exon:ENSMUSE00000122960|87485559-87485699 exon:ENSMUSE00000122962|87486192-87486348 exon:ENSMUSE00000122955|87487162-87487287 exon:ENSMUSE00000122958|87505759-87506606 exo…
1	177096966	177109738	-	CBT15_circR_41	-	ENSMUSG00000019699	ENSMUST00000019843	havana	Q9WUA6	23797	Akt3	RAC-gamma serine/threonine-protein kinase [Source:UniProtKB/Swiss-Prot;Acc:Q9WUA6]	exon start=circRNA start	exon end=circRNA end	177096967-177097098 exon:ENSMUSE00000160031|177102962-177103106 exon:ENSMUSE00000160029|177109627-177109738 exon:ENSMUSE00000321401
14	87472075	87487287	+	CBT15_circR_410	mm9_circ_005369:circbase	ENSMUSG00000022019	ENSMUST00000168275	ensembl_havana	Q91W18	219249	Tdrd3	Tudor domain-containing protein 3 [Source:UniProtKB/Swiss-Prot;Acc:Q91W18]	exon start=circRNA start	exon end=circRNA end	87472076-87472236 exon:ENSMUSE00001298288|87474699-87474840 exon:ENSMUSE00000553911|87477390-87477461 exon:ENSMUSE00000122963|87480734-87480883 exon:ENSMUSE00000122960|87485559-87485699 exon:ENSMUSE00000122962|87486192-87486348 exon:ENSMUSE00000122955|87487162-87487287 exon:ENSMUSE00000122958
14	87472075	87511770	+	CBT15_circR_411	-	ENSMUSG00000022019	ENSMUST00000168275	ensembl_havana	Q91W18	219249	Tdrd3	Tudor domain-containing protein 3 [Source:UniProtKB/Swiss-Prot;Acc:Q91W18]	exon start=circRNA start	exon end=circRNA end	87472076-87472236 exon:ENSMUSE00001298288|87474699-87474840 exon:ENSMUSE00000553911|87477390-87477461 exon:ENSMUSE00000122963|87480734-87480883 exon:ENSMUSE00000122960|87485559-87485699 exon:ENSMUSE00000122962|87486192-87486348 exon:ENSMUSE00000122955|87487162-87487287 exon:ENSMUSE00000122958|87505759-87506606 exon:ENSMUSE00000284834|87511645-87511770 exon:ENSMUSE00000284824
14	97969806	98018993	-	CBT15_circR_412	-	ENSMUSG00000055639	ENSMUST00000069334	ensembl_havana	Q3UTV2	13134	Dach1	Dachshund homolog 1 [Source:UniProtKB/Swiss-Prot;Acc:Q9QYB2]	exon start=circRNA start	exon end=circRNA end	97969807-97969968 exon:ENSMUSE00001302351|98018878-98018993 exon:ENSMUSE00001240896
14	99987430	100023168	-	CBT15_circR_413	-	ENSMUSG00000072294	ENSMUST00000097079	ensembl	O35738	16597	Klf12	Kruppel-like factor 12	exon start=circRNA start	exon end=circRNA end	99987431-99987566 exon:ENSMUSE00000123324|100022622-100023168 exon:ENSMUSE00000628573
15	100328217	100346383	+	CBT15_circR_414	-	ENSMUSG00000054619	ENSMUST00000229588	havana	Q8C6B0	70152	Mettl7a1	methyltransferase like 7A1	exon start=circRNA start	exon end!=circRNA end	-
15	100328217	100349379	+	CBT15_circR_415	-	ENSMUSG00000054619	ENSMUST00000229588	havana	Q8C6B0	70152	Mettl7a1	methyltransferase like 7A1	exon start=circRNA start	exon end!=circRNA end	-
15	100511694	100525672	-	CBT15_circR_416	-	ENSMUSG00000009733	ENSMUST00000009877	havana	Q9ERA0	21422	Tfcp2	transcription factor CP2	exon start=circRNA start	exon end=circRNA end	100511695-100511837 exon:ENSMUSE00000132847|100512209-100512333 exon:ENSMUSE00000132853|100513081-100513165 exon:ENSMUSE00001438434|100514029-100514122 exon:ENSMUSE00000132850|100514804-100514852 exon:ENSMUSE00000132857|100517950-100518038 exon:ENSMUSE00000292357|100518570-100518680 exon:ENSMUSE00000550261|100520563-100520715 exon:ENSMUSE00000550262|100522389-100522495 exon:ENSMUSE00000550264|100…
15	12136395	12140652	+	CBT15_circR_417	-	ENSMUSG00000022201	ENSMUST00000122941	ensembl_havana	O88532	22763	Zfr	zinc finger RNA binding protein [Source:MGI Symbol;Acc:MGI:1341890]	exon start=circRNA start	exon end=circRNA end	12136396-12136678 exon:ENSMUSE00000504718|12137905-12138049 exon:ENSMUSE00000481385|12140434-12140652 exon:ENSMUSE00000476788
15	12136395	12184166	+	CBT15_circR_418	-	ENSMUSG00000022201	ENSMUST00000122941	ensembl_havana	O88532	22763	Zfr	zinc finger RNA binding protein [Source:MGI Symbol;Acc:MGI:1341890]	exon start=circRNA start	exon end!=circRNA end	-
15	12236017	12238019	+	CBT15_circR_419	-	ENSMUSG00000039458	ENSMUST00000038172	ensembl_havana	Q80TA6	268783	Mtmr12	Mus musculus myotubularin related protein 12 (Mtmr12), transcript variant 2, mRNA. [Source:RefSeq mRNA;Acc:NM_001356498]	exon start=circRNA start	exon end=circRNA end	12236018-12236148 exon:ENSMUSE00001262149|12237929-12238019 exon:ENSMUSE00001254355
1	178323133	178325313	-	CBT15_circR_42	mm9_circ_002100:circbase	ENSMUSG00000039630	ENSMUST00000188044	havana	Q8VEK3	51810	Hnrnpu	Heteroous nuclear ribonucleoprotein U [Source:UniProtKB/Swiss-Prot;Acc:Q8VEK3]	exon start=circRNA start	exon end=circRNA end	178323134-178323195 exon:ENSMUSE00001329021|178323620-178323713 exon:ENSMUSE00000849499|178325243-178325313 exon:ENSMUSE00000858781
15	12374090	12374288	+	CBT15_circR_420	-	ENSMUSG00000022197	ENSMUST00000075317	ensembl_havana	E9Q1M1	68070	Pdzd2	PDZ domain containing 2 [Source:HGNC Symbol;Acc:HGNC:18486]	transcript start<=circRNA start	transcript end>=circRNA end	-
15	31295060	31295282	-	CBT15_circR_421	-	ENSMUSG00000022237	ENSMUST00000044324	havana	Q3U0L2	67434	Ankrd33b	Ankyrin repeat domain-containing protein 33B [Source:UniProtKB/Swiss-Prot;Acc:Q3U0L2]	transcript start<=circRNA start	transcript end>=circRNA end	-
15	32269682	32271404	+	CBT15_circR_422	-	ENSMUSG00000022231	ENSMUST00000228103	havana	Q3UPZ0	20356	Sema5a	sema domain, seven thrombospondin repeats (type 1 and type 1-like), transmembrane domain (TM) and short cytoplasmic domain, (semaphorin) 5A	exon start=circRNA start	exon end!=circRNA end	-
15	32269682	32271475	+	CBT15_circR_423	-	ENSMUSG00000022231	ENSMUST00000228103	havana	Q3UPZ0	20356	Sema5a	sema domain, seven thrombospondin repeats (type 1 and type 1-like), transmembrane domain (TM) and short cytoplasmic domain, (semaphorin) 5A	exon start=circRNA start	exon end!=circRNA end	-
15	32440530	32440928	+	CBT15_circR_424	-	ENSMUSG00000022231	ENSMUST00000067458	ensembl_havana	Q3UPZ0	20356	Sema5a	sema domain, seven thrombospondin repeats (type 1 and type 1-like), transmembrane domain (TM) and short cytoplasmic domain, (semaphorin) 5A	transcript start<=circRNA start	transcript end>=circRNA end	-
15	3333346	3347601	-	CBT15_circR_425	-	ENSMUSG00000055737	ENSMUST00000069451	ensembl_havana	Q3UP14	14600	Ghr	Growth hormone receptor Growth hormone-binding protein [Source:UniProtKB/Swiss-Prot;Acc:P16882]	exon start=circRNA start	exon end=circRNA end	3333347-3333525 exon:ENSMUSE00000301924|3340919-3341091 exon:ENSMUSE00000124244|3346509-3346532 exon:ENSMUSE00001273211|3347472-3347601 exon:ENSMUSE00001229133
15	3340918	3347601	-	CBT15_circR_426	-	ENSMUSG00000055737	ENSMUST00000069451	ensembl_havana	Q3UP14	14600	Ghr	Growth hormone receptor Growth hormone-binding protein [Source:UniProtKB/Swiss-Prot;Acc:P16882]	exon start=circRNA start	exon end=circRNA end	3340919-3341091 exon:ENSMUSE00000124244|3346509-3346532 exon:ENSMUSE00001273211|3347472-3347601 exon:ENSMUSE00001229133
15	3457929	3551685	-	CBT15_circR_427	-	ENSMUSG00000055737	ENSMUST00000069451	ensembl_havana	Q3UP14	14600	Ghr	Growth hormone receptor Growth hormone-binding protein [Source:UniProtKB/Swiss-Prot;Acc:P16882]	exon start=circRNA start	exon end!=circRNA end	-
15	3457929	3551722	-	CBT15_circR_428	-	ENSMUSG00000055737	ENSMUST00000069451	ensembl_havana	Q3UP14	14600	Ghr	Growth hormone receptor Growth hormone-binding protein [Source:UniProtKB/Swiss-Prot;Acc:P16882]	exon start=circRNA start	exon end!=circRNA end	-
15	35072429	35073221	-	CBT15_circR_429	-	ENSMUSG00000022329	ENSMUST00000018476	ensembl_havana	Q9JI10	56274	Stk3	Mus musculus serine/threonine kinase 3 (Stk3), transcript variant 2, mRNA. [Source:RefSeq mRNA;Acc:NM_001357821]	exon start=circRNA start	exon end=circRNA end	35072430-35072597 exon:ENSMUSE00000125627|35073057-35073221 exon:ENSMUSE00001298521
1	178678825	178679359	+	CBT15_circR_43	mm9_circ_001703:circbase	ENSMUSG00000026494	ENSMUST00000161017	ensembl_havana	Q7TNC6	269152	Kif26b	Kinesin-like protein KIF26B [Source:UniProtKB/Swiss-Prot;Acc:Q7TNC6]	exon start=circRNA start	exon end=circRNA end	178678826-178679359 exon:ENSMUSE00000361346
15	3544024	3551685	-	CBT15_circR_430	-	ENSMUSG00000055737	ENSMUST00000159912	havana	Q3UP14	14600	Ghr	Growth hormone receptor Growth hormone-binding protein [Source:UniProtKB/Swiss-Prot;Acc:P16882]	exon start!=circRNA start	exon end=circRNA end	-
15	35445569	35472064	+	CBT15_circR_431	-	ENSMUSG00000037646	ENSMUST00000048646	ensembl_havana	E9QKX5	666173	Vps13b	vacuolar protein sorting 13B	exon start=circRNA start	exon end=circRNA end	35445570-35445665 exon:ENSMUSE00001040428|35446038-35446160 exon:ENSMUSE00000992123|35446623-35446760 exon:ENSMUSE00001061555|35447685-35447772 exon:ENSMUSE00000985810|35448530-35448721 exon:ENSMUSE00001046027|35452098-35452267 exon:ENSMUSE00001038506|35454957-35455151 exon:ENSMUSE00001026424|35456615-35456739 exon:ENSMUSE00001016848|35471883-35472064 exon:ENSMUSE00001008380
15	35533295	35576526	+	CBT15_circR_432	-	ENSMUSG00000037646	ENSMUST00000048646	ensembl_havana	E9QKX5	666173	Vps13b	vacuolar protein sorting 13B	exon start=circRNA start	exon end=circRNA end	35533296-35533430 exon:ENSMUSE00001076363|35534187-35534360 exon:ENSMUSE00001084994|35572060-35572169 exon:ENSMUSE00000624159|35576379-35576526 exon:ENSMUSE00000624158
15	35572059	35576526	+	CBT15_circR_433	-	ENSMUSG00000037646	ENSMUST00000048646	ensembl_havana	E9QKX5	666173	Vps13b	vacuolar protein sorting 13B	exon start=circRNA start	exon end=circRNA end	35572060-35572169 exon:ENSMUSE00000624159|35576379-35576526 exon:ENSMUSE00000624158
15	35770455	35770863	+	CBT15_circR_434	-	ENSMUSG00000037646	ENSMUST00000048646	ensembl_havana	E9QKX5	666173	Vps13b	vacuolar protein sorting 13B	exon start=circRNA start	exon end=circRNA end	35770456-35770863 exon:ENSMUSE00000624145
15	36241925	36266031	-	CBT15_circR_435	-	ENSMUSG00000022280	ENSMUST00000022890	ensembl_havana	P50636	30945	Rnf19a	ring finger protein 19A	exon start!=circRNA start	exon end=circRNA end	-
15	4047464	4059996	+	CBT15_circR_436	mm9_circ_000453:circbase	ENSMUSG00000022186	ENSMUST00000110690	ensembl_havana	Q9D0K2	67041	Oxct1	Succinyl-CoA:3-ketoacid coenzyme A transferase 1, mitochondrial [Source:UniProtKB/Swiss-Prot;Acc:Q9D0K2]	exon start=circRNA start	exon end=circRNA end	4047465-4047600 exon:ENSMUSE00001216850|4053715-4053864 exon:ENSMUSE00001227319|4057669-4057775 exon:ENSMUSE00001237048|4059936-4059996 exon:ENSMUSE00001247658
15	4091167	4128923	+	CBT15_circR_437	-	ENSMUSG00000022186	ENSMUST00000110690	ensembl_havana	Q9D0K2	67041	Oxct1	Succinyl-CoA:3-ketoacid coenzyme A transferase 1, mitochondrial [Source:UniProtKB/Swiss-Prot;Acc:Q9D0K2]	exon start=circRNA start	exon end=circRNA end	4091168-4091275 exon:ENSMUSE00001295718|4092411-4092525 exon:ENSMUSE00000124220|4094015-4094109 exon:ENSMUSE00000124235|4096472-4096520 exon:ENSMUSE00000301539|4101127-4101199 exon:ENSMUSE00000301532|4101804-4101879 exon:ENSMUSE00000124219|4128834-4128923 exon:ENSMUSE00000124231
15	55045735	55052251	-	CBT15_circR_438	-	ENSMUSG00000037343	ENSMUST00000041733	ensembl_havana	B9EJX5	319944	Taf2	TATA-box binding protein associated factor 2	exon start=circRNA start	exon end=circRNA end	55045736-55045988 exon:ENSMUSE00000561414|55047418-55047483 exon:ENSMUSE00000228169|55048226-55048335 exon:ENSMUSE00000561415|55048627-55048741 exon:ENSMUSE00000405856|55049395-55049549 exon:ENSMUSE00000228266|55052116-55052251 exon:ENSMUSE00000228272
15	55149340	55151911	+	CBT15_circR_439	-	ENSMUSG00000022419	ENSMUST00000023056	ensembl_havana	B2ZRS3	97998	Deptor	DEP domain-containing mTOR-interacting protein [Source:UniProtKB/Swiss-Prot;Acc:Q570Y9]	exon start=circRNA start	exon end=circRNA end	55149341-55149519 exon:ENSMUSE00000126367|55151788-55151911 exon:ENSMUSE00000227882
1	179762544	179788339	-	CBT15_circR_44	-	ENSMUSG00000026491	ENSMUST00000027768	ensembl_havana	Q8CJF7	226747	Ahctf1	Protein ELYS [Source:UniProtKB/Swiss-Prot;Acc:Q8CJF7]	exon start=circRNA start	exon end=circRNA end	179762545-179762962 exon:ENSMUSE00001259221|179763470-179763673 exon:ENSMUSE00000309434|179765878-179766070 exon:ENSMUSE00000309442|179768295-179768402 exon:ENSMUSE00001375506|179768989-179769139 exon:ENSMUSE00000309461|179769309-179769459 exon:ENSMUSE00000309469|179770589-179770720 exon:ENSMUSE00000309476|179770799-179770943 exon:ENSMUSE00000309485|179775332-179775519 exon:ENSMUSE00000309491|179…
15	55577447	55597503	+	CBT15_circR_440	-	ENSMUSG00000022369	ENSMUST00000022998	ensembl_havana	Q8BJS8	105837	Mtbp	Mdm2-binding protein [Source:UniProtKB/Swiss-Prot;Acc:Q8BJS8]	exon start=circRNA start	exon end=circRNA end	55577448-55577565 exon:ENSMUSE00000125900|55586311-55586484 exon:ENSMUSE00000125891|55588656-55588763 exon:ENSMUSE00000125881|55597342-55597503 exon:ENSMUSE00000125889
15	57247438	57255255	-	CBT15_circR_441	-	ENSMUSG00000022366	ENSMUST00000022995	ensembl_havana	Q8R0S9	210463	Slc22a22	Mus musculus solute carrier family 22 (organic cation transporter), member 22 (Slc22a22), transcript variant 2, mRNA. [Source:RefSeq mRNA;Acc:NM_001357930]	exon start=circRNA start	exon end=circRNA end	57247439-57247547 exon:ENSMUSE00000225701|57249560-57249774 exon:ENSMUSE00000125866|57250863-57250978 exon:ENSMUSE00000125867|57254193-57254316 exon:ENSMUSE00000225717|57255087-57255255 exon:ENSMUSE00000225728
15	62107147	62107465	+	CBT15_circR_442	mm9_circ_011235:circbase	ENSMUSG00000097039	ENSMUST00000180432	havana	Q3UMI8,Q3TMH8	19296	Pvt1	plasmacytoma variant translocation 1	exon start=circRNA start	exon end=circRNA end	62107148-62107465 exon:ENSMUSE00001156394
15	79133463	79134030	+	CBT15_circR_443	-	ENSMUSG00000033039	ENSMUST00000040320	ensembl_havana	Q8BGT6	27008	Micall1	microtubule associated monooxygenase, calponin and LIM domain containing -like 1	transcript start<=circRNA start	transcript end>=circRNA end	-
15	79706991	79708043	+	CBT15_circR_444	-	ENSMUSG00000042535	ENSMUST00000046463	ensembl_havana	O08582	14904	Gtpbp1	GTP binding protein 1	exon start=circRNA start	exon end=circRNA end	79706992-79707172 exon:ENSMUSE00000259966|79707695-79708043 exon:ENSMUSE00000259961
15	8035730	8082582	-	CBT15_circR_445	-	ENSMUSG00000039828	ENSMUST00000045766	ensembl_havana	G3X934	545085	Wdr70	WD repeat domain 70	exon start=circRNA start	exon end=circRNA end	8035731-8035884 exon:ENSMUSE00000272992|8042711-8042844 exon:ENSMUSE00000272903|8046430-8046489 exon:ENSMUSE00000272909|8079160-8079364 exon:ENSMUSE00000272915|8082462-8082582 exon:ENSMUSE00000564027
15	82825230	82857284	-	CBT15_circR_446	mm9_circ_000890:circbase	ENSMUSG00000041852	ENSMUST00000048966	ensembl_havana	Q80U46	21411	Tcf20	transcription factor 20	exon start=circRNA start	exon end=circRNA end	82825231-82825324 exon:ENSMUSE00000647351|82851513-82857284 exon:ENSMUSE00000474361
15	82851512	82857284	-	CBT15_circR_447	mm9_circ_001424:circbase	ENSMUSG00000041852	ENSMUST00000048966	ensembl_havana	Q80U46	21411	Tcf20	transcription factor 20	exon start=circRNA start	exon end=circRNA end	82851513-82857284 exon:ENSMUSE00000474361
15	84703045	84703453	-	CBT15_circR_448	-	ENSMUSG00000036106	ENSMUST00000065499	ensembl_havana	Q812A5	109270	Prr5	Proline-rich protein 5 [Source:UniProtKB/Swiss-Prot;Acc:Q812A5]	transcript start<=circRNA start	transcript end>=circRNA end	-
15	85359453	85393506	+	CBT15_circR_449	mm9_circ_007369:circbase	ENSMUSG00000016541	ENSMUST00000163242	ensembl_havana	P28658	54138	Atxn10	ataxin 10	exon start=circRNA start	exon end=circRNA end	85359454-85359645 exon:ENSMUSE00000315097|85365277-85365359 exon:ENSMUSE00000378056|85375322-85375418 exon:ENSMUSE00000332204|85376544-85376702 exon:ENSMUSE00000380276|85382904-85382984 exon:ENSMUSE00000315078|85386991-85387156 exon:ENSMUSE00000126082|85391638-85391746 exon:ENSMUSE00000126083|85393337-85393506 exon:ENSMUSE00000126085
1	180733165	180738637	+	CBT15_circR_45	-	ENSMUSG00000026499	ENSMUST00000027780	ensembl_havana	A0A0R4J079	170760	Acbd3	acyl-CoA binding domain containing 3 [Source:HGNC Symbol;Acc:HGNC:15453]	exon start=circRNA start	exon end=circRNA end	180733166-180733307 exon:ENSMUSE00000307538|180734377-180734517 exon:ENSMUSE00000307530|180736692-180736850 exon:ENSMUSE00000159916|180738463-180738637 exon:ENSMUSE00000159920
15	86091312	86100900	+	CBT15_circR_450	-	ENSMUSG00000035900	ENSMUST00000088931	ensembl_havana	Q8CB44	223752	Gramd4	GRAM domain-containing protein 4 [Source:UniProtKB/Swiss-Prot;Acc:Q8CB44]	exon start=circRNA start	exon end=circRNA end	86091313-86091523 exon:ENSMUSE00000622330|86100780-86100900 exon:ENSMUSE00001304450
15	88811296	88812159	-	CBT15_circR_451	mm9_circ_017350:circbase	ENSMUSG00000035845	ENSMUST00000160222	havana	Q8VDB2	223774	Alg12	Dol-P-Man:Man(7)GlcNAc(2)-PP-Dol alpha-1,6-mannosyltransferase [Source:UniProtKB/Swiss-Prot;Acc:Q8VDB2]	exon start=circRNA start	exon end=circRNA end	88811297-88811520 exon:ENSMUSE00001249839|88812056-88812159 exon:ENSMUSE00001254483
15	89094136	89096819	+	CBT15_circR_452	-	ENSMUSG00000035757	ENSMUST00000082439	ensembl_havana	Q9DBC0	223776	Selenoo	Selenoprotein O [Source:UniProtKB/Swiss-Prot;Acc:Q9DBC0]	exon start=circRNA start	exon end=circRNA end	89094137-89094323 exon:ENSMUSE00001218319|89095599-89095729 exon:ENSMUSE00001248065|89096539-89096819 exon:ENSMUSE00000311303
15	91705105	91712862	+	CBT15_circR_453	mm9_circ_005048:circbase	ENSMUSG00000036273	ENSMUST00000060642	ensembl_havana	Q5S006	66725	Lrrk2	Leucine-rich repeat serine/threonine-protein kinase 2 [Source:UniProtKB/Swiss-Prot;Acc:Q5S006]	exon start=circRNA start	exon end=circRNA end	91705106-91705235 exon:ENSMUSE00000486667|91709264-91709388 exon:ENSMUSE00000497128|91712756-91712862 exon:ENSMUSE00000491195
15	91764631	91780009	+	CBT15_circR_454	-	ENSMUSG00000036273	ENSMUST00000060642	ensembl_havana	Q5S006	66725	Lrrk2	Leucine-rich repeat serine/threonine-protein kinase 2 [Source:UniProtKB/Swiss-Prot;Acc:Q5S006]	exon start=circRNA start	exon end=circRNA end	91764632-91764819 exon:ENSMUSE00001232035|91765677-91765831 exon:ENSMUSE00001286922|91767313-91767459 exon:ENSMUSE00001224398|91772822-91773013 exon:ENSMUSE00001210459|91774896-91775042 exon:ENSMUSE00001274436|91778426-91778526 exon:ENSMUSE00001293241|91779819-91780009 exon:ENSMUSE00001286251
15	95864224	95920378	+	CBT15_circR_455	-	ENSMUSG00000064210	ENSMUST00000071874	ensembl_havana	Q6P9J9	105722	Ano6	anoctamin 6	exon start=circRNA start	exon end=circRNA end	95864225-95864307 exon:ENSMUSE00000552654|95894413-95894541 exon:ENSMUSE00000552653|95912305-95912370 exon:ENSMUSE00000552652|95913372-95913656 exon:ENSMUSE00000552651|95913872-95913985 exon:ENSMUSE00000552650|95915953-95916068 exon:ENSMUSE00000552648|95920244-95920378 exon:ENSMUSE00000552647
15	95948271	95949956	+	CBT15_circR_456	-	ENSMUSG00000064210	ENSMUST00000071874	ensembl_havana	Q6P9J9	105722	Ano6	anoctamin 6	exon start=circRNA start	exon end=circRNA end	95948272-95948497 exon:ENSMUSE00000275040|95949491-95949660 exon:ENSMUSE00000275079|95949859-95949956 exon:ENSMUSE00000275072
15	96390875	96392664	+	CBT15_circR_457	-	ENSMUSG00000033237	ENSMUST00000096250	ensembl_havana	Q9D982	77044	Arid2	AT-rich interactive domain-containing protein 2 [Source:UniProtKB/Swiss-Prot;Acc:E9Q7E2]	exon start=circRNA start	exon end=circRNA end	96390876-96391014 exon:ENSMUSE00001213092|96391104-96391189 exon:ENSMUSE00000552589|96392355-96392478 exon:ENSMUSE00000552586|96392573-96392664 exon:ENSMUSE00001236756
15	99398317	99398996	+	CBT15_circR_458	-	ENSMUSG00000023010	ENSMUST00000023749	ensembl_havana	Q9D2C7	110213	Tmbim6	transmembrane BAX inhibitor motif containing 6 [Source:MGI Symbol;Acc:MGI:99682]	transcript start<=circRNA start	transcript end>=circRNA end	-
15	99723953	99724174	+	CBT15_circR_459	-	ENSMUSG00000089671	ENSMUST00000161529	havana	-	102638434	Gm16537	predicted gene 16537 [Source:MGI Symbol;Acc:MGI:4414957]	transcript start<=circRNA start	transcript end>=circRNA end	-
1	180738462	180745257	+	CBT15_circR_46	-	ENSMUSG00000026499	ENSMUST00000027780	ensembl_havana	A0A0R4J079	170760	Acbd3	acyl-CoA binding domain containing 3 [Source:HGNC Symbol;Acc:HGNC:15453]	exon start=circRNA start	exon end=circRNA end	180738463-180738637 exon:ENSMUSE00000159920|180745071-180745257 exon:ENSMUSE00000159908
16	11116794	11128703	-	CBT15_circR_460	mm9_circ_016242:circbase	ENSMUSG00000022498	ENSMUST00000038424	ensembl_havana	Q8K2W3	106200	Txndc11	thioredoxin domain containing 11 [Source:MGI Symbol;Acc:MGI:1923620]	exon start=circRNA start	exon end=circRNA end	11116795-11116924 exon:ENSMUSE00001298792|11122670-11122767 exon:ENSMUSE00001238605|11128487-11128703 exon:ENSMUSE00000383733
16	11395218	11447508	+	CBT15_circR_461	-	ENSMUSG00000071669	ENSMUST00000180792	havana	Q9D3S3	74478	Snx29	Sorting nexin-29 [Source:UniProtKB/Swiss-Prot;Acc:Q9D3S3]	exon start=circRNA start	exon end=circRNA end	11395219-11395399 exon:ENSMUSE00000879713|11399765-11399835 exon:ENSMUSE00000704259|11400801-11401049 exon:ENSMUSE00000704258|11403460-11403832 exon:ENSMUSE00001129844|11413226-11413356 exon:ENSMUSE00000645799|11418823-11418898 exon:ENSMUSE00000645798|11420704-11420783 exon:ENSMUSE00000645797|11445165-11445228 exon:ENSMUSE00000645796|11447380-11447508 exon:ENSMUSE00001227795
16	11413225	11447508	+	CBT15_circR_462	-	ENSMUSG00000071669	ENSMUST00000096273	ensembl_havana	Q9D3S3	74478	Snx29	Sorting nexin-29 [Source:UniProtKB/Swiss-Prot;Acc:Q9D3S3]	exon start=circRNA start	exon end=circRNA end	11413226-11413356 exon:ENSMUSE00000645799|11418823-11418898 exon:ENSMUSE00000645798|11420704-11420783 exon:ENSMUSE00000645797|11445165-11445228 exon:ENSMUSE00000645796|11447380-11447508 exon:ENSMUSE00001227795
16	11445164	11447508	+	CBT15_circR_463	-	ENSMUSG00000071669	ENSMUST00000096273	ensembl_havana	Q9D3S3	74478	Snx29	Sorting nexin-29 [Source:UniProtKB/Swiss-Prot;Acc:Q9D3S3]	exon start=circRNA start	exon end=circRNA end	11445165-11445228 exon:ENSMUSE00000645796|11447380-11447508 exon:ENSMUSE00001227795
16	11513056	11513320	-	CBT15_circR_464	-	ENSMUSG00000071669	ENSMUST00000096273	ensembl_havana	Q9D3S3	74478	Snx29	Sorting nexin-29 [Source:UniProtKB/Swiss-Prot;Acc:Q9D3S3]	transcript start<=circRNA start	transcript end>=circRNA end	-
16	11697075	11697232	-	CBT15_circR_465	-	ENSMUSG00000071669	ENSMUST00000096273	ensembl_havana	Q9D3S3	74478	Snx29	Sorting nexin-29 [Source:UniProtKB/Swiss-Prot;Acc:Q9D3S3]	transcript start<=circRNA start	transcript end>=circRNA end	-
16	13413916	13414099	+	CBT15_circR_466	-	ENSMUSG00000009569	ENSMUST00000009713	ensembl_havana	P59759	239719	Mkl2	MKL1/myocardin like 2 [Source:HGNC Symbol;Acc:HGNC:29819]	transcript start<=circRNA start	transcript end>=circRNA end	-
16	14389806	14396476	+	CBT15_circR_467	-	ENSMUSG00000023088	ENSMUST00000100167	ensembl_havana	A5D6P3	17250	Abcc1	ATP-binding cassette, sub-family C (CFTR/MRP), member 1 [Source:MGI Symbol;Acc:MGI:102676]	exon start=circRNA start	exon end=circRNA end	14389807-14389983 exon:ENSMUSE00000260275|14391318-14391443 exon:ENSMUSE00001375462|14393953-14394090 exon:ENSMUSE00001239948|14396351-14396476 exon:ENSMUSE00000260249
16	16474226	16504216	-	CBT15_circR_468	-	ENSMUSG00000022788	ENSMUST00000069284	havana	Q91ZT5	224014	Fgd4	FYVE, RhoGEF and PH domain-containing protein 4 [Source:UniProtKB/Swiss-Prot;Acc:Q91ZT5]	exon start=circRNA start	exon end=circRNA end	16474227-16474383 exon:ENSMUSE00000130404|16475016-16475161 exon:ENSMUSE00001265315|16477424-16477513 exon:ENSMUSE00001253224|16484090-16484597 exon:ENSMUSE00001216981|16490423-16490606 exon:ENSMUSE00001240242|16504097-16504216 exon:ENSMUSE00000507181
16	17015897	17018475	+	CBT15_circR_469	-	ENSMUSG00000063358	ENSMUST00000069107	ensembl	P63085	26413	Mapk1	Mus musculus mitogen-activated protein kinase 1 (Mapk1), transcript variant 3, mRNA. [Source:RefSeq mRNA;Acc:NM_001357115]	exon start=circRNA start	exon end=circRNA end	17015898-17016080 exon:ENSMUSE00000278804|17018286-17018475 exon:ENSMUSE00000130335
1	181956393	181961919	-	CBT15_circR_47	mm9_circ_017328:circbase	ENSMUSG00000022995	ENSMUST00000078719	ensembl_havana	Q03173	13800	Enah	ENAH, actin regulator [Source:HGNC Symbol;Acc:HGNC:18271]	exon start=circRNA start	exon end=circRNA end	181956394-181956571 exon:ENSMUSE00000336502|181961754-181961919 exon:ENSMUSE00000160098
16	17015897	17018503	+	CBT15_circR_470	-	ENSMUSG00000063358	ENSMUST00000069107	ensembl	P63085	26413	Mapk1	Mus musculus mitogen-activated protein kinase 1 (Mapk1), transcript variant 3, mRNA. [Source:RefSeq mRNA;Acc:NM_001357115]	exon start=circRNA start	exon end!=circRNA end	-
16	17023451	17026489	+	CBT15_circR_471	-	ENSMUSG00000063358	ENSMUST00000069107	ensembl	P63085	26413	Mapk1	Mus musculus mitogen-activated protein kinase 1 (Mapk1), transcript variant 3, mRNA. [Source:RefSeq mRNA;Acc:NM_001357115]	exon start=circRNA start	exon end=circRNA end	17023452-17023568 exon:ENSMUSE00000130338|17026026-17026140 exon:ENSMUSE00001254435|17026358-17026489 exon:ENSMUSE00000278772
16	17373349	17389457	-	CBT15_circR_472	mm9_circ_007694:circbase	ENSMUSG00000041720	ENSMUST00000036161	ensembl	A0A140T8I9	224020	Pi4ka	phosphatidylinositol 4-kinase alpha [Source:HGNC Symbol;Acc:HGNC:8983]	exon start=circRNA start	exon end=circRNA end	17373350-17373416 exon:ENSMUSE00001225359|17376918-17377177 exon:ENSMUSE00001301513|17378442-17378514 exon:ENSMUSE00001279558|17381801-17381889 exon:ENSMUSE00001308423|17386236-17386329 exon:ENSMUSE00001243849|17389341-17389457 exon:ENSMUSE00001215198
16	17468892	17469358	+	CBT15_circR_473	-	ENSMUSG00000006134	ENSMUST00000006293	ensembl	A2RS58	12929	Crkl	Crk-like protein [Source:UniProtKB/Swiss-Prot;Acc:P47941]	exon start=circRNA start	exon end=circRNA end	17468893-17469358 exon:ENSMUSE00000130259
16	17671544	17674658	-	CBT15_circR_474	-	ENSMUSG00000012114	ENSMUST00000012259	ensembl	E9Q7C1	94112	Med15	mediator complex subunit 15	exon start=circRNA start	exon end=circRNA end	17671545-17671673 exon:ENSMUSE00000274512|17673069-17673398 exon:ENSMUSE00000274519|17674405-17674658 exon:ENSMUSE00000368614
16	18932867	18935179	+	CBT15_circR_475	-	ENSMUSG00000099908	ENSMUST00000190050	havana	A0A087WSL9	-	Gm28539	-	exon start=circRNA start	exon end=circRNA end	18932868-18933062 exon:ENSMUSE00001319371|18935018-18935179 exon:ENSMUSE00001319326
16	20219617	20221753	+	CBT15_circR_476	-	ENSMUSG00000041215	ENSMUST00000090052	ensembl	B9EKJ4	208146	Yeats2	YEATS domain containing 2	exon start=circRNA start	exon end=circRNA end	20219618-20219691 exon:ENSMUSE00000645033|20221674-20221753 exon:ENSMUSE00000645032
16	32950291	32961744	+	CBT15_circR_477	mm9_circ_007087:circbase	ENSMUSG00000022801	ENSMUST00000023491	ensembl_havana	Q8BVU0	70144	Lrch3	Leucine-rich repeat and calponin homology domain-containing protein 3 [Source:UniProtKB/Swiss-Prot;Acc:Q8BVU0]	exon start=circRNA start	exon end=circRNA end	32950292-32950436 exon:ENSMUSE00001311437|32952057-32952183 exon:ENSMUSE00001300211|32955300-32955405 exon:ENSMUSE00001294942|32959395-32959531 exon:ENSMUSE00001217997|32961635-32961744 exon:ENSMUSE00001258548
16	32952056	32961744	+	CBT15_circR_478	-	ENSMUSG00000022801	ENSMUST00000023491	ensembl_havana	Q8BVU0	70144	Lrch3	Leucine-rich repeat and calponin homology domain-containing protein 3 [Source:UniProtKB/Swiss-Prot;Acc:Q8BVU0]	exon start=circRNA start	exon end=circRNA end	32952057-32952183 exon:ENSMUSE00001300211|32955300-32955405 exon:ENSMUSE00001294942|32959395-32959531 exon:ENSMUSE00001217997|32961635-32961744 exon:ENSMUSE00001258548
16	33421320	33434974	+	CBT15_circR_479	mm9_circ_000155:circbase	ENSMUSG00000022811	ENSMUST00000089677	ensembl	Q3UJ69	22661	Zfp148	zinc finger protein 148	exon start=circRNA start	exon end=circRNA end	33421321-33421402 exon:ENSMUSE00000225503|33427194-33427329 exon:ENSMUSE00000225491|33434626-33434974 exon:ENSMUSE00000434605
1	183135354	183135876	-	CBT15_circR_48	-	ENSMUSG00000030768	ENSMUST00000003035	ensembl_havana	Q3TDN0	68897	Disp1	1 [Source:UniProtKB/Swiss-Prot;Acc:Q3TDN0]	exon start=circRNA start	exon end=circRNA end	183135355-183135876 exon:ENSMUSE00000679299
16	33421320	33468183	+	CBT15_circR_480	mm9_circ_018765:circbase	ENSMUSG00000022811	ENSMUST00000089677	ensembl	Q3UJ69	22661	Zfp148	zinc finger protein 148	exon start=circRNA start	exon end=circRNA end	33421321-33421402 exon:ENSMUSE00000225503|33427194-33427329 exon:ENSMUSE00000225491|33434626-33434974 exon:ENSMUSE00000434605|33456876-33457001 exon:ENSMUSE00000130672|33466855-33466978 exon:ENSMUSE00000130673|33468100-33468183 exon:ENSMUSE00000130668
16	33456875	33468183	+	CBT15_circR_481	-	ENSMUSG00000022811	ENSMUST00000089677	ensembl	Q3UJ69	22661	Zfp148	zinc finger protein 148	exon start=circRNA start	exon end=circRNA end	33456876-33457001 exon:ENSMUSE00000130672|33466855-33466978 exon:ENSMUSE00000130673|33468100-33468183 exon:ENSMUSE00000130668
16	33466854	33468183	+	CBT15_circR_482	-	ENSMUSG00000022811	ENSMUST00000089677	ensembl	Q3UJ69	22661	Zfp148	zinc finger protein 148	exon start=circRNA start	exon end=circRNA end	33466855-33466978 exon:ENSMUSE00000130673|33468100-33468183 exon:ENSMUSE00000130668
16	34922180	34922360	-	CBT15_circR_483	-	ENSMUSG00000022836	ENSMUST00000023538	ensembl_havana	B1B1A8	107589	Mylk	myosin light chain kinase [Source:HGNC Symbol;Acc:HGNC:7590]	transcript start<=circRNA start	transcript end>=circRNA end	-
16	34922208	34922388	-	CBT15_circR_484	-	ENSMUSG00000022836	ENSMUST00000023538	ensembl_havana	B1B1A8	107589	Mylk	myosin light chain kinase [Source:HGNC Symbol;Acc:HGNC:7590]	transcript start<=circRNA start	transcript end>=circRNA end	-
16	34969382	34969899	-	CBT15_circR_485	-	ENSMUSG00000022836	ENSMUST00000023538	ensembl_havana	B1B1A8	107589	Mylk	myosin light chain kinase [Source:HGNC Symbol;Acc:HGNC:7590]	transcript start<=circRNA start	transcript end>=circRNA end	-
16	37129798	37142446	-	CBT15_circR_486	-	ENSMUSG00000022829	ENSMUST00000114782	ensembl_havana	Q5DQR4	207227	Stxbp5l	Syntaxin-binding protein 5-like [Source:UniProtKB/Swiss-Prot;Acc:Q5DQR4]	exon start=circRNA start	exon end=circRNA end	37129799-37129964 exon:ENSMUSE00000619162|37134173-37134533 exon:ENSMUSE00000619163|37139844-37140083 exon:ENSMUSE00000130876|37142276-37142446 exon:ENSMUSE00000401198
16	37877048	37878564	+	CBT15_circR_487	-	ENSMUSG00000034158	ENSMUST00000078717	ensembl_havana	Q3UGP9	320184	Lrrc58	Leucine-rich repeat-containing protein 58 [Source:UniProtKB/Swiss-Prot;Acc:Q3UGP9]	exon start=circRNA start	exon end=circRNA end	37877049-37877177 exon:ENSMUSE00000984455|37878287-37878564 exon:ENSMUSE00001004577
16	4137365	4138985	-	CBT15_circR_488	-	ENSMUSG00000022521	ENSMUST00000023165	ensembl_havana	F8VPR5	12914	Crebbp	CREB binding protein [Source:MGI Symbol;Acc:MGI:1098280]	exon start=circRNA start	exon end=circRNA end	4137366-4137479 exon:ENSMUSE00000295061|4138745-4138985 exon:ENSMUSE00000295066
16	4137365	4155033	-	CBT15_circR_489	-	ENSMUSG00000022521	ENSMUST00000023165	ensembl_havana	F8VPR5	12914	Crebbp	CREB binding protein [Source:MGI Symbol;Acc:MGI:1098280]	exon start=circRNA start	exon end=circRNA end	4137366-4137479 exon:ENSMUSE00000295061|4138745-4138985 exon:ENSMUSE00000295066|4154857-4155033 exon:ENSMUSE00000295070
1	187174374	187194015	-	CBT15_circR_49	-	ENSMUSG00000026611	ENSMUST00000027908	ensembl	Q9D552	74717	Spata17	Spermatosis-associated protein 17 [Source:UniProtKB/Swiss-Prot;Acc:Q9D552]	exon start=circRNA start	exon end=circRNA end	187174375-187174478 exon:ENSMUSE00000160981|187183220-187183270 exon:ENSMUSE00000160978|187192939-187193020 exon:ENSMUSE00000160982|187193926-187194015 exon:ENSMUSE00000314156
16	43569680	43577748	+	CBT15_circR_490	mm9_circ_017140:circbase	ENSMUSG00000022708	ENSMUST00000079441	ensembl	Q8K0L9	56490	Zbtb20	zinc finger and BTB domain containing 20 [Source:MGI Symbol;Acc:MGI:1929213]	exon start=circRNA start	exon end=circRNA end	43569681-43569781 exon:ENSMUSE00000361883|43571734-43571791 exon:ENSMUSE00001278851|43577030-43577193 exon:ENSMUSE00001377982|43577561-43577748 exon:ENSMUSE00001247051
16	43609326	43610931	+	CBT15_circR_491	-	ENSMUSG00000022708	ENSMUST00000079441	ensembl	Q8K0L9	56490	Zbtb20	zinc finger and BTB domain containing 20 [Source:MGI Symbol;Acc:MGI:1929213]	exon start=circRNA start	exon end=circRNA end	43609327-43610931 exon:ENSMUSE00001282621
16	43633042	43633431	-	CBT15_circR_492	-	ENSMUSG00000022708	ENSMUST00000114694	havana	Q8K0L9	56490	Zbtb20	zinc finger and BTB domain containing 20 [Source:MGI Symbol;Acc:MGI:1929213]	transcript start<=circRNA start	transcript end>=circRNA end	-
16	45757098	45789117	-	CBT15_circR_493	-	ENSMUSG00000033149	ENSMUST00000036355	ensembl_havana	Q8K1N2	208177	Phldb2	Pleckstrin homology-like domain family B member 2 [Source:UniProtKB/Swiss-Prot;Acc:Q8K1N2]	exon start=circRNA start	exon end=circRNA end	45757099-45757245 exon:ENSMUSE00000381826|45758117-45758207 exon:ENSMUSE00000409568|45762910-45763114 exon:ENSMUSE00000363531|45770672-45770771 exon:ENSMUSE00001222153|45772135-45772275 exon:ENSMUSE00000355637|45774944-45775087 exon:ENSMUSE00000420145|45777713-45777802 exon:ENSMUSE00001258289|45780256-45780366 exon:ENSMUSE00001232436|45781302-45781457 exon:ENSMUSE00001245030|45788989-45789117 exo…
16	46436353	46464159	-	CBT15_circR_494	-	ENSMUSG00000022656	ENSMUST00000023335	ensembl_havana	Q9JLB9	58998	Nectin3	Nectin-3 [Source:UniProtKB/Swiss-Prot;Acc:Q9JLB9]	exon start=circRNA start	exon end=circRNA end	46436354-46436438 exon:ENSMUSE00000506563|46437930-46438068 exon:ENSMUSE00000129217|46454624-46454775 exon:ENSMUSE00000129219|46458114-46458231 exon:ENSMUSE00000129220|46458815-46459111 exon:ENSMUSE00000129221|46463818-46464159 exon:ENSMUSE00001220888
16	46454623	46464159	-	CBT15_circR_495	-	ENSMUSG00000022656	ENSMUST00000023334	ensembl_havana	Q9JLB9	58998	Nectin3	Nectin-3 [Source:UniProtKB/Swiss-Prot;Acc:Q9JLB9]	exon start=circRNA start	exon end=circRNA end	46454624-46454775 exon:ENSMUSE00000129219|46458114-46458231 exon:ENSMUSE00000129220|46458815-46459111 exon:ENSMUSE00000129221|46463818-46464159 exon:ENSMUSE00001220888
16	55448589	55454066	-	CBT15_circR_496	-	-	-	intergenic	-	-	-	-	-	-	-
16	57569649	57572425	+	CBT15_circR_497	-	ENSMUSG00000043336	ENSMUST00000159414	ensembl_havana	E0CYH7	78749	Filip1l	Filamin A-interacting protein 1-like [Source:UniProtKB/Swiss-Prot;Acc:Q6P6L0]	exon start=circRNA start	exon end!=circRNA end	-
16	58484762	58507614	-	CBT15_circR_498	-	ENSMUSG00000022747	ENSMUST00000114357	havana	Q8VIB3	54613	St3gal6	Mus musculus ST3 beta-galactoside alpha-2,3-sialyltransferase 6 (St3gal6), transcript variant 2, mRNA. [Source:RefSeq mRNA;Acc:NM_001357433]	exon start=circRNA start	exon end=circRNA end	58484763-58484826 exon:ENSMUSE00001216498|58486395-58486498 exon:ENSMUSE00000130035|58488904-58488981 exon:ENSMUSE00000130041|58493680-58493861 exon:ENSMUSE00001297713|58507448-58507614 exon:ENSMUSE00000458276
16	65828058	65839733	+	CBT15_circR_499	-	ENSMUSG00000091243	ENSMUST00000227997	havana	E9Q1Y1	73569	Vgll3	vestigial like family member 3	exon start=circRNA start	exon end=circRNA end	65828059-65828176 exon:ENSMUSE00001436149|65839209-65839733 exon:ENSMUSE00000908648
1	127924727	127928121	+	CBT15_circR_5	-	ENSMUSG00000036104	ENSMUST00000037649	ensembl_havana	Q80UJ7	226407	Rab3gap1	Rab3 GTPase-activating protein catalytic subunit [Source:UniProtKB/Swiss-Prot;Acc:Q80UJ7]	exon start=circRNA start	exon end=circRNA end	127924728-127924820 exon:ENSMUSE00000455364|127925275-127925441 exon:ENSMUSE00000455357|127927460-127927549 exon:ENSMUSE00000455350|127927949-127928121 exon:ENSMUSE00000455344
1	189786635	189798681	+	CBT15_circR_50	mm9_circ_016374:circbase	ENSMUSG00000026604	ENSMUST00000097442	ensembl_havana	Q3UW79	19250	Ptpn14	Tyrosine-protein phosphatase non-receptor type 14 [Source:UniProtKB/Swiss-Prot;Acc:Q62130]	exon start=circRNA start	exon end=circRNA end	189786636-189786948 exon:ENSMUSE00001296888|189798512-189798681 exon:ENSMUSE00001298168
16	70433544	70441319	+	CBT15_circR_500	-	ENSMUSG00000022707	ENSMUST00000023393	ensembl	Q9D6Y9	74185	Gbe1	1,4-alpha-glucan-branching enzyme [Source:UniProtKB/Swiss-Prot;Acc:Q9D6Y9]	exon start=circRNA start	exon end=circRNA end	70433545-70433670 exon:ENSMUSE00000964491|70434514-70434649 exon:ENSMUSE00001284117|70436928-70437018 exon:ENSMUSE00001278355|70441110-70441319 exon:ENSMUSE00001209889
16	70433544	70495399	+	CBT15_circR_501	-	ENSMUSG00000022707	ENSMUST00000023393	ensembl	Q9D6Y9	74185	Gbe1	1,4-alpha-glucan-branching enzyme [Source:UniProtKB/Swiss-Prot;Acc:Q9D6Y9]	exon start=circRNA start	exon end=circRNA end	70433545-70433670 exon:ENSMUSE00000964491|70434514-70434649 exon:ENSMUSE00001284117|70436928-70437018 exon:ENSMUSE00001278355|70441110-70441319 exon:ENSMUSE00001209889|70478306-70478421 exon:ENSMUSE00001252984|70483821-70483948 exon:ENSMUSE00001289211|70488028-70488126 exon:ENSMUSE00001300924|70491934-70492044 exon:ENSMUSE00001209791|70495228-70495399 exon:ENSMUSE00001302643
16	91782160	91828333	+	CBT15_circR_502	-	ENSMUSG00000022957	ENSMUST00000056482	ensembl_havana	Q9Z0R4	16443	Itsn1	Intersectin-1 [Source:UniProtKB/Swiss-Prot;Acc:Q9Z0R4]	exon start=circRNA start	exon end=circRNA end	91782161-91782220 exon:ENSMUSE00001245842|91784063-91784155 exon:ENSMUSE00001306387|91785288-91785351 exon:ENSMUSE00001207468|91793607-91793767 exon:ENSMUSE00001239933|91801527-91801706 exon:ENSMUSE00001054450|91803035-91803131 exon:ENSMUSE00000989027|91806093-91806193 exon:ENSMUSE00001249194|91812090-91812153 exon:ENSMUSE00001230208|91815402-91815539 exon:ENSMUSE00001276886|91816845-91816957 exo…
16	92076719	92099733	+	CBT15_circR_503	-	ENSMUSG00000089774	ENSMUST00000113975	ensembl_havana	Q9JKZ2	53881	Slc5a3	Sodium/myo-inositol cotransporter [Source:UniProtKB/Swiss-Prot;Acc:Q9JKZ2]	exon start=circRNA start	exon end!=circRNA end	-
16	92093001	92093153	+	CBT15_circR_504	-	ENSMUSG00000039680	ENSMUST00000047429	ensembl_havana	P58064	121022	Mrps6	mitochondrial ribosomal protein S6 [Source:MGI Symbol;Acc:MGI:2153111]	transcript start<=circRNA start	transcript end>=circRNA end	-
16	93849129	93853898	+	CBT15_circR_505	mm9_circ_017370:circbase	ENSMUSG00000039456	ENSMUST00000044068	ensembl	F7BJB9	338467	Morc3	MORC family CW-type zinc finger protein 3 [Source:UniProtKB/Swiss-Prot;Acc:F7BJB9]	exon start=circRNA start	exon end=circRNA end	93849130-93849277 exon:ENSMUSE00000555436|93853089-93853217 exon:ENSMUSE00000555430|93853779-93853898 exon:ENSMUSE00000555428
16	94262591	94268698	-	CBT15_circR_506	mm9_circ_008970:circbase	ENSMUSG00000040820	ENSMUST00000099512	ensembl	Q920N2	110948	Hlcs	holocarboxylase synthetase (biotin- [propriony-Coenzyme A-carboxylase (ATP-hydrolysing)] ligase)	exon start=circRNA start	exon end=circRNA end	94262592-94262774 exon:ENSMUSE00000264506|94267376-94268307 exon:ENSMUSE00000516790|94268536-94268698 exon:ENSMUSE00000510349
16	94383911	94403368	+	CBT15_circR_507	mm9_circ_010404:circbase	ENSMUSG00000040785	ENSMUST00000117648	ensembl_havana	G5E8T2	22129	Ttc3	tetratricopeptide repeat domain 3 [Source:MGI Symbol;Acc:MGI:1276539]	exon start=circRNA start	exon end=circRNA end	94383912-94384066 exon:ENSMUSE00001213866|94384346-94384388 exon:ENSMUSE00000263893|94384784-94384934 exon:ENSMUSE00001251162|94385336-94385423 exon:ENSMUSE00001216286|94387337-94387390 exon:ENSMUSE00001261370|94388265-94388385 exon:ENSMUSE00001217077|94390202-94390287 exon:ENSMUSE00001216756|94392015-94392109 exon:ENSMUSE00001258431|94393112-94393174 exon:ENSMUSE00001212071|94403314-94403368 exo…
16	94403313	94468060	+	CBT15_circR_508	mm9_circ_013002:circbase	ENSMUSG00000040785	ENSMUST00000117648	ensembl_havana	G5E8T2	22129	Ttc3	tetratricopeptide repeat domain 3 [Source:MGI Symbol;Acc:MGI:1276539]	exon start=circRNA start	exon end!=circRNA end	-
16	94611418	94677592	+	CBT15_circR_509	-	ENSMUSG00000022897	ENSMUST00000023614	ensembl	Q8C774	13548	Dyrk1a	Mus musculus dual-specificity tyrosine-(Y)-phosphorylation regulated kinase 1a (Dyrk1a), transcript variant 3, mRNA. [Source:RefSeq mRNA;Acc:NM_001347731]	exon start=circRNA start	exon end=circRNA end	94611419-94611504 exon:ENSMUSE00000716525|94659497-94659693 exon:ENSMUSE00000263429|94663742-94663861 exon:ENSMUSE00000131724|94665916-94666104 exon:ENSMUSE00000131728|94668805-94668952 exon:ENSMUSE00000131727|94671303-94671589 exon:ENSMUSE00001246185|94673337-94673483 exon:ENSMUSE00001265358|94677452-94677592 exon:ENSMUSE00000263402
1	190871591	190899571	-	CBT15_circR_51	mm9_circ_012003:circbase	ENSMUSG00000089872	ENSMUST00000061611	ensembl_havana	E9QMX4	320119	Rps6kc1	ribosomal protein S6 kinase polypeptide 1 [Source:MGI Symbol;Acc:MGI:2443419]	exon start=circRNA start	exon end=circRNA end	190871592-190871951 exon:ENSMUSE00001311303|190885334-190885427 exon:ENSMUSE00001210736|190888649-190888764 exon:ENSMUSE00001266174|190899451-190899571 exon:ENSMUSE00001276835
16	94659496	94677592	+	CBT15_circR_510	-	ENSMUSG00000022897	ENSMUST00000023614	ensembl	Q8C774	13548	Dyrk1a	Mus musculus dual-specificity tyrosine-(Y)-phosphorylation regulated kinase 1a (Dyrk1a), transcript variant 3, mRNA. [Source:RefSeq mRNA;Acc:NM_001347731]	exon start=circRNA start	exon end=circRNA end	94659497-94659693 exon:ENSMUSE00000263429|94663742-94663861 exon:ENSMUSE00000131724|94665916-94666104 exon:ENSMUSE00000131728|94668805-94668952 exon:ENSMUSE00000131727|94671303-94671589 exon:ENSMUSE00001246185|94673337-94673483 exon:ENSMUSE00001265358|94677452-94677592 exon:ENSMUSE00000263402
16	96052524	96068627	-	CBT15_circR_511	-	ENSMUSG00000022914	ENSMUST00000023631	ensembl_havana	Q8BPZ1	93871	Brwd1	Bromodomain and WD repeat-containing protein 1 [Source:UniProtKB/Swiss-Prot;Acc:Q921C3]	exon start=circRNA start	exon end=circRNA end	96052525-96052659 exon:ENSMUSE00000417245|96053832-96053982 exon:ENSMUSE00000417251|96056115-96056213 exon:ENSMUSE00000417256|96057463-96057503 exon:ENSMUSE00000554881|96058683-96058783 exon:ENSMUSE00000297165|96059582-96059652 exon:ENSMUSE00000417275|96060999-96061099 exon:ENSMUSE00000417283|96064750-96064971 exon:ENSMUSE00000554894|96066025-96066185 exon:ENSMUSE00000417288|96066496-96066594 exo…
16	96056114	96066594	-	CBT15_circR_512	-	ENSMUSG00000022914	ENSMUST00000023631	ensembl_havana	Q8BPZ1	93871	Brwd1	Bromodomain and WD repeat-containing protein 1 [Source:UniProtKB/Swiss-Prot;Acc:Q921C3]	exon start=circRNA start	exon end=circRNA end	96056115-96056213 exon:ENSMUSE00000417256|96057463-96057503 exon:ENSMUSE00000554881|96058683-96058783 exon:ENSMUSE00000297165|96059582-96059652 exon:ENSMUSE00000417275|96060999-96061099 exon:ENSMUSE00000417283|96064750-96064971 exon:ENSMUSE00000554894|96066025-96066185 exon:ENSMUSE00000417288|96066496-96066594 exon:ENSMUSE00000417292
16	96396368	96422534	+	CBT15_circR_513	-	ENSMUSG00000000159	ENSMUST00000000163	ensembl_havana	Q7TSN7	72058	Igsf5	immunoglobulin superfamily, member 5	exon start=circRNA start	exon end!=circRNA end	-
17	10238892	10282981	-	CBT15_circR_514	-	ENSMUSG00000062078	ENSMUST00000042296	ensembl	Q9QYS9	19317	Qk	quaking	exon start=circRNA start	exon end=circRNA end	10238893-10239036 exon:ENSMUSE00000269810|10273947-10274063 exon:ENSMUSE00000269819|10282839-10282981 exon:ENSMUSE00000269846
17	17529700	17575387	-	CBT15_circR_515	-	ENSMUSG00000023845	ENSMUST00000041047	ensembl	Q8C129	240028	Lnpep	leucyl/cystinyl aminopeptidase	exon start!=circRNA start	exon end=circRNA end	-
17	23815834	23816023	+	CBT15_circR_516	-	ENSMUSG00000039218	ENSMUST00000088621	ensembl_havana	Q8BTI8	75956	Srrm2	Serine/arginine repetitive matrix protein 2 [Source:UniProtKB/Swiss-Prot;Acc:Q8BTI8]	transcript start<=circRNA start	transcript end>=circRNA end	-
17	23816891	23817431	+	CBT15_circR_517	-	ENSMUSG00000039218	ENSMUST00000088621	ensembl_havana	Q8BTI8	75956	Srrm2	Serine/arginine repetitive matrix protein 2 [Source:UniProtKB/Swiss-Prot;Acc:Q8BTI8]	transcript start<=circRNA start	transcript end>=circRNA end	-
17	24088003	24100908	-	CBT15_circR_518	-	ENSMUSG00000024122	ENSMUST00000052462	havana	Q9Z2A0	18607	Pdpk1	3-phosphoinositide-dependent protein kinase 1 [Source:UniProtKB/Swiss-Prot;Acc:Q9Z2A0]	exon start=circRNA start	exon end=circRNA end	24088004-24088221 exon:ENSMUSE00000138514|24091421-24091594 exon:ENSMUSE00001274527|24093191-24093287 exon:ENSMUSE00001307301|24093540-24093608 exon:ENSMUSE00001303066|24098094-24098169 exon:ENSMUSE00001206249|24100811-24100908 exon:ENSMUSE00001236743
17	24091420	24111117	-	CBT15_circR_519	mm9_circ_006096:circbase	ENSMUSG00000024122	ENSMUST00000052462	havana	Q9Z2A0	18607	Pdpk1	3-phosphoinositide-dependent protein kinase 1 [Source:UniProtKB/Swiss-Prot;Acc:Q9Z2A0]	exon start=circRNA start	exon end=circRNA end	24091421-24091594 exon:ENSMUSE00001274527|24093191-24093287 exon:ENSMUSE00001307301|24093540-24093608 exon:ENSMUSE00001303066|24098094-24098169 exon:ENSMUSE00001206249|24100811-24100908 exon:ENSMUSE00001236743|24101602-24101746 exon:ENSMUSE00000138522|24106827-24106964 exon:ENSMUSE00000138518|24107229-24107271 exon:ENSMUSE00000138508|24110848-24111117 exon:ENSMUSE00001248949
1	190885333	190899571	-	CBT15_circR_52	mm9_circ_005949:circbase	ENSMUSG00000089872	ENSMUST00000061611	ensembl_havana	E9QMX4	320119	Rps6kc1	ribosomal protein S6 kinase polypeptide 1 [Source:MGI Symbol;Acc:MGI:2443419]	exon start=circRNA start	exon end=circRNA end	190885334-190885427 exon:ENSMUSE00001210736|190888649-190888764 exon:ENSMUSE00001266174|190899451-190899571 exon:ENSMUSE00001276835
17	25839092	25839447	-	CBT15_circR_520	-	ENSMUSG00000097518	ENSMUST00000180868	ensembl	-	-	Gm26694	predicted gene, 26694 [Source:MGI Symbol;Acc:MGI:5477188]	transcript start<=circRNA start	transcript end>=circRNA end	-
17	26736788	26743131	+	CBT15_circR_521	-	ENSMUSG00000048249	ENSMUST00000062519	ensembl_havana	Q8CDG5	77128	Crebrf	CREB3 regulatory factor [Source:UniProtKB/Swiss-Prot;Acc:Q8CDG5]	exon start=circRNA start	exon end=circRNA end	26736789-26736983 exon:ENSMUSE00000701238|26739543-26739668 exon:ENSMUSE00001206532|26742042-26743131 exon:ENSMUSE00000139417
17	26736788	26763448	+	CBT15_circR_522	-	ENSMUSG00000048249	ENSMUST00000062519	ensembl_havana	Q8CDG5	77128	Crebrf	CREB3 regulatory factor [Source:UniProtKB/Swiss-Prot;Acc:Q8CDG5]	exon start=circRNA start	exon end=circRNA end	26736789-26736983 exon:ENSMUSE00000701238|26739543-26739668 exon:ENSMUSE00001206532|26742042-26743131 exon:ENSMUSE00000139417|26757805-26757999 exon:ENSMUSE00001230736|26759760-26759949 exon:ENSMUSE00000373087|26762238-26762311 exon:ENSMUSE00000343019|26763326-26763448 exon:ENSMUSE00000403494
17	26736815	26743131	+	CBT15_circR_523	-	ENSMUSG00000048249	ENSMUST00000144221	havana	Q8CDG5	77128	Crebrf	CREB3 regulatory factor [Source:UniProtKB/Swiss-Prot;Acc:Q8CDG5]	exon start=circRNA start	exon end!=circRNA end	-
17	26736815	26763448	+	CBT15_circR_524	-	ENSMUSG00000048249	ENSMUST00000144221	havana	Q8CDG5	77128	Crebrf	CREB3 regulatory factor [Source:UniProtKB/Swiss-Prot;Acc:Q8CDG5]	exon start=circRNA start	exon end!=circRNA end	-
17	26739542	26743131	+	CBT15_circR_525	mm9_circ_004122:circbase	ENSMUSG00000048249	ENSMUST00000062519	ensembl_havana	Q8CDG5	77128	Crebrf	CREB3 regulatory factor [Source:UniProtKB/Swiss-Prot;Acc:Q8CDG5]	exon start=circRNA start	exon end=circRNA end	26739543-26739668 exon:ENSMUSE00001206532|26742042-26743131 exon:ENSMUSE00000139417
17	28428351	28441053	-	CBT15_circR_526	-	ENSMUSG00000024222	ENSMUST00000079413	ensembl_havana	Q64378	14229	Fkbp5	Peptidyl-prolyl cis-trans isomerase FKBP5 [Source:UniProtKB/Swiss-Prot;Acc:Q64378]	exon start=circRNA start	exon end=circRNA end	28428352-28428466 exon:ENSMUSE00001260467|28429221-28429363 exon:ENSMUSE00000139936|28437992-28438136 exon:ENSMUSE00000139946|28440928-28441053 exon:ENSMUSE00000496345
17	28591322	28592217	-	CBT15_circR_527	-	ENSMUSG00000004865	ENSMUST00000004987	havana	Q3UB06	20815	Srpk1	SRSF protein kinase 1 [Source:UniProtKB/Swiss-Prot;Acc:O70551]	exon start!=circRNA start	exon end=circRNA end	-
17	28803035	28803680	+	CBT15_circR_528	-	ENSMUSG00000063952	ENSMUST00000004985	ensembl_havana	B2KF05	268936	Brpf3	bromodomain and PHD finger containing, 3 [Source:MGI Symbol;Acc:MGI:2146836]	transcript start<=circRNA start	transcript end>=circRNA end	-
17	28805928	28810669	+	CBT15_circR_529	-	ENSMUSG00000063952	ENSMUST00000004985	ensembl_havana	B2KF05	268936	Brpf3	bromodomain and PHD finger containing, 3 [Source:MGI Symbol;Acc:MGI:2146836]	exon start=circRNA start	exon end=circRNA end	28805929-28807399 exon:ENSMUSE00000700432|28810513-28810669 exon:ENSMUSE00001234576
1	192123538	192126027	-	CBT15_circR_53	-	ENSMUSG00000037395	ENSMUST00000073279	ensembl_havana	Q6PGA0	214742	Rcor3	REST corepressor 3 [Source:UniProtKB/Swiss-Prot;Acc:Q6PGA0]	exon start=circRNA start	exon end=circRNA end	192123539-192123617 exon:ENSMUSE00000285761|192124243-192124367 exon:ENSMUSE00000504238|192125866-192126027 exon:ENSMUSE00000533396
17	30066359	30066531	+	CBT15_circR_530	-	ENSMUSG00000044477	ENSMUST00000057897	ensembl_havana	Q497H0	21769	Zfand3	zinc finger, AN1-type domain 3	transcript start<=circRNA start	transcript end>=circRNA end	-
17	30513555	30530365	-	CBT15_circR_531	mm9_circ_003671:circbase	ENSMUSG00000062202	ENSMUST00000079924	ensembl	Q8C726	224671	Btbd9	BTB (POZ) domain containing 9	exon start=circRNA start	exon end=circRNA end	30513556-30513675 exon:ENSMUSE00000232950|30517104-30517323 exon:ENSMUSE00000232969|30524713-30524977 exon:ENSMUSE00000232986|30527302-30527665 exon:ENSMUSE00001060453|30530154-30530365 exon:ENSMUSE00000979826
17	30830772	30875125	+	CBT15_circR_532	-	ENSMUSG00000033826	ENSMUST00000170651	ensembl	Q91XQ0	13417	Dnah8	dynein, axonemal, heavy chain 8	exon start=circRNA start	exon end!=circRNA end	-
17	32220160	32225713	-	CBT15_circR_533	-	ENSMUSG00000024002	ENSMUST00000003726	ensembl_havana	Q9ESU6	57261	Brd4	Bromodomain-containing protein 4 [Source:UniProtKB/Swiss-Prot;Acc:Q9ESU6]	exon start=circRNA start	exon end=circRNA end	32220161-32220289 exon:ENSMUSE00001294696|32221146-32221508 exon:ENSMUSE00001295163|32221873-32222165 exon:ENSMUSE00001278184|32224084-32224222 exon:ENSMUSE00000137065|32225576-32225713 exon:ENSMUSE00000547604
17	32229416	32253200	-	CBT15_circR_534	-	ENSMUSG00000024002	ENSMUST00000003726	ensembl_havana	Q9ESU6	57261	Brd4	Bromodomain-containing protein 4 [Source:UniProtKB/Swiss-Prot;Acc:Q9ESU6]	exon start=circRNA start	exon end=circRNA end	32229417-32229735 exon:ENSMUSE00000311117|32252997-32253200 exon:ENSMUSE00000711517
17	32773504	32777527	-	CBT15_circR_535	-	ENSMUSG00000024298	ENSMUST00000057501	havana	G5E905	208292	Zfp871	zinc finger protein 871 [Source:MGI Symbol;Acc:MGI:1921793]	exon start!=circRNA start	exon end=circRNA end	-
17	32774440	32777527	-	CBT15_circR_536	-	ENSMUSG00000024298	ENSMUST00000057501	havana	G5E905	208292	Zfp871	zinc finger protein 871 [Source:MGI Symbol;Acc:MGI:1921793]	exon start!=circRNA start	exon end=circRNA end	-
17	39844471	39844783	+	CBT15_circR_537	-	ENSMUSG00000097971	ENSMUST00000192833	havana	-	-	Gm26917	predicted gene, 26917 [Source:MGI Symbol;Acc:MGI:5504032]	transcript start<=circRNA start	transcript end>=circRNA end	-
17	43037594	43040189	+	CBT15_circR_538	-	ENSMUSG00000023915	ENSMUST00000024708	ensembl	Q9EPU5	94185	Tnfrsf21	tumor necrosis factor receptor superfamily, member 21	exon start=circRNA start	exon end=circRNA end	43037595-43038246 exon:ENSMUSE00000136327|43039695-43040189 exon:ENSMUSE00000136325
17	43037594	43065233	+	CBT15_circR_539	-	ENSMUSG00000023915	ENSMUST00000024708	ensembl	Q9EPU5	94185	Tnfrsf21	tumor necrosis factor receptor superfamily, member 21	exon start=circRNA start	exon end=circRNA end	43037595-43038246 exon:ENSMUSE00000136327|43039695-43040189 exon:ENSMUSE00000136325|43064968-43065233 exon:ENSMUSE00000490105
1	192716956	192727478	-	CBT15_circR_54	-	ENSMUSG00000037375	ENSMUST00000044190	ensembl_havana	Q8BMT9	226861	Hhat	Protein-cysteine N-palmitoyltransferase HHAT [Source:UniProtKB/Swiss-Prot;Acc:Q8BMT9]	exon start=circRNA start	exon end=circRNA end	192716957-192717128 exon:ENSMUSE00001336163|192726120-192726353 exon:ENSMUSE00000285431|192727284-192727478 exon:ENSMUSE00001336545
17	43486210	43487310	-	CBT15_circR_540	-	ENSMUSG00000023914	ENSMUST00000024707	ensembl	P28825	17287	Mep1a	Meprin A subunit alpha [Source:UniProtKB/Swiss-Prot;Acc:P28825]	exon start=circRNA start	exon end=circRNA end	43486211-43486360 exon:ENSMUSE00000508093|43487089-43487310 exon:ENSMUSE00000136317
17	45033237	45048392	+	CBT15_circR_541	mm9_circ_002722:circbase	ENSMUSG00000038954	ENSMUST00000050630	ensembl_havana	Q8BVY4	109115	Supt3	SPT3 homolog, SAGA and STAGA complex component [Source:HGNC Symbol;Acc:HGNC:11466]	exon start=circRNA start	exon end=circRNA end	45033238-45033313 exon:ENSMUSE00000313242|45036712-45036824 exon:ENSMUSE00000313231|45038076-45038183 exon:ENSMUSE00000313206|45041216-45041386 exon:ENSMUSE00000367462|45048282-45048392 exon:ENSMUSE00001303887
17	46956557	46957414	-	CBT15_circR_542	-	ENSMUSG00000023977	ENSMUST00000113335	ensembl_havana	Q6WKZ8	224826	Ubr2	ubiquitin protein ligase E3 component n-recognin 2	exon start=circRNA start	exon end=circRNA end	46956558-46956736 exon:ENSMUSE00000520789|46957114-46957194 exon:ENSMUSE00000322812|46957305-46957414 exon:ENSMUSE00000322841
17	50036940	50055627	-	CBT15_circR_543	-	ENSMUSG00000039316	ENSMUST00000044503	ensembl_havana	Q6A0D4	76438	Rftn1	Raftlin [Source:UniProtKB/Swiss-Prot;Acc:Q6A0D4]	exon start=circRNA start	exon end=circRNA end	50036941-50037056 exon:ENSMUSE00000313635|50047297-50047500 exon:ENSMUSE00001249456|50055237-50055627 exon:ENSMUSE00001227947
17	50606294	50611195	+	CBT15_circR_544	mm9_circ_016423:circbase	ENSMUSG00000038910	ENSMUST00000043938	ensembl	Q8K394	224860	Plcl2	phospholipase C-like 2	exon start=circRNA start	exon end=circRNA end	50606295-50608781 exon:ENSMUSE00000313238|50610992-50611195 exon:ENSMUSE00000313222
17	50917526	50920603	-	CBT15_circR_545	-	ENSMUSG00000023923	ENSMUST00000024717	ensembl_havana	Q80XQ2	72238	Tbc1d5	TBC1 domain family, member 5	exon start=circRNA start	exon end=circRNA end	50917527-50917699 exon:ENSMUSE00000361063|50918992-50919061 exon:ENSMUSE00000136403|50919162-50919212 exon:ENSMUSE00000136390|50920515-50920603 exon:ENSMUSE00000136394
17	50917526	50935558	-	CBT15_circR_546	-	ENSMUSG00000023923	ENSMUST00000024717	ensembl_havana	Q80XQ2	72238	Tbc1d5	TBC1 domain family, member 5	exon start=circRNA start	exon end=circRNA end	50917527-50917699 exon:ENSMUSE00000361063|50918992-50919061 exon:ENSMUSE00000136403|50919162-50919212 exon:ENSMUSE00000136390|50920515-50920603 exon:ENSMUSE00000136394|50935456-50935558 exon:ENSMUSE00000348617
17	57419321	57420524	+	CBT15_circR_547	-	ENSMUSG00000004730	ENSMUST00000004850	ensembl	Q3U9R0	13733	Adgre1	adhesion G protein-coupled receptor E1	exon start=circRNA start	exon end=circRNA end	57419322-57419405 exon:ENSMUSE00000606544|57420347-57420524 exon:ENSMUSE00000606543
17	6137210	6139156	+	CBT15_circR_548	mm9_circ_008009:circbase	ENSMUSG00000034377	ENSMUST00000149838	havana	Q9JIL5	68842	Tulp4	tubby like protein 4 [Source:MGI Symbol;Acc:MGI:1916092]	exon start=circRNA start	exon end!=circRNA end	-
17	63896017	63924178	+	CBT15_circR_549	-	ENSMUSG00000000127	ENSMUST00000000129	ensembl	Q3TME9	14158	Fer	fer (fms/fps related) protein kinase	exon start=circRNA start	exon end=circRNA end	63896018-63896283 exon:ENSMUSE00000405286|63907281-63907454 exon:ENSMUSE00000138201|63911465-63911564 exon:ENSMUSE00000138191|63921613-63921796 exon:ENSMUSE00000138194|63923362-63923499 exon:ENSMUSE00000138218|63924059-63924178 exon:ENSMUSE00000138210
1	20070377	20117947	-	CBT15_circR_55	-	ENSMUSG00000043760	ENSMUST00000088448	ensembl_havana	E9PZ36	241035	Pkhd1	PKHD1, fibrocystin/polyductin [Source:HGNC Symbol;Acc:HGNC:9016]	exon start=circRNA start	exon end=circRNA end	20070378-20070500 exon:ENSMUSE00000385415|20073457-20073615 exon:ENSMUSE00000349196|20081186-20081293 exon:ENSMUSE00000372629|20103215-20103302 exon:ENSMUSE00000395315|20104542-20104677 exon:ENSMUSE00000351173|20116930-20117947 exon:ENSMUSE00000373422
17	64287000	64313118	-	CBT15_circR_550	-	ENSMUSG00000024083	ENSMUST00000172733	havana	Q80U04	224938	Pja2	E3 ubiquitin-protein ligase Praja-2 [Source:UniProtKB/Swiss-Prot;Acc:Q80U04]	exon start=circRNA start	exon end=circRNA end	64287001-64287122 exon:ENSMUSE00000138234|64287528-64287642 exon:ENSMUSE00000138248|64289933-64290044 exon:ENSMUSE00000138239|64292839-64293024 exon:ENSMUSE00000138229|64308622-64309666 exon:ENSMUSE00000374313|64311171-64311371 exon:ENSMUSE00000347001|64313001-64313118 exon:ENSMUSE00000939741
17	64624527	64625451	+	CBT15_circR_551	mm9_circ_006640:circbase	ENSMUSG00000024085	ENSMUST00000086723	ensembl_havana	Q8C4L1	17158	Man2a1	Alpha-mannosidase 2 [Source:UniProtKB/Swiss-Prot;Acc:P27046]	exon start=circRNA start	exon end=circRNA end	64624528-64624779 exon:ENSMUSE00000306920|64625307-64625451 exon:ENSMUSE00000306900
17	64624527	64681625	+	CBT15_circR_552	-	ENSMUSG00000024085	ENSMUST00000086723	ensembl_havana	Q8C4L1	17158	Man2a1	Alpha-mannosidase 2 [Source:UniProtKB/Swiss-Prot;Acc:P27046]	exon start=circRNA start	exon end=circRNA end	64624528-64624779 exon:ENSMUSE00000306920|64625307-64625451 exon:ENSMUSE00000306900|64636484-64636655 exon:ENSMUSE00000495787|64651196-64651323 exon:ENSMUSE00000493264|64658901-64659074 exon:ENSMUSE00000494670|64666737-64666923 exon:ENSMUSE00000491621|64669412-64669589 exon:ENSMUSE00000138260|64671848-64672050 exon:ENSMUSE00000138268|64675065-64675247 exon:ENSMUSE00000138276|64679752-64679866 exo…
17	65592290	65595054	-	CBT15_circR_553	mm9_circ_014222:circbase	ENSMUSG00000024091	ENSMUST00000024897	ensembl	Q9WV55	30960	Vapa	vesicle-associated membrane protein, associated protein A	exon start=circRNA start	exon end=circRNA end	65592291-65592371 exon:ENSMUSE00000138302|65593440-65593543 exon:ENSMUSE00000138298|65594902-65595054 exon:ENSMUSE00000540917
17	65803159	65816050	+	CBT15_circR_554	-	ENSMUSG00000061950	ENSMUST00000073104	ensembl_havana	Q8K2V1	70351	Ppp4r1	protein phosphatase 4 regulatory subunit 1 [Source:HGNC Symbol;Acc:HGNC:9320]	exon start=circRNA start	exon end=circRNA end	65803160-65803295 exon:ENSMUSE00001290591|65803860-65803966 exon:ENSMUSE00001282453|65810538-65810680 exon:ENSMUSE00000989209|65811243-65811389 exon:ENSMUSE00000963524|65813458-65813565 exon:ENSMUSE00001034791|65813688-65813753 exon:ENSMUSE00001077444|65814306-65814464 exon:ENSMUSE00001063240|65815923-65816050 exon:ENSMUSE00001001813
17	65803210	65816050	+	CBT15_circR_555	-	ENSMUSG00000061950	ENSMUST00000160664	ensembl_havana	Q8K2V1	70351	Ppp4r1	protein phosphatase 4 regulatory subunit 1 [Source:HGNC Symbol;Acc:HGNC:9320]	exon start=circRNA start	exon end=circRNA end	65803211-65803295 exon:ENSMUSE00001300056|65803860-65803966 exon:ENSMUSE00001282453|65810538-65810680 exon:ENSMUSE00000989209|65811243-65811389 exon:ENSMUSE00000963524|65813458-65813565 exon:ENSMUSE00001034791|65813688-65813753 exon:ENSMUSE00001077444|65814306-65814464 exon:ENSMUSE00001063240|65815923-65816050 exon:ENSMUSE00001001813
17	65982835	65987493	-	CBT15_circR_556	-	ENSMUSG00000034647	ENSMUST00000038116	ensembl_havana	G5E893	106585	Ankrd12	ankyrin repeat domain 12 [Source:MGI Symbol;Acc:MGI:1914357]	exon start=circRNA start	exon end=circRNA end	65982836-65987493 exon:ENSMUSE00000906233
17	66010726	66053091	-	CBT15_circR_557	-	ENSMUSG00000034647	ENSMUST00000038116	ensembl_havana	G5E893	106585	Ankrd12	ankyrin repeat domain 12 [Source:MGI Symbol;Acc:MGI:1914357]	exon start!=circRNA start	exon end=circRNA end	-
17	71222054	71231519	+	CBT15_circR_558	-	ENSMUSG00000024052	ENSMUST00000126681	ensembl_havana	Q99PI5	64898	Lpin2	Mus musculus lipin 2 (Lpin2), transcript variant 3, mRNA. [Source:RefSeq mRNA;Acc:NM_001357791]	exon start=circRNA start	exon end=circRNA end	71222055-71222150 exon:ENSMUSE00001244745|71224940-71225241 exon:ENSMUSE00001224853|71229308-71229415 exon:ENSMUSE00001233156|71230272-71230395 exon:ENSMUSE00001246582|71231183-71231519 exon:ENSMUSE00001260451
17	71789867	71810982	+	CBT15_circR_559	-	ENSMUSG00000024059	ENSMUST00000024854	ensembl_havana	Q8CI96	78785	Clip4	CAP-GLY domain containing linker protein family, member 4	exon start=circRNA start	exon end=circRNA end	71789868-71790015 exon:ENSMUSE00000408949|71798957-71799096 exon:ENSMUSE00000137776|71800799-71800892 exon:ENSMUSE00000137767|71801775-71801936 exon:ENSMUSE00000232510|71803556-71803674 exon:ENSMUSE00000232493|71806505-71806741 exon:ENSMUSE00000232472|71810847-71810982 exon:ENSMUSE00000137774
1	20081185	20104677	-	CBT15_circR_56	-	ENSMUSG00000043760	ENSMUST00000088448	ensembl_havana	E9PZ36	241035	Pkhd1	PKHD1, fibrocystin/polyductin [Source:HGNC Symbol;Acc:HGNC:9016]	exon start=circRNA start	exon end=circRNA end	20081186-20081293 exon:ENSMUSE00000372629|20103215-20103302 exon:ENSMUSE00000395315|20104542-20104677 exon:ENSMUSE00000351173
17	74217026	74258505	-	CBT15_circR_560	-	ENSMUSG00000058704	ENSMUST00000078459	ensembl	Q91VH6	76890	Memo1	mediator of cell motility 1	exon start=circRNA start	exon end=circRNA end	74217027-74217103 exon:ENSMUSE00000229689|74225432-74225574 exon:ENSMUSE00000510572|74241905-74242016 exon:ENSMUSE00000511491|74244975-74245087 exon:ENSMUSE00000229742|74255228-74255296 exon:ENSMUSE00000229763|74258424-74258505 exon:ENSMUSE00000229778
17	74622908	74625239	+	CBT15_circR_561	-	ENSMUSG00000024073	ENSMUST00000180037	havana	Q3UYZ6	12211	Birc6	Baculoviral IAP repeat-containing protein 6 [Source:UniProtKB/Swiss-Prot;Acc:O88738]	exon start=circRNA start	exon end=circRNA end	74622909-74623092 exon:ENSMUSE00001217601|74623751-74623906 exon:ENSMUSE00001208954|74625106-74625239 exon:ENSMUSE00001258460
17	78302986	78315746	+	CBT15_circR_562	-	ENSMUSG00000024074	ENSMUST00000112498	ensembl	Q9JLL0	50766	Crim1	cysteine rich transmembrane BMP regulator 1 (chordin like)	exon start=circRNA start	exon end=circRNA end	78302987-78303108 exon:ENSMUSE00000138037|78313124-78313306 exon:ENSMUSE00000138033|78315549-78315746 exon:ENSMUSE00000138023
17	78315548	78315746	+	CBT15_circR_563	-	ENSMUSG00000024074	ENSMUST00000112498	ensembl	Q9JLL0	50766	Crim1	cysteine rich transmembrane BMP regulator 1 (chordin like)	exon start=circRNA start	exon end=circRNA end	78315549-78315746 exon:ENSMUSE00000138023
17	78404076	78404300	+	CBT15_circR_564	-	ENSMUSG00000056121	ENSMUST00000070039	ensembl_havana	Q3U049	225020	Fez2	Fasciculation and elongation protein zeta-2 [Source:UniProtKB/Swiss-Prot;Acc:Q6TYB5]	transcript start<=circRNA start	transcript end>=circRNA end	-
17	78695688	78695916	-	CBT15_circR_565	-	ENSMUSG00000024077	ENSMUST00000145910	ensembl_havana	O55106	268980	Strn	Striatin [Source:UniProtKB/Swiss-Prot;Acc:O55106]	transcript start<=circRNA start	transcript end>=circRNA end	-
17	80445429	80460047	-	CBT15_circR_566	mm9_circ_016460:circbase	ENSMUSG00000024241	ENSMUST00000068714	ensembl	Q62245	20662	Sos1	SOS Ras/Rac guanine nucleotide exchange factor 1	exon start=circRNA start	exon end=circRNA end	80445430-80445528 exon:ENSMUSE00000539693|80445602-80445712 exon:ENSMUSE00000140170|80449258-80449401 exon:ENSMUSE00000140175|80451981-80452190 exon:ENSMUSE00000140173|80453756-80453920 exon:ENSMUSE00000539699|80455052-80455183 exon:ENSMUSE00000140174|80459922-80460047 exon:ENSMUSE00000401901
17	81647808	81649638	-	CBT15_circR_567	mm9_circ_014302:circbase	ENSMUSG00000054640	ENSMUST00000086538	ensembl	G3X9J1	20541	Slc8a1	solute carrier family 8 (sodium/calcium exchanger), member 1	exon start=circRNA start	exon end!=circRNA end	-
17	85032442	85052077	+	CBT15_circR_568	-	ENSMUSG00000024131	ENSMUST00000024944	ensembl	Q91WV7	20532	Slc3a1	solute carrier family 3, member 1	exon start=circRNA start	exon end=circRNA end	85032443-85032622 exon:ENSMUSE00000244476|85032759-85032913 exon:ENSMUSE00000244454|85037170-85037295 exon:ENSMUSE00000244429|85046639-85046758 exon:ENSMUSE00000244395|85048847-85048971 exon:ENSMUSE00000244370|85051882-85052077 exon:ENSMUSE00000451956
17	86474316	86482249	+	CBT15_circR_569	mm9_circ_004349:circbase	ENSMUSG00000045038	ENSMUST00000097274	havana	P16054	18754	Prkce	protein kinase C, epsilon [Source:MGI Symbol;Acc:MGI:97599]	exon start=circRNA start	exon end=circRNA end	86474317-86474476 exon:ENSMUSE00000656919|86475515-86475549 exon:ENSMUSE00000656918|86476806-86476891 exon:ENSMUSE00000656917|86482120-86482249 exon:ENSMUSE00000656916
1	20116929	20117947	-	CBT15_circR_57	-	ENSMUSG00000043760	ENSMUST00000088448	ensembl_havana	E9PZ36	241035	Pkhd1	PKHD1, fibrocystin/polyductin [Source:HGNC Symbol;Acc:HGNC:9016]	exon start=circRNA start	exon end=circRNA end	20116930-20117947 exon:ENSMUSE00000373422
17	86488159	86496111	+	CBT15_circR_570	mm9_circ_003451:circbase	ENSMUSG00000045038	ENSMUST00000097274	havana	P16054	18754	Prkce	protein kinase C, epsilon [Source:MGI Symbol;Acc:MGI:97599]	exon start=circRNA start	exon end=circRNA end	86488160-86488302 exon:ENSMUSE00000656915|86490751-86490847 exon:ENSMUSE00000656914|86493221-86493420 exon:ENSMUSE00001235886|86495938-86496111 exon:ENSMUSE00000656912
17	88635120	88637082	+	CBT15_circR_571	-	ENSMUSG00000033855	ENSMUST00000064035	havana	Q8CDJ8	77057	Ston1	Stonin-1 [Source:UniProtKB/Swiss-Prot;Acc:Q8CDJ8]	exon start=circRNA start	exon end=circRNA end	88635121-88637082 exon:ENSMUSE00000362846
18	12977514	12978119	-	CBT15_circR_572	-	ENSMUSG00000024423	ENSMUST00000025290	ensembl	O55091	16210	Impact	impact, RWD domain protein	transcript start<=circRNA start	transcript end>=circRNA end	-
18	25339713	25344962	+	CBT15_circR_573	mm9_circ_011455:circbase	ENSMUSG00000033632	ENSMUST00000097643	ensembl	Q6NZK5	225289	AW554918	Protein hinderin [Source:UniProtKB/Swiss-Prot;Acc:Q6NZK5]	exon start=circRNA start	exon end=circRNA end	25339714-25340384 exon:ENSMUSE00001236066|25344864-25344962 exon:ENSMUSE00001214758
18	25339713	25420075	+	CBT15_circR_574	-	ENSMUSG00000033632	ENSMUST00000036619	havana	Q6NZK5	225289	AW554918	Protein hinderin [Source:UniProtKB/Swiss-Prot;Acc:Q6NZK5]	exon start=circRNA start	exon end=circRNA end	25339714-25340384 exon:ENSMUSE00001236066|25399926-25400107 exon:ENSMUSE00001228209|25419967-25420075 exon:ENSMUSE00001278241
18	31827261	31835481	+	CBT15_circR_575	mm9_circ_013051:circbase	ENSMUSG00000024400	ENSMUST00000025264	ensembl	Q8K4P0	74320	Wdr33	WD repeat domain 33	exon start=circRNA start	exon end=circRNA end	31827262-31827488 exon:ENSMUSE00000463579|31829232-31829300 exon:ENSMUSE00000141976|31829875-31829979 exon:ENSMUSE00000141984|31833310-31833405 exon:ENSMUSE00000141975|31833583-31833734 exon:ENSMUSE00000141980|31835384-31835481 exon:ENSMUSE00000141973
18	32861026	32863262	+	CBT15_circR_576	-	ENSMUSG00000038299	ENSMUST00000053663	ensembl	Q3TAQ9	225348	Wdr36	WD repeat domain 36	exon start=circRNA start	exon end=circRNA end	32861027-32861124 exon:ENSMUSE00000229507|32861502-32861647 exon:ENSMUSE00000229490|32862925-32863044 exon:ENSMUSE00000229478|32863181-32863262 exon:ENSMUSE00000229458
18	34497333	34498159	-	CBT15_circR_577	-	ENSMUSG00000036501	ENSMUST00000040506	ensembl	Q8K2H3	225358	Fam13b	family with sequence similarity 13, member B	exon start=circRNA start	exon end=circRNA end	34497334-34497546 exon:ENSMUSE00000227098|34497968-34498159 exon:ENSMUSE00000331939
18	35610870	35613502	+	CBT15_circR_578	mm9_circ_015464:circbase	ENSMUSG00000037058	ENSMUST00000041314	ensembl_havana	Q9D6V8	67869	Paip2	Polyadenylate-binding protein-interacting protein 2 [Source:UniProtKB/Swiss-Prot;Acc:Q9D6V8]	exon start=circRNA start	exon end=circRNA end	35610871-35611034 exon:ENSMUSE00000282487|35613323-35613502 exon:ENSMUSE00000282456
18	38120116	38143327	-	CBT15_circR_579	-	-	-	intergenic	-	-	-	-	-	-	-
1	20198017	20222972	-	CBT15_circR_58	-	ENSMUSG00000043760	ENSMUST00000088448	ensembl_havana	E9PZ36	241035	Pkhd1	PKHD1, fibrocystin/polyductin [Source:HGNC Symbol;Acc:HGNC:9016]	exon start=circRNA start	exon end=circRNA end	20198018-20198175 exon:ENSMUSE00000630655|20199342-20199510 exon:ENSMUSE00000630656|20200520-20201395 exon:ENSMUSE00000630658|20209161-20209313 exon:ENSMUSE00000630660|20211837-20211991 exon:ENSMUSE00000630661|20220039-20220126 exon:ENSMUSE00000630663|20222859-20222972 exon:ENSMUSE00000630664
18	42317600	42327518	+	CBT15_circR_580	-	ENSMUSG00000024491	ENSMUST00000046972	ensembl	Q5SFM8	225432	Rbm27	RNA binding motif protein 27	exon start=circRNA start	exon end=circRNA end	42317601-42317750 exon:ENSMUSE00000510401|42319802-42319946 exon:ENSMUSE00000509487|42320764-42320917 exon:ENSMUSE00000507853|42324055-42324198 exon:ENSMUSE00000505772|42325905-42326024 exon:ENSMUSE00000504909|42327164-42327238 exon:ENSMUSE00000504270|42327354-42327518 exon:ENSMUSE00000246819
18	42320763	42326024	+	CBT15_circR_581	-	ENSMUSG00000024491	ENSMUST00000046972	ensembl	Q5SFM8	225432	Rbm27	RNA binding motif protein 27	exon start=circRNA start	exon end=circRNA end	42320764-42320917 exon:ENSMUSE00000507853|42324055-42324198 exon:ENSMUSE00000505772|42325905-42326024 exon:ENSMUSE00000504909
18	49723621	49729326	-	CBT15_circR_582	-	ENSMUSG00000024505	ENSMUST00000139852	havana	Q9D0U1	68857	Dtwd2	DTW domain-containing protein 2 [Source:UniProtKB/Swiss-Prot;Acc:Q9D0U1]	exon start=circRNA start	exon end=circRNA end	49723622-49723814 exon:ENSMUSE00001256720|49724113-49724207 exon:ENSMUSE00001232970|49728369-49728459 exon:ENSMUSE00001262382|49729170-49729326 exon:ENSMUSE00000824181
18	56807663	56812075	-	CBT15_circR_583	-	ENSMUSG00000032656	ENSMUST00000102912	ensembl_havana	Q8BRX9	320253	March3	E3 ubiquitin-protein ligase MARCH3 [Source:UniProtKB/Swiss-Prot;Acc:Q8BRX9]	exon start=circRNA start	exon end=circRNA end	56807664-56807868 exon:ENSMUSE00000222217|56811832-56812075 exon:ENSMUSE00001307019
18	62428022	62437951	+	CBT15_circR_584	-	ENSMUSG00000026322	ENSMUST00000027560	ensembl	P97288	15562	Htr4	5 hydroxytryptamine (serotonin) receptor 4	exon start=circRNA start	exon end=circRNA end	62428023-62428176 exon:ENSMUSE00000158039|62437383-62437951 exon:ENSMUSE00000290002
18	62526262	62527176	-	CBT15_circR_585	-	ENSMUSG00000042211	ENSMUST00000048688	ensembl	Q8BMI0	107035	Fbxo38	F-box protein 38	exon start=circRNA start	exon end=circRNA end	62526263-62527176 intron:-
18	63755035	63760785	+	CBT15_circR_586	mm9_circ_011823:circbase	ENSMUSG00000040560	ENSMUST00000072726	ensembl	Q920I9	104082	Wdr7	WD repeat domain 7	exon start=circRNA start	exon end=circRNA end	63755036-63755231 exon:ENSMUSE00000287223|63760571-63760785 exon:ENSMUSE00000287199
18	64470681	64483457	-	CBT15_circR_587	-	ENSMUSG00000024588	ENSMUST00000025484	ensembl	Q544X6	14151	Fech	ferrochelatase	exon start=circRNA start	exon end=circRNA end	64470682-64470816 exon:ENSMUSE00000143532|64475057-64475205 exon:ENSMUSE00000143530|64478651-64478770 exon:ENSMUSE00000143526|64483334-64483457 exon:ENSMUSE00000143535
18	6448904	6450639	-	CBT15_circR_588	mm9_circ_009979:circbase	ENSMUSG00000024240	ENSMUST00000028100	ensembl_havana	Q8C9X6	13831	Epc1	Enhancer of polycomb homolog 1 [Source:UniProtKB/Swiss-Prot;Acc:Q8C9X6]	exon start=circRNA start	exon end=circRNA end	6448905-6449257 exon:ENSMUSE00000140157|6450069-6450217 exon:ENSMUSE00000140148|6450297-6450386 exon:ENSMUSE00000625771|6450466-6450639 exon:ENSMUSE00000140149
18	65638749	65656632	+	CBT15_circR_589	mm9_circ_001096:circbase	ENSMUSG00000042439	ENSMUST00000182852	havana	Q3TQ12	328977	Zfp532	zinc finger protein 532 [Source:MGI Symbol;Acc:MGI:3036282]	exon start=circRNA start	exon end=circRNA end	65638750-65638931 exon:ENSMUSE00001272046|65644193-65644369 exon:ENSMUSE00001312874|65651560-65651722 exon:ENSMUSE00001297429|65656351-65656632 exon:ENSMUSE00001225933
1	20198017	20239438	-	CBT15_circR_59	-	ENSMUSG00000043760	ENSMUST00000088448	ensembl_havana	E9PZ36	241035	Pkhd1	PKHD1, fibrocystin/polyductin [Source:HGNC Symbol;Acc:HGNC:9016]	exon start=circRNA start	exon end=circRNA end	20198018-20198175 exon:ENSMUSE00000630655|20199342-20199510 exon:ENSMUSE00000630656|20200520-20201395 exon:ENSMUSE00000630658|20209161-20209313 exon:ENSMUSE00000630660|20211837-20211991 exon:ENSMUSE00000630661|20220039-20220126 exon:ENSMUSE00000630663|20222859-20222972 exon:ENSMUSE00000630664|20239301-20239438 exon:ENSMUSE00000630666
18	67818769	67820432	+	CBT15_circR_590	-	ENSMUSG00000024542	ENSMUST00000025425	ensembl_havana	Q6P2K8	70799	Cep192	centrosomal protein 192	exon start=circRNA start	exon end=circRNA end	67818770-67819130 exon:ENSMUSE00000383088|67820289-67820432 exon:ENSMUSE00000403243
18	70580652	70594399	+	CBT15_circR_591	-	ENSMUSG00000024513	ENSMUST00000074058	ensembl_havana	Q9Z2E1	17191	Mbd2	Methyl-CpG-binding domain protein 2 [Source:UniProtKB/Swiss-Prot;Acc:Q9Z2E1]	exon start=circRNA start	exon end!=circRNA end	-
18	73648884	73678039	-	CBT15_circR_592	-	ENSMUSG00000024515	ENSMUST00000025393	ensembl_havana	P97471	17128	Smad4	Mothers against decapentaplegic homolog 4 [Source:UniProtKB/Swiss-Prot;Acc:P97471]	exon start=circRNA start	exon end=circRNA end	73648885-73649053 exon:ENSMUSE00000143006|73649726-73649909 exon:ENSMUSE00000143011|73657195-73657245 exon:ENSMUSE00001221471|73658568-73658684 exon:ENSMUSE00001289688|73658779-73658898 exon:ENSMUSE00001232517|73662658-73662867 exon:ENSMUSE00001246175|73675161-73675190 exon:ENSMUSE00000324321|73675771-73675945 exon:ENSMUSE00000324354|73677663-73678039 exon:ENSMUSE00000324382
18	73657194	73662867	-	CBT15_circR_593	-	ENSMUSG00000024515	ENSMUST00000025393	ensembl_havana	P97471	17128	Smad4	Mothers against decapentaplegic homolog 4 [Source:UniProtKB/Swiss-Prot;Acc:P97471]	exon start=circRNA start	exon end=circRNA end	73657195-73657245 exon:ENSMUSE00001221471|73658568-73658684 exon:ENSMUSE00001289688|73658779-73658898 exon:ENSMUSE00001232517|73662658-73662867 exon:ENSMUSE00001246175
18	73969890	73971276	-	CBT15_circR_594	mm9_circ_009337:circbase	ENSMUSG00000024558	ENSMUST00000091851	ensembl_havana	Q6P5G0	225724	Mapk4	Mitogen-activated protein kinase 4 [Source:UniProtKB/Swiss-Prot;Acc:Q6P5G0]	exon start=circRNA start	exon end=circRNA end	73969891-73971276 exon:ENSMUSE00000409664
18	73969890	74001081	-	CBT15_circR_595	-	ENSMUSG00000024558	ENSMUST00000091851	ensembl_havana	Q6P5G0	225724	Mapk4	Mitogen-activated protein kinase 4 [Source:UniProtKB/Swiss-Prot;Acc:Q6P5G0]	exon start=circRNA start	exon end!=circRNA end	-
18	74577454	74580534	+	CBT15_circR_596	-	ENSMUSG00000025885	ENSMUST00000074157	ensembl_havana	G5E8G6	17919	Myo5b	myosin VB [Source:MGI Symbol;Acc:MGI:106598]	exon start=circRNA start	exon end=circRNA end	74577455-74577626 exon:ENSMUSE00001309797|74580390-74580534 exon:ENSMUSE00001270511
18	75080202	75082507	+	CBT15_circR_597	mm9_circ_007450:circbase	ENSMUSG00000035765	ENSMUST00000039608	ensembl	Q8CHY3	69190	Dym	dymeclin	exon start=circRNA start	exon end=circRNA end	75080203-75080328 exon:ENSMUSE00000309428|75082365-75082507 exon:ENSMUSE00000153831
18	75114789	75126919	+	CBT15_circR_598	mm9_circ_010219:circbase	ENSMUSG00000035765	ENSMUST00000039608	ensembl	Q8CHY3	69190	Dym	dymeclin	exon start=circRNA start	exon end=circRNA end	75114790-75114972 exon:ENSMUSE00000392146|75119111-75119289 exon:ENSMUSE00000352055|75123458-75123583 exon:ENSMUSE00000309268|75125424-75125537 exon:ENSMUSE00000309246|75126825-75126919 exon:ENSMUSE00000309221
18	76262439	76304776	+	CBT15_circR_599	-	ENSMUSG00000024563	ENSMUST00000025453	ensembl_havana	Q62432	17126	Smad2	Mothers against decapentaplegic homolog 2 [Source:UniProtKB/Swiss-Prot;Acc:Q62432]	exon start=circRNA start	exon end!=circRNA end	-
1	128151743	128153399	+	CBT15_circR_6	-	ENSMUSG00000056211	ENSMUST00000036288	ensembl_havana	E9Q9Q2	226412	R3hdm1	R3H domain containing 1 [Source:MGI Symbol;Acc:MGI:2448514]	exon start=circRNA start	exon end=circRNA end	128151744-128151952 exon:ENSMUSE00000420236|128153189-128153399 exon:ENSMUSE00000319001
1	20198017	20288261	-	CBT15_circR_60	-	ENSMUSG00000043760	ENSMUST00000088448	ensembl_havana	E9PZ36	241035	Pkhd1	PKHD1, fibrocystin/polyductin [Source:HGNC Symbol;Acc:HGNC:9016]	exon start=circRNA start	exon end=circRNA end	20198018-20198175 exon:ENSMUSE00000630655|20199342-20199510 exon:ENSMUSE00000630656|20200520-20201395 exon:ENSMUSE00000630658|20209161-20209313 exon:ENSMUSE00000630660|20211837-20211991 exon:ENSMUSE00000630661|20220039-20220126 exon:ENSMUSE00000630663|20222859-20222972 exon:ENSMUSE00000630664|20239301-20239438 exon:ENSMUSE00000630666|20275519-20275647 exon:ENSMUSE00000630668|20288196-20288261 exo…
18	78856483	78859931	-	CBT15_circR_600	mm9_circ_003022:circbase	ENSMUSG00000024548	ENSMUST00000025430	ensembl_havana	Q9Z180	240427	Setbp1	SET-binding protein [Source:UniProtKB/Swiss-Prot;Acc:Q9Z180]	exon start=circRNA start	exon end=circRNA end	78856484-78859931 exon:ENSMUSE00001337015
18	79075393	79087180	-	CBT15_circR_601	-	ENSMUSG00000024548	ENSMUST00000025430	ensembl_havana	Q9Z180	240427	Setbp1	SET-binding protein [Source:UniProtKB/Swiss-Prot;Acc:Q9Z180]	exon start!=circRNA start	exon end=circRNA end	-
18	79086550	79087180	-	CBT15_circR_602	mm9_circ_012515:circbase	ENSMUSG00000024548	ENSMUST00000025430	ensembl_havana	Q9Z180	240427	Setbp1	SET-binding protein [Source:UniProtKB/Swiss-Prot;Acc:Q9Z180]	exon start=circRNA start	exon end=circRNA end	79086551-79087180 exon:ENSMUSE00000849154
18	80909591	80917878	-	CBT15_circR_603	mm9_circ_012897:circbase	ENSMUSG00000024566	ENSMUST00000091790	havana	P98195	50771	Atp9b	ATPase, class II, type 9B	exon start=circRNA start	exon end=circRNA end	80909592-80909705 exon:ENSMUSE00000143396|80912797-80912947 exon:ENSMUSE00000304562|80917705-80917878 exon:ENSMUSE00001092299
18	82620317	82682287	-	CBT15_circR_604	-	ENSMUSG00000041258	ENSMUST00000171071	ensembl_havana	Q3UAV3	329002	Zfp236	zinc finger protein 236 [Source:MGI Symbol;Acc:MGI:1926950]	exon start=circRNA start	exon end=circRNA end	82620318-82620463 exon:ENSMUSE00001264778|82621091-82621456 exon:ENSMUSE00001285656|82622960-82623063 exon:ENSMUSE00001239764|82624204-82624486 exon:ENSMUSE00001271232|82628154-82628366 exon:ENSMUSE00001223559|82629971-82630122 exon:ENSMUSE00001286737|82630587-82630690 exon:ENSMUSE00001271807|82632978-82633129 exon:ENSMUSE00001237275|82633687-82633788 exon:ENSMUSE00001221198|82636733-82636989 exo…
18	82664837	82682287	-	CBT15_circR_605	mm9_circ_010094:circbase	ENSMUSG00000041258	ENSMUST00000182122	havana	Q3UAV3	329002	Zfp236	zinc finger protein 236 [Source:MGI Symbol;Acc:MGI:1926950]	exon start=circRNA start	exon end=circRNA end	82664838-82664981 exon:ENSMUSE00001247550|82668572-82668744 exon:ENSMUSE00000910767|82671686-82671810 exon:ENSMUSE00000914157|82674307-82674485 exon:ENSMUSE00000904159|82680592-82680756 exon:ENSMUSE00000912447|82682145-82682287 exon:ENSMUSE00000901008
18	82674306	82682287	-	CBT15_circR_606	mm9_circ_013183:circbase	ENSMUSG00000041258	ENSMUST00000171071	ensembl_havana	Q3UAV3	329002	Zfp236	zinc finger protein 236 [Source:MGI Symbol;Acc:MGI:1926950]	exon start=circRNA start	exon end=circRNA end	82674307-82674485 exon:ENSMUSE00000904159|82680592-82680756 exon:ENSMUSE00000912447|82682145-82682287 exon:ENSMUSE00000901008
18	82955523	82957449	+	CBT15_circR_607	mm9_circ_017856:circbase	ENSMUSG00000058881	ENSMUST00000071233	ensembl	Q7TSH3	329003	Zfp516	zinc finger protein 516	exon start=circRNA start	exon end=circRNA end	82955524-82957449 exon:ENSMUSE00000431094
18	84622151	84628880	-	CBT15_circR_608	-	ENSMUSG00000056162	ENSMUST00000070139	ensembl_havana	Q3TMU4	338403	Cndp1	carnosine dipeptidase 1 [Source:HGNC Symbol;Acc:HGNC:20675]	exon start=circRNA start	exon end=circRNA end	84622152-84622312 exon:ENSMUSE00000438242|84628796-84628880 exon:ENSMUSE00000438244
18	9437520	9438275	-	CBT15_circR_609	-	ENSMUSG00000024286	ENSMUST00000053917	ensembl	Q8BGU5	67974	Ccny	cyclin Y	transcript start<=circRNA start	transcript end>=circRNA end	-
1	20347210	20364231	-	CBT15_circR_61	-	ENSMUSG00000043760	ENSMUST00000088448	ensembl_havana	E9PZ36	241035	Pkhd1	PKHD1, fibrocystin/polyductin [Source:HGNC Symbol;Acc:HGNC:9016]	exon start=circRNA start	exon end=circRNA end	20347211-20347457 exon:ENSMUSE00000630674|20350413-20350545 exon:ENSMUSE00000630676|20358840-20358974 exon:ENSMUSE00000630678|20360986-20361091 exon:ENSMUSE00000630679|20364119-20364231 exon:ENSMUSE00000630681
19	11923800	11925226	+	CBT15_circR_610	-	ENSMUSG00000046139	ENSMUST00000061618	ensembl	Q3TC46	225929	Patl1	protein associated with topoisomerase II homolog 1 (yeast)	exon start=circRNA start	exon end=circRNA end	11923801-11924018 exon:ENSMUSE00000398510|11925137-11925226 exon:ENSMUSE00000364162
19	16635768	16668701	-	CBT15_circR_611	-	ENSMUSG00000046230	ENSMUST00000068156	ensembl_havana	Q6P6M9	271564	Vps13a	vacuolar protein sorting 13A	exon start=circRNA start	exon end=circRNA end	16635769-16635880 exon:ENSMUSE00000232471|16639990-16640113 exon:ENSMUSE00000232492|16640202-16640247 exon:ENSMUSE00000232513|16640537-16640700 exon:ENSMUSE00001046488|16640784-16640859 exon:ENSMUSE00001008905|16641558-16641671 exon:ENSMUSE00001044149|16643749-16643830 exon:ENSMUSE00000998868|16645849-16645994 exon:ENSMUSE00001054421|16647593-16647706 exon:ENSMUSE00000988093|16651419-16651524 exo…
19	16698807	16715127	-	CBT15_circR_612	-	ENSMUSG00000046230	ENSMUST00000068156	ensembl_havana	Q6P6M9	271564	Vps13a	vacuolar protein sorting 13A	exon start=circRNA start	exon end=circRNA end	16698808-16699112 exon:ENSMUSE00000620846|16701121-16701288 exon:ENSMUSE00000620847|16703504-16703607 exon:ENSMUSE00000620848|16703688-16703804 exon:ENSMUSE00000620849|16704532-16704685 exon:ENSMUSE00000620850|16705875-16705934 exon:ENSMUSE00000620851|16707327-16707406 exon:ENSMUSE00000620852|16710271-16710427 exon:ENSMUSE00000620853|16710787-16710941 exon:ENSMUSE00000620854|16715049-16715127 exo…
19	21678352	21684305	+	CBT15_circR_613	-	ENSMUSG00000047368	ENSMUST00000052556	ensembl	Q7M759	226016	Abhd17b	abhydrolase domain containing 17B	exon start=circRNA start	exon end!=circRNA end	-
19	24346236	24360151	-	CBT15_circR_614	-	ENSMUSG00000024867	ENSMUST00000025800	ensembl_havana	P70181	18719	Pip5k1b	Phosphatidylinositol 4-phosphate 5-kinase type-1 beta [Source:UniProtKB/Swiss-Prot;Acc:P70181]	exon start=circRNA start	exon end=circRNA end	24346237-24346381 exon:ENSMUSE00000247986|24350134-24350289 exon:ENSMUSE00000145672|24355118-24355202 exon:ENSMUSE00000145692|24358030-24358078 exon:ENSMUSE00000546372|24358211-24358294 exon:ENSMUSE00000145678|24359940-24360151 exon:ENSMUSE00000145688
19	24727668	24733677	-	CBT15_circR_615	-	ENSMUSG00000041731	ENSMUST00000047666	ensembl_havana	Q8BZF8	226041	Pgm5	Phosphoglucomutase-like protein 5 [Source:UniProtKB/Swiss-Prot;Acc:Q8BZF8]	exon start=circRNA start	exon end=circRNA end	24727669-24727852 exon:ENSMUSE00001279071|24733542-24733677 exon:ENSMUSE00001269791
19	25409085	25411764	+	CBT15_circR_616	-	ENSMUSG00000032702	ENSMUST00000049400	ensembl_havana	E9Q238	107351	Kank1	KN motif and ankyrin repeat domains 1 [Source:HGNC Symbol;Acc:HGNC:19309]	exon start=circRNA start	exon end=circRNA end	25409086-25411764 exon:ENSMUSE00000262621
19	26619683	26654511	+	CBT15_circR_617	-	ENSMUSG00000024921	ENSMUST00000025862	ensembl_havana	Q6DIC0	67155	Smarca2	SWI/SNF related, matrix associated, actin dependent regulator of chromatin, subfamily a, member 2 [Source:MGI Symbol;Acc:MGI:99603]	exon start=circRNA start	exon end=circRNA end	26619684-26619944 exon:ENSMUSE00000395991|26623881-26624010 exon:ENSMUSE00001246123|26630670-26631131 exon:ENSMUSE00000401521|26640388-26640649 exon:ENSMUSE00000146233|26647021-26647147 exon:ENSMUSE00000146234|26648984-26649157 exon:ENSMUSE00000546153|26651549-26651722 exon:ENSMUSE00000546147|26654341-26654511 exon:ENSMUSE00000450390
19	26676633	26683922	+	CBT15_circR_618	-	ENSMUSG00000024921	ENSMUST00000025862	ensembl_havana	Q6DIC0	67155	Smarca2	SWI/SNF related, matrix associated, actin dependent regulator of chromatin, subfamily a, member 2 [Source:MGI Symbol;Acc:MGI:99603]	exon start=circRNA start	exon end=circRNA end	26676634-26676797 exon:ENSMUSE00001250486|26678316-26678382 exon:ENSMUSE00000450049|26679074-26679184 exon:ENSMUSE00000450043|26681871-26682113 exon:ENSMUSE00001230760|26683809-26683922 exon:ENSMUSE00001294865
19	28262805	28283819	+	CBT15_circR_619	-	ENSMUSG00000052942	ENSMUST00000065113	havana	Q0GE24	226075	Glis3	Zinc finger protein GLIS3 [Source:UniProtKB/Swiss-Prot;Acc:Q6XP49]	transcript start<=circRNA start	transcript end>=circRNA end	-
1	20347210	20377500	-	CBT15_circR_62	-	ENSMUSG00000043760	ENSMUST00000088448	ensembl_havana	E9PZ36	241035	Pkhd1	PKHD1, fibrocystin/polyductin [Source:HGNC Symbol;Acc:HGNC:9016]	exon start=circRNA start	exon end=circRNA end	20347211-20347457 exon:ENSMUSE00000630674|20350413-20350545 exon:ENSMUSE00000630676|20358840-20358974 exon:ENSMUSE00000630678|20360986-20361091 exon:ENSMUSE00000630679|20364119-20364231 exon:ENSMUSE00000630681|20373856-20373986 exon:ENSMUSE00000630682|20374712-20374768 exon:ENSMUSE00000630651|20377375-20377500 exon:ENSMUSE00001306182
19	28283651	28298946	-	CBT15_circR_620	-	ENSMUSG00000052942	ENSMUST00000065113	havana	Q0GE24	226075	Glis3	Zinc finger protein GLIS3 [Source:UniProtKB/Swiss-Prot;Acc:Q6XP49]	exon start=circRNA start	exon end=circRNA end	28283652-28283827 exon:ENSMUSE00001250308|28298778-28298946 exon:ENSMUSE00001288351
19	28283651	28317413	-	CBT15_circR_621	-	ENSMUSG00000052942	ENSMUST00000065113	havana	Q0GE24	226075	Glis3	Zinc finger protein GLIS3 [Source:UniProtKB/Swiss-Prot;Acc:Q6XP49]	exon start=circRNA start	exon end=circRNA end	28283652-28283827 exon:ENSMUSE00001250308|28298778-28298946 exon:ENSMUSE00001288351|28317254-28317413 exon:ENSMUSE00001253163
19	28283651	28357952	-	CBT15_circR_622	-	ENSMUSG00000052942	ENSMUST00000065113	havana	Q0GE24	226075	Glis3	Zinc finger protein GLIS3 [Source:UniProtKB/Swiss-Prot;Acc:Q6XP49]	exon start=circRNA start	exon end=circRNA end	28283652-28283827 exon:ENSMUSE00001250308|28298778-28298946 exon:ENSMUSE00001288351|28317254-28317413 exon:ENSMUSE00001253163|28354206-28354316 exon:ENSMUSE00001251775|28357791-28357952 exon:ENSMUSE00001228578
19	28317253	28357952	-	CBT15_circR_623	-	ENSMUSG00000052942	ENSMUST00000065113	havana	Q0GE24	226075	Glis3	Zinc finger protein GLIS3 [Source:UniProtKB/Swiss-Prot;Acc:Q6XP49]	exon start=circRNA start	exon end=circRNA end	28317254-28317413 exon:ENSMUSE00001253163|28354206-28354316 exon:ENSMUSE00001251775|28357791-28357952 exon:ENSMUSE00001228578
19	28354205	28357952	-	CBT15_circR_624	mm9_circ_005327:circbase	ENSMUSG00000052942	ENSMUST00000065113	havana	Q0GE24	226075	Glis3	Zinc finger protein GLIS3 [Source:UniProtKB/Swiss-Prot;Acc:Q6XP49]	exon start=circRNA start	exon end=circRNA end	28354206-28354316 exon:ENSMUSE00001251775|28357791-28357952 exon:ENSMUSE00001228578
19	28527759	28540408	-	CBT15_circR_625	-	ENSMUSG00000052942	ENSMUST00000112612	havana	Q0GE24	226075	Glis3	Zinc finger protein GLIS3 [Source:UniProtKB/Swiss-Prot;Acc:Q6XP49]	exon start!=circRNA start	exon end=circRNA end	-
19	28530478	28540408	-	CBT15_circR_626	-	ENSMUSG00000052942	ENSMUST00000112612	havana	Q0GE24	226075	Glis3	Zinc finger protein GLIS3 [Source:UniProtKB/Swiss-Prot;Acc:Q6XP49]	exon start!=circRNA start	exon end=circRNA end	-
19	28530872	28531986	-	CBT15_circR_627	mm9_circ_003071:circbase	ENSMUSG00000052942	ENSMUST00000065113	havana	Q0GE24	226075	Glis3	Zinc finger protein GLIS3 [Source:UniProtKB/Swiss-Prot;Acc:Q6XP49]	exon start=circRNA start	exon end=circRNA end	28530873-28531986 exon:ENSMUSE00001230451
19	28530872	28540408	-	CBT15_circR_628	-	ENSMUSG00000052942	ENSMUST00000112612	havana	Q0GE24	226075	Glis3	Zinc finger protein GLIS3 [Source:UniProtKB/Swiss-Prot;Acc:Q6XP49]	exon start=circRNA start	exon end=circRNA end	28530873-28531986 exon:ENSMUSE00001249884|28540201-28540408 exon:ENSMUSE00000421964
19	28665752	28666236	-	CBT15_circR_629	-	ENSMUSG00000052942	ENSMUST00000065113	havana	Q0GE24	226075	Glis3	Zinc finger protein GLIS3 [Source:UniProtKB/Swiss-Prot;Acc:Q6XP49]	exon start=circRNA start	exon end=circRNA end	28665753-28666236 exon:ENSMUSE00000692412
1	20347210	20381594	-	CBT15_circR_63	-	ENSMUSG00000043760	ENSMUST00000088448	ensembl_havana	E9PZ36	241035	Pkhd1	PKHD1, fibrocystin/polyductin [Source:HGNC Symbol;Acc:HGNC:9016]	exon start=circRNA start	exon end=circRNA end	20347211-20347457 exon:ENSMUSE00000630674|20350413-20350545 exon:ENSMUSE00000630676|20358840-20358974 exon:ENSMUSE00000630678|20360986-20361091 exon:ENSMUSE00000630679|20364119-20364231 exon:ENSMUSE00000630681|20373856-20373986 exon:ENSMUSE00000630682|20374712-20374768 exon:ENSMUSE00000630651|20377375-20377500 exon:ENSMUSE00001306182|20381403-20381594 exon:ENSMUSE00001220518
19	3484830	3518382	-	CBT15_circR_630	-	ENSMUSG00000024908	ENSMUST00000025846	ensembl_havana	Q922D4	52036	Ppp6r3	protein phosphatase 6, regulatory subunit 3	exon start=circRNA start	exon end=circRNA end	3484831-3484916 exon:ENSMUSE00000622804|3486976-3487091 exon:ENSMUSE00000622805|3490774-3490838 exon:ENSMUSE00000622806|3492366-3492515 exon:ENSMUSE00000622807|3493886-3494038 exon:ENSMUSE00000622808|3496522-3496651 exon:ENSMUSE00000622809|3507242-3507355 exon:ENSMUSE00000398193|3511929-3512041 exon:ENSMUSE00000146140|3514654-3514719 exon:ENSMUSE00000146105|3518245-3518382 exon:ENSMUSE00000146119
19	36956370	36983652	+	CBT15_circR_631	-	ENSMUSG00000040565	ENSMUST00000099494	ensembl_havana	E9QAE3	107182	Btaf1	B-TFIID TATA-box binding protein associated factor 1 [Source:MGI Symbol;Acc:MGI:2147538]	exon start=circRNA start	exon end=circRNA end	36956371-36956534 exon:ENSMUSE00000691613|36958373-36958509 exon:ENSMUSE00000691611|36961639-36961768 exon:ENSMUSE00000691608|36962431-36962499 exon:ENSMUSE00000691605|36965618-36965707 exon:ENSMUSE00000691601|36966492-36966587 exon:ENSMUSE00000691600|36966676-36966852 exon:ENSMUSE00000691599|36969056-36969196 exon:ENSMUSE00000691598|36969914-36970038 exon:ENSMUSE00000691597|36972898-36973018 exo…
19	36958372	36970038	+	CBT15_circR_632	-	ENSMUSG00000040565	ENSMUST00000099494	ensembl_havana	E9QAE3	107182	Btaf1	B-TFIID TATA-box binding protein associated factor 1 [Source:MGI Symbol;Acc:MGI:2147538]	exon start=circRNA start	exon end=circRNA end	36958373-36958509 exon:ENSMUSE00000691611|36961639-36961768 exon:ENSMUSE00000691608|36962431-36962499 exon:ENSMUSE00000691605|36965618-36965707 exon:ENSMUSE00000691601|36966492-36966587 exon:ENSMUSE00000691600|36966676-36966852 exon:ENSMUSE00000691599|36969056-36969196 exon:ENSMUSE00000691598|36969914-36970038 exon:ENSMUSE00000691597
19	36958372	36983652	+	CBT15_circR_633	-	ENSMUSG00000040565	ENSMUST00000099494	ensembl_havana	E9QAE3	107182	Btaf1	B-TFIID TATA-box binding protein associated factor 1 [Source:MGI Symbol;Acc:MGI:2147538]	exon start=circRNA start	exon end=circRNA end	36958373-36958509 exon:ENSMUSE00000691611|36961639-36961768 exon:ENSMUSE00000691608|36962431-36962499 exon:ENSMUSE00000691605|36965618-36965707 exon:ENSMUSE00000691601|36966492-36966587 exon:ENSMUSE00000691600|36966676-36966852 exon:ENSMUSE00000691599|36969056-36969196 exon:ENSMUSE00000691598|36969914-36970038 exon:ENSMUSE00000691597|36972898-36973018 exon:ENSMUSE00000691595|36978315-36978419 exo…
19	37044521	37068291	-	CBT15_circR_634	-	ENSMUSG00000039652	ENSMUST00000079754	havana	A0A0R4J102	208922	Cpeb3	Cytoplasmic polyadenylation element-binding protein 3 [Source:UniProtKB/Swiss-Prot;Acc:Q7TN99]	exon start=circRNA start	exon end=circRNA end	37044522-37044703 exon:ENSMUSE00000544919|37054260-37054374 exon:ENSMUSE00000544923|37068173-37068291 exon:ENSMUSE00000327429
19	37325147	37330612	-	CBT15_circR_635	-	ENSMUSG00000056999	ENSMUST00000154308	havana	G8FSY5,Q9JHR7,Q8CGB9,F6RPJ9,Q8CE37	15925	Ide	insulin-degrading enzyme [Source:RefSeq peptide;Acc:NP_112419]	exon start=circRNA start	exon end=circRNA end	37325148-37325317 exon:ENSMUSE00001283628|37328981-37329188 exon:ENSMUSE00001224499|37330428-37330612 exon:ENSMUSE00000805173
19	37570382	37578575	+	CBT15_circR_636	-	ENSMUSG00000053799	ENSMUST00000066439	ensembl	Q8C670	107371	Exoc6	exocyst complex component 6	exon start=circRNA start	exon end=circRNA end	37570383-37570554 exon:ENSMUSE00000453418|37571593-37571640 exon:ENSMUSE00000453305|37571858-37571948 exon:ENSMUSE00000453412|37573712-37573757 exon:ENSMUSE00000453407|37576936-37577140 exon:ENSMUSE00000453401|37578420-37578575 exon:ENSMUSE00000453395
19	37570382	37609105	+	CBT15_circR_637	-	ENSMUSG00000053799	ENSMUST00000066439	ensembl	Q8C670	107371	Exoc6	exocyst complex component 6	exon start=circRNA start	exon end=circRNA end	37570383-37570554 exon:ENSMUSE00000453418|37571593-37571640 exon:ENSMUSE00000453305|37571858-37571948 exon:ENSMUSE00000453412|37573712-37573757 exon:ENSMUSE00000453407|37576936-37577140 exon:ENSMUSE00000453401|37578420-37578575 exon:ENSMUSE00000453395|37582193-37582261 exon:ENSMUSE00000453391|37585811-37585894 exon:ENSMUSE00000453388|37587638-37587684 exon:ENSMUSE00000544804|37587817-37587937 exo…
19	3987195	3988715	+	CBT15_circR_638	-	ENSMUSG00000024866	ENSMUST00000054030	ensembl	Q91XE4	71670	Acy3	aspartoacylase (aminoacylase) 3	exon start!=circRNA start	exon end=circRNA end	-
19	40311668	40337035	-	CBT15_circR_639	-	ENSMUSG00000025006	ENSMUST00000099466	ensembl	E9QNA7	20411	Sorbs1	sorbin and SH3 domain containing 1	exon start=circRNA start	exon end=circRNA end	40311669-40311863 exon:ENSMUSE00000619338|40314364-40314489 exon:ENSMUSE00000619339|40314617-40314731 exon:ENSMUSE00000619340|40318022-40318068 exon:ENSMUSE00000619341|40321793-40321960 exon:ENSMUSE00000544245|40324747-40324832 exon:ENSMUSE00000619342|40327450-40327622 exon:ENSMUSE00000619343|40336986-40337035 exon:ENSMUSE00000619344
1	20358839	20381594	-	CBT15_circR_64	-	ENSMUSG00000043760	ENSMUST00000088448	ensembl_havana	E9PZ36	241035	Pkhd1	PKHD1, fibrocystin/polyductin [Source:HGNC Symbol;Acc:HGNC:9016]	exon start=circRNA start	exon end=circRNA end	20358840-20358974 exon:ENSMUSE00000630678|20360986-20361091 exon:ENSMUSE00000630679|20364119-20364231 exon:ENSMUSE00000630681|20373856-20373986 exon:ENSMUSE00000630682|20374712-20374768 exon:ENSMUSE00000630651|20377375-20377500 exon:ENSMUSE00001306182|20381403-20381594 exon:ENSMUSE00001220518
19	41545874	41555701	+	CBT15_circR_640	mm9_circ_010078:circbase	ENSMUSG00000025019	ENSMUST00000067795	ensembl	A4FTY7	212391	Lcor	ligand dependent nuclear receptor corepressor	exon start=circRNA start	exon end=circRNA end	41545875-41546007 exon:ENSMUSE00000437237|41552449-41552736 exon:ENSMUSE00000403816|41555608-41555701 exon:ENSMUSE00000147304
19	41938022	41938836	+	CBT15_circR_641	-	ENSMUSG00000025157	ENSMUST00000026154	ensembl_havana	Q9ESG8	74168	Zdhhc16	zinc finger, DHHC domain containing 16	exon start=circRNA start	exon end=circRNA end	41938023-41938217 exon:ENSMUSE00000148396|41938364-41938452 exon:ENSMUSE00000148411|41938808-41938836 exon:ENSMUSE00000405790
19	42562551	42564341	+	CBT15_circR_642	mm9_circ_011137:circbase	ENSMUSG00000025184	ENSMUST00000026188	ensembl_havana	Q8BJM3	52013	R3hcc1l	Coiled-coil domain-containing protein R3HCC1L [Source:UniProtKB/Swiss-Prot;Acc:Q8BJM3]	exon start=circRNA start	exon end=circRNA end	42562552-42564341 exon:ENSMUSE00000367689
19	42562551	42576201	+	CBT15_circR_643	-	ENSMUSG00000025184	ENSMUST00000026188	ensembl_havana	Q8BJM3	52013	R3hcc1l	Coiled-coil domain-containing protein R3HCC1L [Source:UniProtKB/Swiss-Prot;Acc:Q8BJM3]	exon start=circRNA start	exon end=circRNA end	42562552-42564341 exon:ENSMUSE00000367689|42576026-42576201 exon:ENSMUSE00000148602
19	4320151	4321056	-	CBT15_circR_644	-	ENSMUSG00000054611	ENSMUST00000047898	ensembl_havana	P59997	225876	Kdm2a	lysine demethylase 2A [Source:HGNC Symbol;Acc:HGNC:13606]	exon start=circRNA start	exon end=circRNA end	4320152-4320367 exon:ENSMUSE00001276277|4320898-4321056 exon:ENSMUSE00001268284
19	43798406	43799145	+	CBT15_circR_645	-	ENSMUSG00000025194	ENSMUST00000026208	ensembl_havana	Q9JL42,Q8VI47,Q3UNY3	100038628	Abcc2	predicted gene 10768	exon start=circRNA start	exon end=circRNA end	43798407-43798514 exon:ENSMUSE00001276556|43799090-43799145 exon:ENSMUSE00001287264
19	43866588	43875020	-	CBT15_circR_646	-	ENSMUSG00000025195	ENSMUST00000026209	ensembl	Q9CWU8	71972	Dnmbp	dynamin binding protein [Source:HGNC Symbol;Acc:HGNC:30373]	exon start=circRNA start	exon end=circRNA end	43866589-43866693 exon:ENSMUSE00000483910|43867527-43867657 exon:ENSMUSE00000490607|43868805-43869004 exon:ENSMUSE00000468715|43870162-43870309 exon:ENSMUSE00000482271|43874128-43874257 exon:ENSMUSE00000543151|43874827-43875020 exon:ENSMUSE00001074982
19	45885951	45921705	-	CBT15_circR_647	-	ENSMUSG00000039901	ENSMUST00000045396	ensembl	Q6PD19	71617	9130011E15Rik	RIKEN cDNA 9130011E15 gene	exon start=circRNA start	exon end=circRNA end	45885952-45886027 exon:ENSMUSE00000314342|45891208-45891334 exon:ENSMUSE00000314373|45892066-45892148 exon:ENSMUSE00000314398|45921617-45921705 exon:ENSMUSE00000641248
19	45990897	45991216	-	CBT15_circR_648	-	ENSMUSG00000039901	ENSMUST00000045396	ensembl	Q6PD19	71617	9130011E15Rik	RIKEN cDNA 9130011E15 gene	transcript start<=circRNA start	transcript end>=circRNA end	-
19	4784723	4785567	-	CBT15_circR_649	mm9_circ_013935:circbase	ENSMUSG00000096370	ENSMUST00000178404	havana	F7BGR7	102902673	Gm21992	predicted gene 21992	exon start!=circRNA start	exon end=circRNA end	-
1	20364118	20381594	-	CBT15_circR_65	-	ENSMUSG00000043760	ENSMUST00000088448	ensembl_havana	E9PZ36	241035	Pkhd1	PKHD1, fibrocystin/polyductin [Source:HGNC Symbol;Acc:HGNC:9016]	exon start=circRNA start	exon end=circRNA end	20364119-20364231 exon:ENSMUSE00000630681|20373856-20373986 exon:ENSMUSE00000630682|20374712-20374768 exon:ENSMUSE00000630651|20377375-20377500 exon:ENSMUSE00001306182|20381403-20381594 exon:ENSMUSE00001220518
19	4787360	4794009	-	CBT15_circR_650	mm9_circ_012214:circbase	ENSMUSG00000096370	ENSMUST00000179909	havana	F7BGR7	102902673	Gm21992	predicted gene 21992	exon start=circRNA start	exon end!=circRNA end	-
19	53907448	53912925	+	CBT15_circR_651	-	ENSMUSG00000024975	ENSMUST00000025931	ensembl	Q61823	18569	Pdcd4	programmed cell death 4	exon start=circRNA start	exon end=circRNA end	53907449-53907555 exon:ENSMUSE00000478560|53909112-53909414 exon:ENSMUSE00000339025|53910928-53911022 exon:ENSMUSE00000146788|53912812-53912925 exon:ENSMUSE00000146791
19	53987453	53988383	+	CBT15_circR_652	mm9_circ_009715:circbase	ENSMUSG00000024976	ENSMUST00000025932	ensembl	O88520	56392	Shoc2	soc-2 (suppressor of clear) homolog (C. elegans)	exon start=circRNA start	exon end=circRNA end	53987454-53988383 exon:ENSMUSE00000354840
19	55287827	55321997	+	CBT15_circR_653	-	ENSMUSG00000024981	ENSMUST00000043150	ensembl_havana	Q8JZR0	433256	Acsl5	acyl-CoA synthetase long-chain family member 5	exon start=circRNA start	exon end!=circRNA end	-
19	57378548	57379175	+	CBT15_circR_654	mm9_circ_007735:circbase	ENSMUSG00000033478	ENSMUST00000036407	ensembl	Q8CDM8	226252	Fam160b1	family with sequence similarity 160, member B1	exon start=circRNA start	exon end=circRNA end	57378549-57378842 exon:ENSMUSE00000416981|57378979-57379175 exon:ENSMUSE00000416979
19	57751629	57755618	+	CBT15_circR_655	-	ENSMUSG00000054843	ENSMUST00000077282	ensembl	Q6A051	226255	Atrnl1	attractin like 1	exon start=circRNA start	exon end=circRNA end	57751630-57751724 exon:ENSMUSE00000640430|57753225-57753303 exon:ENSMUSE00000640429|57755461-57755618 exon:ENSMUSE00000640428
19	57751629	57777945	+	CBT15_circR_656	mm9_circ_018381:circbase	ENSMUSG00000054843	ENSMUST00000077282	ensembl	Q6A051	226255	Atrnl1	attractin like 1	exon start=circRNA start	exon end=circRNA end	57751630-57751724 exon:ENSMUSE00000640430|57753225-57753303 exon:ENSMUSE00000640429|57755461-57755618 exon:ENSMUSE00000640428|57777884-57777945 exon:ENSMUSE00000640427
19	60543009	60564294	-	CBT15_circR_657	mm9_circ_009035:circbase	ENSMUSG00000033417	ENSMUST00000081790	ensembl	Q8R0X2	78832	Cacul1	CDK2 associated, cullin domain 1	exon start=circRNA start	exon end=circRNA end	60543010-60543112 exon:ENSMUSE00000223191|60545446-60545541 exon:ENSMUSE00000223215|60563162-60563264 exon:ENSMUSE00000223237|60564168-60564294 exon:ENSMUSE00000223259
19	60772691	60774017	-	CBT15_circR_658	-	ENSMUSG00000024991	ENSMUST00000025955	ensembl	P23116	13669	Eif3a	eukaryotic translation initiation factor 3, subunit A	exon start=circRNA start	exon end=circRNA end	60772692-60773039 exon:ENSMUSE00000146935|60773507-60773692 exon:ENSMUSE00000439708|60773901-60774017 exon:ENSMUSE00000439713
19	7087507	7087729	+	CBT15_circR_659	-	ENSMUSG00000036278	ENSMUST00000040261	ensembl	Q922B1	107227	Macrod1	MACRO domain containing 1	transcript start<=circRNA start	transcript end>=circRNA end	-
1	20373855	20377500	-	CBT15_circR_66	-	ENSMUSG00000043760	ENSMUST00000088448	ensembl_havana	E9PZ36	241035	Pkhd1	PKHD1, fibrocystin/polyductin [Source:HGNC Symbol;Acc:HGNC:9016]	exon start=circRNA start	exon end=circRNA end	20373856-20373986 exon:ENSMUSE00000630682|20374712-20374768 exon:ENSMUSE00000630651|20377375-20377500 exon:ENSMUSE00001306182
19	7105086	7106002	-	CBT15_circR_660	-	ENSMUSG00000047787	ENSMUST00000113383	ensembl	Q6RKD8	396184	Flrt1	fibronectin leucine rich transmembrane protein 1	exon start=circRNA start	exon end!=circRNA end	-
19	9005967	9006345	+	CBT15_circR_661	-	ENSMUSG00000069833	ENSMUST00000092955	ensembl	Q8BRB8	66395	Ahnak	AHNAK nucleoprotein (desmoyokin)	transcript start<=circRNA start	transcript end>=circRNA end	-
19	9010155	9010557	+	CBT15_circR_662	-	ENSMUSG00000069833	ENSMUST00000092955	ensembl	Q8BRB8	66395	Ahnak	AHNAK nucleoprotein (desmoyokin)	transcript start<=circRNA start	transcript end>=circRNA end	-
19	9013932	9014557	+	CBT15_circR_663	-	ENSMUSG00000069833	ENSMUST00000092955	ensembl	Q8BRB8	66395	Ahnak	AHNAK nucleoprotein (desmoyokin)	transcript start<=circRNA start	transcript end>=circRNA end	-
2	104433167	104435057	-	CBT15_circR_664	-	ENSMUSG00000027177	ENSMUST00000028600	ensembl_havana	Q3UST3	15259	Hipk3	Homeodomain-interacting protein kinase 3 [Source:UniProtKB/Swiss-Prot;Acc:Q9ERH7]	exon start=circRNA start	exon end=circRNA end	104433168-104433308 exon:ENSMUSE00000166593|104433555-104433845 exon:ENSMUSE00000166599|104434338-104434499 exon:ENSMUSE00001238731|104434590-104434717 exon:ENSMUSE00001220161|104434936-104435057 exon:ENSMUSE00001285131
2	104470748	104471847	-	CBT15_circR_665	mm9_circ_013422:circbase	ENSMUSG00000027177	ENSMUST00000028600	ensembl_havana	Q3UST3	15259	Hipk3	Homeodomain-interacting protein kinase 3 [Source:UniProtKB/Swiss-Prot;Acc:Q9ERH7]	exon start=circRNA start	exon end=circRNA end	104470749-104471847 exon:ENSMUSE00000226545
2	104765958	104780260	-	CBT15_circR_666	-	ENSMUSG00000074994	ENSMUST00000117237	ensembl_havana	A2BIE1	99003	Qser1	glutamine and serine rich 1 [Source:HGNC Symbol;Acc:HGNC:26154]	exon start=circRNA start	exon end=circRNA end	104765959-104766056 exon:ENSMUSE00000599250|104770043-104770180 exon:ENSMUSE00000599251|104776172-104776389 exon:ENSMUSE00000720717|104777319-104777452 exon:ENSMUSE00000716551|104778137-104778253 exon:ENSMUSE00000717872|104779935-104780260 exon:ENSMUSE00000720790
2	104776171	104780260	-	CBT15_circR_667	-	ENSMUSG00000074994	ENSMUST00000117237	ensembl_havana	A2BIE1	99003	Qser1	glutamine and serine rich 1 [Source:HGNC Symbol;Acc:HGNC:26154]	exon start=circRNA start	exon end=circRNA end	104776172-104776389 exon:ENSMUSE00000720717|104777319-104777452 exon:ENSMUSE00000716551|104778137-104778253 exon:ENSMUSE00000717872|104779935-104780260 exon:ENSMUSE00000720790
2	104778136	104780260	-	CBT15_circR_668	-	ENSMUSG00000074994	ENSMUST00000117237	ensembl_havana	A2BIE1	99003	Qser1	glutamine and serine rich 1 [Source:HGNC Symbol;Acc:HGNC:26154]	exon start=circRNA start	exon end=circRNA end	104778137-104778253 exon:ENSMUSE00000717872|104779935-104780260 exon:ENSMUSE00000720790
2	105284600	105297968	+	CBT15_circR_669	-	ENSMUSG00000055312	ENSMUST00000068813	ensembl_havana	Q9DCP4	74088	Them7	thioesterase superfamily member 7 [Source:MGI Symbol;Acc:MGI:1921338]	exon start=circRNA start	exon end=circRNA end	105284601-105284685 exon:ENSMUSE00000441679|105297726-105297968 exon:ENSMUSE00001275448
1	20502941	20524265	-	CBT15_circR_67	-	ENSMUSG00000043760	ENSMUST00000088448	ensembl_havana	E9PZ36	241035	Pkhd1	PKHD1, fibrocystin/polyductin [Source:HGNC Symbol;Acc:HGNC:9016]	exon start=circRNA start	exon end=circRNA end	20502942-20503092 exon:ENSMUSE00000368910|20508893-20509112 exon:ENSMUSE00000414213|20520154-20520297 exon:ENSMUSE00000355902|20522664-20524265 exon:ENSMUSE00000401819
2	105297725	105297968	+	CBT15_circR_670	-	ENSMUSG00000055312	ENSMUST00000068813	ensembl_havana	Q9DCP4	74088	Them7	thioesterase superfamily member 7 [Source:MGI Symbol;Acc:MGI:1921338]	exon start=circRNA start	exon end=circRNA end	105297726-105297968 exon:ENSMUSE00001275448
2	110378553	110395382	+	CBT15_circR_671	-	-	-	intergenic	-	-	-	-	-	-	-
2	110605351	110649843	+	CBT15_circR_672	-	ENSMUSG00000041644	ENSMUST00000127822	havana	Q49B93	241612	Slc5a12	solute carrier family 5 (sodium/glucose cotransporter), member 12 [Source:MGI Symbol;Acc:MGI:2138890]	exon start=circRNA start	exon end!=circRNA end	-
2	110605723	110617084	+	CBT15_circR_673	-	ENSMUSG00000041644	ENSMUST00000045972	ensembl_havana	Q49B93	241612	Slc5a12	solute carrier family 5 (sodium/glucose cotransporter), member 12 [Source:MGI Symbol;Acc:MGI:2138890]	exon start=circRNA start	exon end=circRNA end	110605724-110605789 exon:ENSMUSE00001275353|110609416-110609467 exon:ENSMUSE00001256690|110610125-110610192 exon:ENSMUSE00001232702|110616674-110616828 exon:ENSMUSE00001222398|110616944-110617084 exon:ENSMUSE00001231383
2	113363835	113365829	+	CBT15_circR_674	mm9_circ_004229:circbase	ENSMUSG00000044042	ENSMUST00000099576	ensembl	Q05860	14260	Fmn1	Formin-1 [Source:UniProtKB/Swiss-Prot;Acc:Q05860]	exon start=circRNA start	exon end=circRNA end	113363836-113365829 exon:ENSMUSE00001312903
2	113525150	113529463	+	CBT15_circR_675	-	ENSMUSG00000044042	ENSMUST00000081349	havana	Q05860	14260	Fmn1	Formin-1 [Source:UniProtKB/Swiss-Prot;Acc:Q05860]	exon start=circRNA start	exon end=circRNA end	113525151-113525941 exon:ENSMUSE00001367049|113529313-113529463 exon:ENSMUSE00001365945
2	116000130	116061592	-	CBT15_circR_676	-	ENSMUSG00000027210	ENSMUST00000028639	ensembl_havana	Q3UJ35	17536	Meis2	Homeobox protein Meis2 [Source:UniProtKB/Swiss-Prot;Acc:P97367]	exon start=circRNA start	exon end=circRNA end	116000131-116000276 exon:ENSMUSE00001205261|116049084-116049198 exon:ENSMUSE00001255114|116058631-116058780 exon:ENSMUSE00001306610|116059514-116059564 exon:ENSMUSE00001316532|116060681-116060731 exon:ENSMUSE00001282956|116061451-116061592 exon:ENSMUSE00001292335
2	117152991	117172086	+	CBT15_circR_677	-	ENSMUSG00000027351	ENSMUST00000028829	ensembl_havana	Q924S8	114715	Spred1	Sprouty-related, EVH1 domain-containing protein 1 [Source:UniProtKB/Swiss-Prot;Acc:Q924S8]	exon start=circRNA start	exon end=circRNA end	117152992-117153166 exon:ENSMUSE00000168672|117163498-117163666 exon:ENSMUSE00000168674|117164946-117164995 exon:ENSMUSE00000168678|117171928-117172086 exon:ENSMUSE00000295550
2	118631758	118635277	+	CBT15_circR_678	mm9_circ_001283:circbase	ENSMUSG00000040084	ENSMUST00000038341	ensembl_havana	Q9Z1S0	12236	Bub1b	Mitotic checkpoint serine/threonine-protein kinase BUB1 beta [Source:UniProtKB/Swiss-Prot;Acc:Q9Z1S0]	exon start=circRNA start	exon end=circRNA end	118631759-118631899 exon:ENSMUSE00000293716|118632411-118632511 exon:ENSMUSE00001213222|118635128-118635277 exon:ENSMUSE00001299491
2	119916430	119924086	+	CBT15_circR_679	-	ENSMUSG00000033943	ENSMUST00000046717	havana	A2AWL7	29808	Mga	MAX-associated protein [Source:UniProtKB/Swiss-Prot;Acc:A2AWL7]	exon start=circRNA start	exon end=circRNA end	119916431-119917373 exon:ENSMUSE00001266701|119919626-119919704 exon:ENSMUSE00001292407|119919812-119919907 exon:ENSMUSE00001223116|119921366-119921497 exon:ENSMUSE00000598116|119921738-119921842 exon:ENSMUSE00000598115|119923428-119924086 exon:ENSMUSE00001292594
1	20520153	20524265	-	CBT15_circR_68	-	ENSMUSG00000043760	ENSMUST00000088448	ensembl_havana	E9PZ36	241035	Pkhd1	PKHD1, fibrocystin/polyductin [Source:HGNC Symbol;Acc:HGNC:9016]	exon start=circRNA start	exon end=circRNA end	20520154-20520297 exon:ENSMUSE00000355902|20522664-20524265 exon:ENSMUSE00000401819
2	120901601	120907025	-	CBT15_circR_680	-	ENSMUSG00000027272	ENSMUST00000028728	ensembl_havana	O70481	22222	Ubr1	ubiquitin protein ligase E3 component n-recognin 1 [Source:MGI Symbol;Acc:MGI:1277977]	exon start=circRNA start	exon end=circRNA end	120901602-120901695 exon:ENSMUSE00000296129|120903994-120904199 exon:ENSMUSE00001266456|120906844-120907025 exon:ENSMUSE00000296144
2	125169412	125190345	+	CBT15_circR_681	-	ENSMUSG00000027202	ENSMUST00000028630	ensembl_havana	P55014	20495	Slc12a1	solute carrier family 12, member 1 [Source:MGI Symbol;Acc:MGI:103150]	exon start=circRNA start	exon end=circRNA end	125169413-125169552 exon:ENSMUSE00000460255|125170657-125170767 exon:ENSMUSE00000166873|125171173-125171284 exon:ENSMUSE00000166880|125173589-125173716 exon:ENSMUSE00000166889|125178059-125178143 exon:ENSMUSE00000166892|125184720-125184871 exon:ENSMUSE00000166891|125186211-125186318 exon:ENSMUSE00000166877|125186625-125186748 exon:ENSMUSE00000166871|125188167-125188268 exon:ENSMUSE00000166878|125…
2	125188166	125217915	+	CBT15_circR_682	-	ENSMUSG00000027202	ENSMUST00000028630	ensembl_havana	P55014	20495	Slc12a1	solute carrier family 12, member 1 [Source:MGI Symbol;Acc:MGI:103150]	exon start=circRNA start	exon end=circRNA end	125188167-125188268 exon:ENSMUSE00000166878|125190190-125190345 exon:ENSMUSE00000326419|125194125-125194224 exon:ENSMUSE00000326408|125194997-125195108 exon:ENSMUSE00000166883|125200553-125200693 exon:ENSMUSE00000166890|125203419-125203525 exon:ENSMUSE00000166884|125206015-125206097 exon:ENSMUSE00000166885|125214009-125214152 exon:ENSMUSE00000166888|125217784-125217915 exon:ENSMUSE00000350858
2	125767374	125771544	-	CBT15_circR_683	-	ENSMUSG00000035093	ENSMUST00000053699	ensembl_havana	Q8C7M0	70354	Secisbp2l	SECIS binding protein 2-like [Source:MGI Symbol;Acc:MGI:1917604]	exon start=circRNA start	exon end=circRNA end	125767375-125767490 exon:ENSMUSE00000324920|125767809-125767833 exon:ENSMUSE00000559972|125768107-125768333 exon:ENSMUSE00000324927|125771409-125771544 exon:ENSMUSE00000324934
2	126797110	126821338	-	CBT15_circR_684	-	ENSMUSG00000027365	ENSMUST00000028843	ensembl_havana	Q923J1	58800	Trpm7	Transient receptor potential cation channel subfamily M member 7 [Source:UniProtKB/Swiss-Prot;Acc:Q923J1]	exon start=circRNA start	exon end=circRNA end	126797111-126797316 exon:ENSMUSE00001312972|126797467-126797549 exon:ENSMUSE00001271101|126797662-126797945 exon:ENSMUSE00001288463|126799169-126799234 exon:ENSMUSE00001299474|126799313-126799363 exon:ENSMUSE00001246457|126801123-126801148 exon:ENSMUSE00001256675|126802586-126802620 exon:ENSMUSE00001251236|126805017-126805084 exon:ENSMUSE00000683863|126807289-126807379 exon:ENSMUSE00000321454|126…
2	126810162	126813408	-	CBT15_circR_685	-	ENSMUSG00000027365	ENSMUST00000028843	ensembl_havana	Q923J1	58800	Trpm7	Transient receptor potential cation channel subfamily M member 7 [Source:UniProtKB/Swiss-Prot;Acc:Q923J1]	exon start=circRNA start	exon end=circRNA end	126810163-126810230 exon:ENSMUSE00000321462|126812696-126813408 exon:ENSMUSE00000321470
2	126823975	126825789	-	CBT15_circR_686	mm9_circ_004417:circbase	ENSMUSG00000027365	ENSMUST00000028843	ensembl_havana	Q923J1	58800	Trpm7	Transient receptor potential cation channel subfamily M member 7 [Source:UniProtKB/Swiss-Prot;Acc:Q923J1]	exon start=circRNA start	exon end=circRNA end	126823976-126824104 exon:ENSMUSE00000321525|126825412-126825555 exon:ENSMUSE00000321532|126825634-126825789 exon:ENSMUSE00000321540
2	126844299	126846245	-	CBT15_circR_687	-	ENSMUSG00000027365	ENSMUST00000028843	ensembl_havana	Q923J1	58800	Trpm7	Transient receptor potential cation channel subfamily M member 7 [Source:UniProtKB/Swiss-Prot;Acc:Q923J1]	exon start=circRNA start	exon end=circRNA end	126844300-126844474 exon:ENSMUSE00001266335|126846074-126846245 exon:ENSMUSE00001248426
2	126904909	126927868	-	CBT15_circR_688	-	ENSMUSG00000027366	ENSMUST00000028844	ensembl_havana	Q9JJF9	66552	Sppl2a	signal peptide peptidase like 2A [Source:MGI Symbol;Acc:MGI:1913802]	exon start=circRNA start	exon end=circRNA end	126904910-126905070 exon:ENSMUSE00000168763|126908106-126908180 exon:ENSMUSE00000168765|126912643-126912745 exon:ENSMUSE00000168767|126913532-126913588 exon:ENSMUSE00000168760|126917211-126917285 exon:ENSMUSE00000168769|126917800-126917881 exon:ENSMUSE00001277587|126919639-126919740 exon:ENSMUSE00000168764|126920318-126920414 exon:ENSMUSE00000168758|126923456-126923607 exon:ENSMUSE00000168757|126…
2	127080529	127086082	+	CBT15_circR_689	-	ENSMUSG00000001999	ENSMUST00000002064	ensembl_havana	Q9CY64	109778	Blvra	Biliverdin reductase A [Source:UniProtKB/Swiss-Prot;Acc:Q9CY64]	exon start=circRNA start	exon end=circRNA end	127080530-127080658 exon:ENSMUSE00001293992|127082932-127083050 exon:ENSMUSE00001252063|127085963-127086082 exon:ENSMUSE00001275963
1	20520153	20540444	-	CBT15_circR_69	-	ENSMUSG00000043760	ENSMUST00000088448	ensembl_havana	E9PZ36	241035	Pkhd1	PKHD1, fibrocystin/polyductin [Source:HGNC Symbol;Acc:HGNC:9016]	exon start=circRNA start	exon end=circRNA end	20520154-20520297 exon:ENSMUSE00000355902|20522664-20524265 exon:ENSMUSE00000401819|20533843-20533910 exon:ENSMUSE00000383459|20534536-20534731 exon:ENSMUSE00000345702|20537273-20537408 exon:ENSMUSE00000414074|20540314-20540444 exon:ENSMUSE00000355378
2	128666564	128686060	-	CBT15_circR_690	-	ENSMUSG00000014355	ENSMUST00000014499	ensembl_havana	P53995	17222	Anapc1	Anaphase-promoting complex subunit 1 [Source:UniProtKB/Swiss-Prot;Acc:P53995]	exon start=circRNA start	exon end=circRNA end	128666565-128666705 exon:ENSMUSE00000168976|128668925-128669059 exon:ENSMUSE00000168988|128669650-128669715 exon:ENSMUSE00000168979|128669823-128669913 exon:ENSMUSE00000168986|128672062-128672157 exon:ENSMUSE00000168994|128674551-128674760 exon:ENSMUSE00000168997|128675671-128675891 exon:ENSMUSE00000168973|128676102-128676247 exon:ENSMUSE00000168978|128678211-128678284 exon:ENSMUSE00000168989|128…
2	128674550	128686060	-	CBT15_circR_691	-	ENSMUSG00000014355	ENSMUST00000014499	ensembl_havana	P53995	17222	Anapc1	Anaphase-promoting complex subunit 1 [Source:UniProtKB/Swiss-Prot;Acc:P53995]	exon start=circRNA start	exon end=circRNA end	128674551-128674760 exon:ENSMUSE00000168997|128675671-128675891 exon:ENSMUSE00000168973|128676102-128676247 exon:ENSMUSE00000168978|128678211-128678284 exon:ENSMUSE00000168989|128679520-128679602 exon:ENSMUSE00001229179|128680109-128680209 exon:ENSMUSE00000168980|128680394-128680445 exon:ENSMUSE00001279888|128684502-128684663 exon:ENSMUSE00001229957|128685824-128686060 exon:ENSMUSE00000168974
2	12974368	12980558	+	CBT15_circR_692	-	ENSMUSG00000026730	ENSMUST00000154269	havana	Q60866	19212	Pter	Phosphotriesterase-related protein [Source:UniProtKB/Swiss-Prot;Acc:Q60866]	exon start=circRNA start	exon end=circRNA end	12974369-12974453 exon:ENSMUSE00000797952|12978160-12978617 exon:ENSMUSE00000357506|12980293-12980558 exon:ENSMUSE00000162230
2	12974368	12994890	+	CBT15_circR_693	-	ENSMUSG00000026730	ENSMUST00000154269	havana	Q60866	19212	Pter	Phosphotriesterase-related protein [Source:UniProtKB/Swiss-Prot;Acc:Q60866]	exon start=circRNA start	exon end=circRNA end	12974369-12974453 exon:ENSMUSE00000797952|12978160-12978617 exon:ENSMUSE00000357506|12980293-12980558 exon:ENSMUSE00000162230|12994750-12994890 exon:ENSMUSE00000162233
2	12978159	12994890	+	CBT15_circR_694	-	ENSMUSG00000026730	ENSMUST00000114796	havana	Q60866	19212	Pter	Phosphotriesterase-related protein [Source:UniProtKB/Swiss-Prot;Acc:Q60866]	exon start=circRNA start	exon end=circRNA end	12978160-12978413 exon:ENSMUSE00000719058|12980293-12980558 exon:ENSMUSE00000162230|12994750-12994890 exon:ENSMUSE00000162233
2	129810487	129811237	+	CBT15_circR_695	mm9_circ_002813:circbase	ENSMUSG00000037885	ENSMUST00000165413	ensembl_havana	Q80ZW0	67333	Stk35	Serine/threonine-protein kinase 35 [Source:UniProtKB/Swiss-Prot;Acc:Q80ZW0]	exon start=circRNA start	exon end=circRNA end	129810488-129811237 exon:ENSMUSE00000507804
2	13667832	13668361	+	CBT15_circR_696	-	ENSMUSG00000003418	ENSMUST00000003509	ensembl_havana	Q148N5	241230	St8sia6	ST8 alpha-N-acetyl-neuraminide alpha-2,8-sialyltransferase 6 [Source:MGI Symbol;Acc:MGI:2386797]	transcript start<=circRNA start	transcript end>=circRNA end	-
2	142648427	142690701	-	CBT15_circR_697	-	ENSMUSG00000038844	ENSMUST00000043589	ensembl_havana	B1AVY7	16558	Kif16b	Kinesin-like protein KIF16B [Source:UniProtKB/Swiss-Prot;Acc:B1AVY7]	exon start=circRNA start	exon end=circRNA end	142648428-142648511 exon:ENSMUSE00000974362|142672289-142672378 exon:ENSMUSE00001064015|142690579-142690701 exon:ENSMUSE00000984213
2	145858440	145861174	+	CBT15_circR_698	-	ENSMUSG00000001768	ENSMUST00000094480	ensembl	Q9D684	74030	Rin2	Ras and Rab interactor 2 [Source:MGI Symbol;Acc:MGI:1921280]	exon start=circRNA start	exon end=circRNA end	145858441-145858532 exon:ENSMUSE00001218368|145860014-145861174 exon:ENSMUSE00001310964
2	146340378	146342749	-	CBT15_circR_699	mm9_circ_005811:circbase	ENSMUSG00000037110	ENSMUST00000109986	ensembl_havana	A0A0A0MQD7	241694	Ralgapa2	Ral GTPase-activating protein subunit alpha-2 [Source:UniProtKB/Swiss-Prot;Acc:A3KGS3]	exon start=circRNA start	exon end=circRNA end	146340379-146340450 exon:ENSMUSE00000248347|146341978-146342749 exon:ENSMUSE00000248354
1	128190637	128211359	+	CBT15_circR_7	-	ENSMUSG00000056211	ENSMUST00000036288	ensembl_havana	E9Q9Q2	226412	R3hdm1	R3H domain containing 1 [Source:MGI Symbol;Acc:MGI:2448514]	exon start=circRNA start	exon end=circRNA end	128190638-128190739 exon:ENSMUSE00000540052|128193460-128193756 exon:ENSMUSE00000540051|128196974-128197097 exon:ENSMUSE00000540050|128211205-128211359 exon:ENSMUSE00000540049
1	20608318	20615405	-	CBT15_circR_70	-	ENSMUSG00000043760	ENSMUST00000088448	ensembl_havana	E9PZ36	241035	Pkhd1	PKHD1, fibrocystin/polyductin [Source:HGNC Symbol;Acc:HGNC:9016]	exon start=circRNA start	exon end=circRNA end	20608319-20608427 exon:ENSMUSE00001245730|20612702-20612843 exon:ENSMUSE00001207159|20613395-20613472 exon:ENSMUSE00001279293|20615269-20615405 exon:ENSMUSE00001267133
2	146387227	146406432	-	CBT15_circR_700	-	ENSMUSG00000037110	ENSMUST00000109986	ensembl_havana	A0A0A0MQD7	241694	Ralgapa2	Ral GTPase-activating protein subunit alpha-2 [Source:UniProtKB/Swiss-Prot;Acc:A3KGS3]	exon start=circRNA start	exon end=circRNA end	146387228-146387383 exon:ENSMUSE00001207851|146387607-146387705 exon:ENSMUSE00001268338|146388491-146388684 exon:ENSMUSE00001273770|146404863-146405039 exon:ENSMUSE00000595476|146406342-146406432 exon:ENSMUSE00001240257
2	146889020	146891284	+	CBT15_circR_701	-	ENSMUSG00000074749	ENSMUST00000099278	ensembl_havana	Q3UXL4	228730	Kiz	Centrosomal protein kizuna [Source:UniProtKB/Swiss-Prot;Acc:Q3UXL4]	exon start=circRNA start	exon end=circRNA end	146889021-146889666 exon:ENSMUSE00000884371|146890981-146891284 exon:ENSMUSE00000640340
2	146942009	146956296	+	CBT15_circR_702	-	ENSMUSG00000074749	ENSMUST00000099278	ensembl_havana	Q3UXL4	228730	Kiz	Centrosomal protein kizuna [Source:UniProtKB/Swiss-Prot;Acc:Q3UXL4]	exon start=circRNA start	exon end=circRNA end	146942010-146942175 exon:ENSMUSE00000640338|146942917-146942979 exon:ENSMUSE00000640337|146950523-146950588 exon:ENSMUSE00000640336|146952978-146953064 exon:ENSMUSE00000640334|146956200-146956296 exon:ENSMUSE00001272923
2	148686513	148690983	+	CBT15_circR_703	-	ENSMUSG00000027439	ENSMUST00000028928	ensembl_havana	Q4VBD9	74533	Gzf1	Mus musculus GDNF-inducible zinc finger protein 1 (Gzf1), transcript variant 1, mRNA. [Source:RefSeq mRNA;Acc:NM_001355689]	exon start=circRNA start	exon end!=circRNA end	-
2	152302151	152308431	+	CBT15_circR_704	mm9_circ_010040:circbase	ENSMUSG00000027465	ENSMUST00000028963	ensembl_havana	Q0P648	67231	Tbc1d20	TBC1 domain family member 20 [Source:UniProtKB/Swiss-Prot;Acc:Q9D9I4]	exon start=circRNA start	exon end=circRNA end	152302152-152302337 exon:ENSMUSE00001296735|152304946-152305026 exon:ENSMUSE00001289405|152307989-152308175 exon:ENSMUSE00000169764|152308330-152308431 exon:ENSMUSE00000169765
2	155437859	155440785	-	CBT15_circR_705	-	ENSMUSG00000038369	ENSMUST00000109669	havana	Q5XJV5	56406	Ncoa6	nuclear receptor coactivator 6 isoform 2 [Source:RefSeq peptide;Acc:NP_001229487]	exon start=circRNA start	exon end=circRNA end	155437860-155438139 exon:ENSMUSE00000490064|155440688-155440785 exon:ENSMUSE00000681155
2	156508812	156514210	+	CBT15_circR_706	-	ENSMUSG00000027624	ENSMUST00000029155	ensembl_havana	Q9Z2H5	13821	Epb41l1	band 4.1-like protein 1 isoform d [Source:RefSeq peptide;Acc:NP_001278051]	exon start=circRNA start	exon end=circRNA end	156508813-156508910 exon:ENSMUSE00001270015|156509132-156509307 exon:ENSMUSE00001234038|156510733-156510881 exon:ENSMUSE00001079220|156511785-156511820 exon:ENSMUSE00001049529|156514028-156514210 exon:ENSMUSE00001024482
2	156745834	156749356	+	CBT15_circR_707	mm9_circ_015028:circbase	ENSMUSG00000061689	ENSMUST00000000094	havana	B1AZP2	228836	Dlgap4	Disks large-associated protein 4 [Source:UniProtKB/Swiss-Prot;Acc:B1AZP2]	exon start=circRNA start	exon end=circRNA end	156745835-156746196 exon:ENSMUSE00001262215|156748023-156748102 exon:ENSMUSE00001276377|156748944-156749356 exon:ENSMUSE00001312427
2	158007018	158009358	-	CBT15_circR_708	-	ENSMUSG00000027650	ENSMUST00000029179	havana	Q91V83	75425	Tti1	TELO2 interacting protein 1 [Source:MGI Symbol;Acc:MGI:1922675]	exon start=circRNA start	exon end=circRNA end	158007019-158009358 exon:ENSMUSE00000171473
2	158035995	158050213	+	CBT15_circR_709	-	ENSMUSG00000027651	ENSMUST00000029180	ensembl_havana	Q9CSU0	70470	Rprd1b	Regulation of nuclear pre-mRNA domain-containing protein 1B [Source:UniProtKB/Swiss-Prot;Acc:Q9CSU0]	exon start=circRNA start	exon end=circRNA end	158035996-158036125 exon:ENSMUSE00001222559|158043406-158043539 exon:ENSMUSE00001247751|158047916-158048028 exon:ENSMUSE00000386995|158050087-158050213 exon:ENSMUSE00001205266
1	33783040	33786532	-	CBT15_circR_71	-	ENSMUSG00000042197	ENSMUST00000019861	ensembl_havana	Q9CUK0	98403	Zfp451	zinc finger protein 451 [Source:MGI Symbol;Acc:MGI:2137896]	exon start=circRNA start	exon end=circRNA end	33783041-33783191 exon:ENSMUSE00001330226|33783853-33783964 exon:ENSMUSE00001211384|33786407-33786532 exon:ENSMUSE00001287049
2	158035995	158058827	+	CBT15_circR_710	mm9_circ_016411:circbase	ENSMUSG00000027651	ENSMUST00000029180	ensembl_havana	Q9CSU0	70470	Rprd1b	Regulation of nuclear pre-mRNA domain-containing protein 1B [Source:UniProtKB/Swiss-Prot;Acc:Q9CSU0]	exon start=circRNA start	exon end=circRNA end	158035996-158036125 exon:ENSMUSE00001222559|158043406-158043539 exon:ENSMUSE00001247751|158047916-158048028 exon:ENSMUSE00000386995|158050087-158050213 exon:ENSMUSE00001205266|158058652-158058827 exon:ENSMUSE00001285622
2	158382503	158383163	+	CBT15_circR_711	mm9_circ_017587:circbase	ENSMUSG00000044349	ENSMUST00000109488	ensembl_havana	Q4G0K9	319317	Snhg11	small nucleolar RNA host gene 11 [Source:MGI Symbol;Acc:MGI:2441845]	transcript start<=circRNA start	transcript end>=circRNA end	-
2	158492363	158493013	+	CBT15_circR_712	-	ENSMUSG00000027652	ENSMUST00000046274	ensembl	E9Q0J2	228850	Ralgapb	Ral GTPase activating protein non-catalytic beta subunit [Source:HGNC Symbol;Acc:HGNC:29221]	exon start=circRNA start	exon end=circRNA end	158492364-158492472 exon:ENSMUSE00000171503|158492935-158493013 exon:ENSMUSE00000171502
2	163634434	163639327	-	CBT15_circR_713	-	ENSMUSG00000017707	ENSMUST00000017851	ensembl_havana	Q9QZI9	26943	Serinc3	Serine incorporator 3 [Source:UniProtKB/Swiss-Prot;Acc:Q9QZI9]	exon start=circRNA start	exon end=circRNA end	163634435-163634514 exon:ENSMUSE00000171568|163636811-163637004 exon:ENSMUSE00000171572|163639166-163639327 exon:ENSMUSE00001252910
2	16426281	16426631	+	CBT15_circR_714	-	ENSMUSG00000026748	ENSMUST00000028081	ensembl_havana	Q9DC11	67448	Plxdc2	Plexin domain-containing protein 2 [Source:UniProtKB/Swiss-Prot;Acc:Q9DC11]	transcript start<=circRNA start	transcript end>=circRNA end	-
2	16512021	16565405	+	CBT15_circR_715	-	ENSMUSG00000026748	ENSMUST00000028081	ensembl_havana	Q9DC11	67448	Plxdc2	Plexin domain-containing protein 2 [Source:UniProtKB/Swiss-Prot;Acc:Q9DC11]	exon start=circRNA start	exon end=circRNA end	16512022-16512233 exon:ENSMUSE00000292824|16548117-16548263 exon:ENSMUSE00000292812|16565336-16565405 exon:ENSMUSE00000292803
2	165406501	165406764	+	CBT15_circR_716	-	ENSMUSG00000018459	ENSMUST00000029208	ensembl_havana	Q91Y63	114644	Slc13a3	solute carrier family 13 (sodium-dependent dicarboxylate transporter), member 3 [Source:MGI Symbol;Acc:MGI:2149635]	transcript start<=circRNA start	transcript end>=circRNA end	-
2	165805186	165807929	-	CBT15_circR_717	-	ENSMUSG00000039671	ENSMUST00000018050	havana	Q3UH28	228880	Zmynd8	zinc finger, MYND-type containing 8 [Source:MGI Symbol;Acc:MGI:1918025]	exon start=circRNA start	exon end=circRNA end	165805187-165805377 exon:ENSMUSE00001286011|165807675-165807929 exon:ENSMUSE00001287963
2	166885778	166890437	+	CBT15_circR_718	-	ENSMUSG00000074582	ENSMUST00000099078	ensembl_havana	A2A5R2	99371	Arfgef2	Brefeldin A-inhibited guanine nucleotide-exchange protein 2 [Source:UniProtKB/Swiss-Prot;Acc:A2A5R2]	exon start=circRNA start	exon end=circRNA end	166885779-166885909 exon:ENSMUSE00000639069|166890269-166890437 exon:ENSMUSE00000639068
2	166939634	166941492	+	CBT15_circR_719	-	ENSMUSG00000002718	ENSMUST00000002790	ensembl_havana	Q9ERK4	110750	Cse1l	Exportin-2 [Source:UniProtKB/Swiss-Prot;Acc:Q9ERK4]	exon start=circRNA start	exon end=circRNA end	166939635-166939785 exon:ENSMUSE00001247669|166939910-166940118 exon:ENSMUSE00001274667|166941218-166941315 exon:ENSMUSE00001254543|166941407-166941492 exon:ENSMUSE00001260035
1	34197200	34249638	+	CBT15_circR_72	-	ENSMUSG00000026131	ENSMUST00000097785	ensembl_havana	Q91ZU6	13518	Dst	Dystonin [Source:UniProtKB/Swiss-Prot;Acc:Q91ZU6]	exon start=circRNA start	exon end=circRNA end	34197201-34197353 exon:ENSMUSE00001371526|34198518-34198751 exon:ENSMUSE00001375007|34199292-34199558 exon:ENSMUSE00001375036|34200870-34201415 exon:ENSMUSE00001370992|34202445-34202621 exon:ENSMUSE00001371631|34208554-34208677 exon:ENSMUSE00001370658|34211154-34211362 exon:ENSMUSE00001374181|34212222-34212539 exon:ENSMUSE00001374529|34212902-34213068 exon:ENSMUSE00001372756|34214534-34214690 exo…
2	166960022	166964717	-	CBT15_circR_720	-	ENSMUSG00000039536	ENSMUST00000049412	havana	Q3TWA1	20853	Stau1	staufen double-stranded RNA binding protein 1 [Source:MGI Symbol;Acc:MGI:1338864]	exon start=circRNA start	exon end=circRNA end	166960023-166960121 exon:ENSMUSE00001282802|166963429-166963594 exon:ENSMUSE00001290977|166964579-166964717 exon:ENSMUSE00001225142
2	167507046	167511326	+	CBT15_circR_721	-	ENSMUSG00000006418	ENSMUST00000078050	ensembl_havana	Q9ET26	81018	Rnf114	E3 ubiquitin-protein ligase RNF114 [Source:UniProtKB/Swiss-Prot;Acc:Q9ET26]	exon start=circRNA start	exon end=circRNA end	167507047-167507197 exon:ENSMUSE00000172363|167510876-167510982 exon:ENSMUSE00001309098|167511212-167511326 exon:ENSMUSE00001273766
2	168935210	168951778	-	CBT15_circR_722	-	ENSMUSG00000027551	ENSMUST00000087971	ensembl_havana	A2AQR4	22722	Zfp64	zinc finger protein 64 [Source:MGI Symbol;Acc:MGI:107342]	exon start=circRNA start	exon end=circRNA end	168935211-168935462 exon:ENSMUSE00000987718|168939971-168940033 exon:ENSMUSE00000402012|168940737-168940898 exon:ENSMUSE00000353452|168951545-168951778 exon:ENSMUSE00000384295
2	179935028	179939954	-	CBT15_circR_723	-	ENSMUSG00000039117	ENSMUST00000041618	ensembl_havana	E9QAP7	228980	Taf4	TATA-box binding protein associated factor 4 [Source:HGNC Symbol;Acc:HGNC:11537]	exon start=circRNA start	exon end=circRNA end	179935029-179935151 exon:ENSMUSE00000638681|179935892-179936011 exon:ENSMUSE00000638682|179938411-179938530 exon:ENSMUSE00000638683|179939794-179939954 exon:ENSMUSE00001066189
2	180672282	180673591	-	CBT15_circR_724	-	ENSMUSG00000038914	ENSMUST00000037764	havana	Q8C9B9	23856	Dido1	Death-inducer obliterator 1 [Source:UniProtKB/Swiss-Prot;Acc:Q8C9B9]	exon start=circRNA start	exon end=circRNA end	180672283-180672418 exon:ENSMUSE00000638587|180673231-180673335 exon:ENSMUSE00000638588|180673475-180673591 exon:ENSMUSE00000638589
2	180683808	180692048	-	CBT15_circR_725	-	ENSMUSG00000038914	ENSMUST00000087517	ensembl_havana	Q8C9B9	23856	Dido1	Death-inducer obliterator 1 [Source:UniProtKB/Swiss-Prot;Acc:Q8C9B9]	exon start=circRNA start	exon end=circRNA end	180683809-180684028 exon:ENSMUSE00000638592|180684964-180685176 exon:ENSMUSE00000638593|180687476-180687797 exon:ENSMUSE00001258661|180688824-180689655 exon:ENSMUSE00001222275|180691864-180692048 exon:ENSMUSE00000170674
2	18146776	18162886	+	CBT15_circR_726	-	ENSMUSG00000026743	ENSMUST00000028076	ensembl	O54826	17354	Mllt10	myeloid/lymphoid or mixed-lineage leukemia; translocated to, 10 [Source:MGI Symbol;Acc:MGI:1329038]	exon start=circRNA start	exon end=circRNA end	18146777-18146872 exon:ENSMUSE00001309694|18159456-18159711 exon:ENSMUSE00001256738|18162317-18162886 exon:ENSMUSE00000162332
2	18284622	18317000	-	CBT15_circR_727	-	ENSMUSG00000026740	ENSMUST00000028072	havana	Q61712	13418	Dnajc1	DnaJ homolog subfamily C member 1 [Source:UniProtKB/Swiss-Prot;Acc:Q61712]	exon start=circRNA start	exon end=circRNA end	18284623-18284786 exon:ENSMUSE00001205906|18293954-18294044 exon:ENSMUSE00001302660|18306973-18307066 exon:ENSMUSE00001211851|18307915-18308012 exon:ENSMUSE00001265020|18308784-18308949 exon:ENSMUSE00001291426|18316899-18317000 exon:ENSMUSE00001209348
2	18306972	18317000	-	CBT15_circR_728	-	ENSMUSG00000026740	ENSMUST00000028072	havana	Q61712	13418	Dnajc1	DnaJ homolog subfamily C member 1 [Source:UniProtKB/Swiss-Prot;Acc:Q61712]	exon start=circRNA start	exon end=circRNA end	18306973-18307066 exon:ENSMUSE00001211851|18307915-18308012 exon:ENSMUSE00001265020|18308784-18308949 exon:ENSMUSE00001291426|18316899-18317000 exon:ENSMUSE00001209348
2	22915201	22929857	+	CBT15_circR_729	-	ENSMUSG00000026784	ENSMUST00000053729	ensembl_havana	Q33DR2	56075	Pdss1	prenyl (solanesyl) diphosphate synthase, subunit 1 [Source:MGI Symbol;Acc:MGI:1889278]	exon start=circRNA start	exon end=circRNA end	22915202-22915313 exon:ENSMUSE00000162711|22915415-22915524 exon:ENSMUSE00000352638|22929540-22929620 exon:ENSMUSE00000699749|22929744-22929857 exon:ENSMUSE00000699748
1	34223803	34229246	+	CBT15_circR_73	-	ENSMUSG00000026131	ENSMUST00000097785	ensembl_havana	Q91ZU6	13518	Dst	Dystonin [Source:UniProtKB/Swiss-Prot;Acc:Q91ZU6]	exon start=circRNA start	exon end=circRNA end	34223804-34224003 exon:ENSMUSE00001372390|34225509-34226004 exon:ENSMUSE00001374367|34227775-34229246 exon:ENSMUSE00001372050
2	23506908	23545579	-	CBT15_circR_730	-	ENSMUSG00000026771	ENSMUST00000123843	havana	Q2M2N2	76857	Spopl	Speckle-type POZ protein-like [Source:UniProtKB/Swiss-Prot;Acc:Q2M2N2]	exon start!=circRNA start	exon end=circRNA end	-
2	23537327	23545579	-	CBT15_circR_731	mm9_circ_012211:circbase	ENSMUSG00000026771	ENSMUST00000132484	ensembl_havana	Q2M2N2	76857	Spopl	Speckle-type POZ protein-like [Source:UniProtKB/Swiss-Prot;Acc:Q2M2N2]	exon start=circRNA start	exon end=circRNA end	23537328-23537383 exon:ENSMUSE00001228996|23537461-23537638 exon:ENSMUSE00001290215|23543197-23543324 exon:ENSMUSE00001343212|23544746-23544897 exon:ENSMUSE00001342724|23545153-23545274 exon:ENSMUSE00001234561|23545444-23545579 exon:ENSMUSE00001343202
2	24847943	24856726	-	CBT15_circR_732	-	ENSMUSG00000036893	ENSMUST00000046227	ensembl_havana	Q5DW34	77683	Ehmt1	Histone-lysine N-methyltransferase EHMT1 [Source:UniProtKB/Swiss-Prot;Acc:Q5DW34]	exon start=circRNA start	exon end=circRNA end	24847944-24848089 exon:ENSMUSE00001289844|24852665-24852802 exon:ENSMUSE00001311656|24856606-24856726 exon:ENSMUSE00001225487
2	24852664	24877626	-	CBT15_circR_733	-	ENSMUSG00000036893	ENSMUST00000046227	ensembl_havana	Q5DW34	77683	Ehmt1	Histone-lysine N-methyltransferase EHMT1 [Source:UniProtKB/Swiss-Prot;Acc:Q5DW34]	exon start=circRNA start	exon end=circRNA end	24852665-24852802 exon:ENSMUSE00001311656|24856606-24856726 exon:ENSMUSE00001225487|24858173-24858250 exon:ENSMUSE00001225069|24863223-24863411 exon:ENSMUSE00001312475|24863772-24863929 exon:ENSMUSE00001079799|24877455-24877626 exon:ENSMUSE00001247786
2	24877454	24884702	-	CBT15_circR_734	-	ENSMUSG00000036893	ENSMUST00000046227	ensembl_havana	Q5DW34	77683	Ehmt1	Histone-lysine N-methyltransferase EHMT1 [Source:UniProtKB/Swiss-Prot;Acc:Q5DW34]	exon start=circRNA start	exon end=circRNA end	24877455-24877626 exon:ENSMUSE00001247786|24884146-24884702 exon:ENSMUSE00001291374
2	25952677	25966948	-	CBT15_circR_735	-	ENSMUSG00000026933	ENSMUST00000091268	ensembl	A0A0A0MQE5	227634	Camsap1	Calmodulin-regulated spectrin-associated protein 1 [Source:UniProtKB/Swiss-Prot;Acc:A2AHC3]	exon start=circRNA start	exon end=circRNA end	25952678-25952819 exon:ENSMUSE00000569096|25956247-25956327 exon:ENSMUSE00001315537|25965663-25965824 exon:ENSMUSE00001223933|25966686-25966948 exon:ENSMUSE00001264038
2	25965662	25966948	-	CBT15_circR_736	-	ENSMUSG00000026933	ENSMUST00000091268	ensembl	A0A0A0MQE5	227634	Camsap1	Calmodulin-regulated spectrin-associated protein 1 [Source:UniProtKB/Swiss-Prot;Acc:A2AHC3]	exon start=circRNA start	exon end=circRNA end	25965663-25965824 exon:ENSMUSE00001223933|25966686-25966948 exon:ENSMUSE00001264038
2	26483663	26484488	+	CBT15_circR_737	-	ENSMUSG00000026923	ENSMUST00000028288	ensembl_havana	Q01705	18128	Notch1	Neurogenic locus notch homolog protein 1 Notch 1 extracellular truncation Notch 1 intracellular domain [Source:UniProtKB/Swiss-Prot;Acc:Q01705]	transcript start<=circRNA start	transcript end>=circRNA end	-
2	29247827	29248878	-	CBT15_circR_738	-	ENSMUSG00000035513	ENSMUST00000048455	ensembl_havana	A2AKW8	171171	Ntng2	Netrin-G2 [Source:UniProtKB/Swiss-Prot;Acc:Q8R4F1]	exon start=circRNA start	exon end!=circRNA end	-
2	30017197	30020047	+	CBT15_circR_739	-	ENSMUSG00000057738	ENSMUST00000046257	havana	B2RXX6	20740	Sptan1	Spectrin alpha chain, non-erythrocytic 1 [Source:UniProtKB/Swiss-Prot;Acc:P16546]	exon start=circRNA start	exon end=circRNA end	30017198-30017302 exon:ENSMUSE00000419469|30018362-30018570 exon:ENSMUSE00000419466|30019927-30020047 exon:ENSMUSE00000419460
1	36798941	36799403	-	CBT15_circR_74	-	ENSMUSG00000026116	ENSMUST00000027290	ensembl	O70472	56030	Tmem131	Transmembrane protein 131 [Source:UniProtKB/Swiss-Prot;Acc:O70472]	exon start=circRNA start	exon end=circRNA end	36798942-36799091 exon:ENSMUSE00000155930|36799279-36799403 exon:ENSMUSE00000155911
2	30110204	30111332	-	CBT15_circR_740	-	ENSMUSG00000039686	ENSMUST00000044751	ensembl_havana	Q80ZJ6	227693	Zer1	zyg-11 related, cell cycle regulator [Source:MGI Symbol;Acc:MGI:2442511]	exon start=circRNA start	exon end=circRNA end	30110205-30110420 exon:ENSMUSE00000285957|30110662-30111098 exon:ENSMUSE00001283482|30111182-30111332 exon:ENSMUSE00001248703
2	32182457	32183300	+	CBT15_circR_741	mm9_circ_016530:circbase	ENSMUSG00000039262	ENSMUST00000036691	ensembl_havana	Q7TPM1	227723	Prrc2b	Protein PRRC2B [Source:UniProtKB/Swiss-Prot;Acc:Q7TPM1]	exon start=circRNA start	exon end=circRNA end	32182458-32182626 exon:ENSMUSE00000913696|32183123-32183300 exon:ENSMUSE00000278049
2	32204008	32208835	+	CBT15_circR_742	mm9_circ_006602:circbase	ENSMUSG00000039262	ENSMUST00000036691	ensembl_havana	Q7TPM1	227723	Prrc2b	Protein PRRC2B [Source:UniProtKB/Swiss-Prot;Acc:Q7TPM1]	exon start=circRNA start	exon end=circRNA end	32204009-32204324 exon:ENSMUSE00000389886|32206336-32206580 exon:ENSMUSE00000349219|32208640-32208835 exon:ENSMUSE00001285767
2	34432002	34444406	+	CBT15_circR_743	-	ENSMUSG00000038696	ENSMUST00000113124	havana	Q8BKH7	227743	Mapkap1	Target of rapamycin complex 2 subunit MAPKAP1 [Source:UniProtKB/Swiss-Prot;Acc:Q8BKH7]	exon start=circRNA start	exon end=circRNA end	34432003-34432330 exon:ENSMUSE00001336397|34435133-34435222 exon:ENSMUSE00001241292|34444258-34444406 exon:ENSMUSE00001288070
2	37580672	37647285	-	CBT15_circR_744	-	ENSMUSG00000026915	ENSMUST00000183690	havana	Q91WM1	20744	Strbp	spermatid perinuclear RNA binding protein [Source:MGI Symbol;Acc:MGI:104626]	exon start=circRNA start	exon end!=circRNA end	-
2	37624172	37647285	-	CBT15_circR_745	-	ENSMUSG00000026915	ENSMUST00000028279	ensembl	Q91WM1	20744	Strbp	spermatid perinuclear RNA binding protein [Source:MGI Symbol;Acc:MGI:104626]	exon start=circRNA start	exon end=circRNA end	37624173-37624284 exon:ENSMUSE00001224092|37624493-37624590 exon:ENSMUSE00001293302|37625178-37625289 exon:ENSMUSE00001259291|37626482-37626577 exon:ENSMUSE00001266057|37627435-37627526 exon:ENSMUSE00001222349|37635424-37635568 exon:ENSMUSE00001258087|37640851-37641016 exon:ENSMUSE00001216241|37645471-37645691 exon:ENSMUSE00001212780|37647116-37647285 exon:ENSMUSE00001306479
2	37640850	37647285	-	CBT15_circR_746	-	ENSMUSG00000026915	ENSMUST00000028279	ensembl	Q91WM1	20744	Strbp	spermatid perinuclear RNA binding protein [Source:MGI Symbol;Acc:MGI:104626]	exon start=circRNA start	exon end=circRNA end	37640851-37641016 exon:ENSMUSE00001216241|37645471-37645691 exon:ENSMUSE00001212780|37647116-37647285 exon:ENSMUSE00001306479
2	39024595	39025213	-	CBT15_circR_747	-	ENSMUSG00000026754	ENSMUST00000039165	ensembl_havana	Q3TR77	76899	Golga1	golgi autoantigen, golgin subfamily a, 1 [Source:MGI Symbol;Acc:MGI:1924149]	transcript start<=circRNA start	transcript end>=circRNA end	-
2	39121110	39133086	-	CBT15_circR_748	-	ENSMUSG00000035236	ENSMUST00000038874	ensembl_havana	Q8C4E7	320271	Scai	Protein SCAI [Source:UniProtKB/Swiss-Prot;Acc:Q8C8N2]	exon start=circRNA start	exon end=circRNA end	39121111-39121209 exon:ENSMUSE00001259552|39123004-39123090 exon:ENSMUSE00001210294|39125090-39125185 exon:ENSMUSE00001214161|39132955-39133086 exon:ENSMUSE00001285824
2	48870288	48873473	+	CBT15_circR_749	mm9_circ_002037:circbase	ENSMUSG00000052155	ENSMUST00000063886	ensembl_havana	Q8BRV4	11480	Acvr2a	Activin receptor type-2A [Source:UniProtKB/Swiss-Prot;Acc:P27038]	exon start=circRNA start	exon end=circRNA end	48870289-48870496 exon:ENSMUSE00000389709|48873057-48873166 exon:ENSMUSE00000162461|48873319-48873473 exon:ENSMUSE00000162458
1	37490259	37498740	-	CBT15_circR_75	mm9_circ_005108:circbase	ENSMUSG00000026110	ENSMUST00000042161	ensembl	Q812G0	269181	Mgat4a	Alpha-1,3-mannosyl-glycoprotein 4-beta-N-acetylglucosaminyltransferase A Alpha-1,3-mannosyl-glycoprotein 4-beta-N-acetylglucosaminyltransferase A soluble form [Source:UniProtKB/Swiss-Prot;Acc:Q812G0]	exon start=circRNA start	exon end=circRNA end	37490260-37490393 exon:ENSMUSE00001293488|37495873-37496013 exon:ENSMUSE00000228706|37498573-37498740 exon:ENSMUSE00000228713
2	49272040	49279783	+	CBT15_circR_750	-	ENSMUSG00000036792	ENSMUST00000047413	ensembl_havana	B1AYB6	109241	Mbd5	Methyl-CpG-binding domain protein 5 [Source:UniProtKB/Swiss-Prot;Acc:B1AYB6]	exon start=circRNA start	exon end=circRNA end	49272041-49273057 exon:ENSMUSE00000274371|49274563-49274774 exon:ENSMUSE00000997203|49278581-49279783 exon:ENSMUSE00000274354
2	49272040	49313725	+	CBT15_circR_751	-	ENSMUSG00000036792	ENSMUST00000047413	ensembl_havana	B1AYB6	109241	Mbd5	Methyl-CpG-binding domain protein 5 [Source:UniProtKB/Swiss-Prot;Acc:B1AYB6]	exon start=circRNA start	exon end=circRNA end	49272041-49273057 exon:ENSMUSE00000274371|49274563-49274774 exon:ENSMUSE00000997203|49278581-49279783 exon:ENSMUSE00000274354|49298656-49298729 exon:ENSMUSE00001078368|49313650-49313725 exon:ENSMUSE00001071318
2	52449949	52455709	-	CBT15_circR_752	-	ENSMUSG00000017412	ENSMUST00000078324	ensembl_havana	A2ATZ8	12298	Cacnb4	Mus musculus calcium channel, voltage-dependent, beta 4 subunit (Cacnb4), transcript variant 6, mRNA. [Source:RefSeq mRNA;Acc:NM_001355059]	exon start=circRNA start	exon end=circRNA end	52449950-52450045 exon:ENSMUSE00000491049|52451869-52452020 exon:ENSMUSE00000995248|52455600-52455709 exon:ENSMUSE00000567142
2	5923868	5932542	-	CBT15_circR_753	-	ENSMUSG00000025815	ENSMUST00000026924	ensembl	A2ATU0	209692	Dhtkd1	Probable 2-oxoglutarate dehydrogenase E1 component DHKTD1, mitochondrial [Source:UniProtKB/Swiss-Prot;Acc:A2ATU0]	exon start=circRNA start	exon end=circRNA end	5923869-5924138 exon:ENSMUSE00000605444|5929638-5929832 exon:ENSMUSE00001311003|5930775-5930986 exon:ENSMUSE00000605446|5932387-5932542 exon:ENSMUSE00000605447
2	5973468	5988472	+	CBT15_circR_754	mm9_circ_015644:circbase	ENSMUSG00000043241	ENSMUST00000060092	ensembl_havana	A2AT37	326622	Upf2	UPF2 regulator of nonsense transcripts homolog (yeast) [Source:MGI Symbol;Acc:MGI:2449307]	exon start=circRNA start	exon end=circRNA end	5973469-5973629 exon:ENSMUSE00000436988|5975908-5976102 exon:ENSMUSE00000312268|5979774-5979923 exon:ENSMUSE00000605435|5982992-5983095 exon:ENSMUSE00000437123|5988387-5988472 exon:ENSMUSE00000472617
2	59758464	59772539	+	CBT15_circR_755	-	ENSMUSG00000035168	ENSMUST00000037526	ensembl	Q0VGY8	66860	Tanc1	Protein TANC1 [Source:UniProtKB/Swiss-Prot;Acc:Q0VGY8]	exon start=circRNA start	exon end=circRNA end	59758465-59758569 exon:ENSMUSE00001267924|59771132-59771262 exon:ENSMUSE00001247723|59772353-59772539 exon:ENSMUSE00001299547
2	59948086	59962630	-	CBT15_circR_756	mm9_circ_009319:circbase	ENSMUSG00000026987	ENSMUST00000090925	ensembl	A2AUY4	407823	Baz2b	bromodomain adjacent to zinc finger domain, 2B [Source:MGI Symbol;Acc:MGI:2442782]	exon start=circRNA start	exon end=circRNA end	59948087-59948297 exon:ENSMUSE00000478849|59957630-59957738 exon:ENSMUSE00000502710|59958432-59958492 exon:ENSMUSE00001257669|59959821-59960105 exon:ENSMUSE00000504957|59962021-59962630 exon:ENSMUSE00000505777
2	60001505	60006189	-	CBT15_circR_757	-	ENSMUSG00000026987	ENSMUST00000112550	havana	A2AUY4	407823	Baz2b	bromodomain adjacent to zinc finger domain, 2B [Source:MGI Symbol;Acc:MGI:2442782]	exon start=circRNA start	exon end=circRNA end	60001506-60001556 exon:ENSMUSE00001241783|60006043-60006189 exon:ENSMUSE00001223145
2	60232199	60234997	+	CBT15_circR_758	-	ENSMUSG00000026977	ENSMUST00000067542	ensembl	Q9WV66	57438	March7	E3 ubiquitin-protein ligase MARCH7 [Source:UniProtKB/Swiss-Prot;Acc:Q9WV66]	exon start=circRNA start	exon end=circRNA end	60232200-60232367 exon:ENSMUSE00001254111|60233899-60234997 exon:ENSMUSE00000566892
2	65125892	65136546	-	CBT15_circR_759	-	ENSMUSG00000034903	ENSMUST00000090896	ensembl_havana	Q3UMF0	319876	Cobll1	Cordon-bleu protein-like 1 [Source:UniProtKB/Swiss-Prot;Acc:Q3UMF0]	exon start=circRNA start	exon end=circRNA end	65125893-65126117 exon:ENSMUSE00000906057|65126208-65126305 exon:ENSMUSE00000245574|65133579-65133807 exon:ENSMUSE00000245583|65136345-65136546 exon:ENSMUSE00000245591
1	38053615	38085652	-	CBT15_circR_76	mm9_circ_016062:circbase	ENSMUSG00000026082	ENSMUST00000027251	ensembl_havana	Q920Q2	56210	Rev1	DNA repair protein REV1 [Source:UniProtKB/Swiss-Prot;Acc:Q920Q2]	exon start=circRNA start	exon end=circRNA end	38053616-38053718 exon:ENSMUSE00000155614|38053840-38053996 exon:ENSMUSE00000155626|38054084-38054295 exon:ENSMUSE00000155620|38054745-38054865 exon:ENSMUSE00000155621|38055291-38055524 exon:ENSMUSE00000155606|38056264-38056466 exon:ENSMUSE00000155615|38056717-38056882 exon:ENSMUSE00000155609|38057674-38057776 exon:ENSMUSE00000155610|38059122-38059294 exon:ENSMUSE00000155607|38063115-38063335 exo…
2	65125892	65151167	-	CBT15_circR_760	-	ENSMUSG00000034903	ENSMUST00000090896	ensembl_havana	Q3UMF0	319876	Cobll1	Cordon-bleu protein-like 1 [Source:UniProtKB/Swiss-Prot;Acc:Q3UMF0]	exon start=circRNA start	exon end=circRNA end	65125893-65126117 exon:ENSMUSE00000906057|65126208-65126305 exon:ENSMUSE00000245574|65133579-65133807 exon:ENSMUSE00000245583|65136345-65136546 exon:ENSMUSE00000245591|65150979-65151167 exon:ENSMUSE00001239418
2	68354648	68355002	+	CBT15_circR_761	-	ENSMUSG00000027030	ENSMUST00000102715	ensembl_havana	A2AQL0	53416	Stk39	STE20/SPS1-related proline-alanine-rich protein kinase [Source:UniProtKB/Swiss-Prot;Acc:Q9Z1W9]	transcript start<=circRNA start	transcript end>=circRNA end	-
2	68390913	68410141	-	CBT15_circR_762	mm9_circ_017329:circbase	ENSMUSG00000027030	ENSMUST00000102715	ensembl_havana	A2AQL0	53416	Stk39	STE20/SPS1-related proline-alanine-rich protein kinase [Source:UniProtKB/Swiss-Prot;Acc:Q9Z1W9]	exon start=circRNA start	exon end=circRNA end	68390914-68390969 exon:ENSMUSE00001250714|68392111-68392252 exon:ENSMUSE00001269257|68398424-68398532 exon:ENSMUSE00001216355|68410029-68410141 exon:ENSMUSE00001295532
2	69499222	69500682	+	CBT15_circR_763	-	ENSMUSG00000027070	ENSMUST00000080953	ensembl_havana	A2ARV4	14725	Lrp2	low density lipoprotein receptor-related protein 2 [Source:MGI Symbol;Acc:MGI:95794]	transcript start<=circRNA start	transcript end>=circRNA end	-
2	69959566	69971233	+	CBT15_circR_764	-	ENSMUSG00000044308	ENSMUST00000055758	ensembl_havana	Q5U430	68795	Ubr3	ubiquitin protein ligase E3 component n-recognin 3 [Source:MGI Symbol;Acc:MGI:1861100]	exon start=circRNA start	exon end=circRNA end	69959567-69959663 exon:ENSMUSE00000690948|69965374-69965515 exon:ENSMUSE00000690947|69970137-69970241 exon:ENSMUSE00000690946|69971060-69971233 exon:ENSMUSE00000690944
2	70095156	70126992	+	CBT15_circR_765	-	ENSMUSG00000042064	ENSMUST00000060208	ensembl	F8VQ79	329421	Myo3b	Myosin-IIIb [Source:UniProtKB/Swiss-Prot;Acc:Q1EG27]	exon start=circRNA start	exon end=circRNA end	70095157-70095340 exon:ENSMUSE00001294911|70096361-70096495 exon:ENSMUSE00000644724|70105377-70105481 exon:ENSMUSE00000644723|70105654-70105753 exon:ENSMUSE00000644721|70108622-70108698 exon:ENSMUSE00001077794|70126847-70126992 exon:ENSMUSE00000644719
2	70738420	70786995	-	CBT15_circR_766	-	ENSMUSG00000041997	ENSMUST00000038584	ensembl_havana	Q8C0V0	228012	Tlk1	Serine/threonine-protein kinase tousled-like 1 [Source:UniProtKB/Swiss-Prot;Acc:Q8C0V0]	exon start=circRNA start	exon end=circRNA end	70738421-70738487 exon:ENSMUSE00001271349|70742054-70742242 exon:ENSMUSE00001248360|70745503-70745639 exon:ENSMUSE00001261074|70745934-70746044 exon:ENSMUSE00001248699|70749235-70749327 exon:ENSMUSE00001216722|70750435-70750524 exon:ENSMUSE00001230818|70752235-70752330 exon:ENSMUSE00001308222|70754440-70754486 exon:ENSMUSE00001257159|70757474-70757549 exon:ENSMUSE00001230631|70770004-70770075 exo…
2	70745933	70750524	-	CBT15_circR_767	mm9_circ_002690:circbase	ENSMUSG00000041997	ENSMUST00000038584	ensembl_havana	Q8C0V0	228012	Tlk1	Serine/threonine-protein kinase tousled-like 1 [Source:UniProtKB/Swiss-Prot;Acc:Q8C0V0]	exon start=circRNA start	exon end=circRNA end	70745934-70746044 exon:ENSMUSE00001248699|70749235-70749327 exon:ENSMUSE00001216722|70750435-70750524 exon:ENSMUSE00001230818
2	72970154	72971514	-	CBT15_circR_768	-	ENSMUSG00000027109	ENSMUST00000066003	havana	O70494	20687	Sp3	Transcription factor Sp3 [Source:UniProtKB/Swiss-Prot;Acc:O70494]	exon start=circRNA start	exon end=circRNA end	72970155-72971514 exon:ENSMUSE00001221998
2	73845438	73846375	-	CBT15_circR_769	-	ENSMUSG00000027104	ENSMUST00000055833	havana	P16951	11909	Atf2	Cyclic AMP-dependent transcription factor ATF-2 [Source:UniProtKB/Swiss-Prot;Acc:P16951]	exon start=circRNA start	exon end=circRNA end	73845439-73845553 exon:ENSMUSE00001375446|73846197-73846375 exon:ENSMUSE00001259864
1	43141697	43153254	-	CBT15_circR_77	-	ENSMUSG00000008136	ENSMUST00000008280	ensembl_havana	O70433	14200	Fhl2	Four and a half LIM domains protein 2 [Source:UniProtKB/Swiss-Prot;Acc:O70433]	exon start=circRNA start	exon end=circRNA end	43141698-43141872 exon:ENSMUSE00000549207|43153076-43153254 exon:ENSMUSE00000155420
2	77039435	77059681	-	CBT15_circR_770	-	ENSMUSG00000044033	ENSMUST00000049544	havana	Q8BUK9	545428	Ccdc141	coiled-coil domain containing 141 [Source:MGI Symbol;Acc:MGI:1919735]	exon start=circRNA start	exon end=circRNA end	77039436-77039585 exon:ENSMUSE00001304647|77041365-77041544 exon:ENSMUSE00001289993|77042443-77042631 exon:ENSMUSE00000601305|77044660-77044785 exon:ENSMUSE00000601306|77045606-77045785 exon:ENSMUSE00000566089|77049579-77049758 exon:ENSMUSE00001265646|77054577-77054768 exon:ENSMUSE00001220070|77057893-77058012 exon:ENSMUSE00001252384|77059540-77059681 exon:ENSMUSE00001221242
2	91480312	91481980	+	CBT15_circR_771	-	ENSMUSG00000027253	ENSMUST00000028689	ensembl_havana	Q8VI56	228357	Lrp4	Low-density lipoprotein receptor-related protein 4 [Source:UniProtKB/Swiss-Prot;Acc:Q8VI56]	exon start=circRNA start	exon end=circRNA end	91480313-91480530 exon:ENSMUSE00000167419|91480693-91480869 exon:ENSMUSE00000167413|91481858-91481980 exon:ENSMUSE00000302499
2	98662934	98667333	-	CBT15_circR_772	-	ENSMUSG00000075015	-	ensembl	F7C7Q0	-	Gm10801	-	overlapgene	-	-
3	100578475	100620152	-	CBT15_circR_773	-	ENSMUSG00000008763	ENSMUST00000008907	ensembl_havana	P39098	17156	Man1a2	Mannosyl-oligosaccharide 1,2-alpha-mannosidase IB [Source:UniProtKB/Swiss-Prot;Acc:P39098]	exon start=circRNA start	exon end=circRNA end	100578476-100578591 exon:ENSMUSE00000173727|100581985-100582157 exon:ENSMUSE00000173726|100587718-100587937 exon:ENSMUSE00000173730|100591833-100591948 exon:ENSMUSE00001260055|100616963-100617056 exon:ENSMUSE00001271058|100620029-100620152 exon:ENSMUSE00001214907
3	103032588	103034457	+	CBT15_circR_774	-	ENSMUSG00000068823	ENSMUST00000029446	ensembl_havana	Q91W50	229663	Csde1	Cold shock domain-containing protein E1 [Source:UniProtKB/Swiss-Prot;Acc:Q91W50]	transcript start<=circRNA start	transcript end>=circRNA end	-
3	103310308	103311513	+	CBT15_circR_775	mm9_circ_015990:circbase	ENSMUSG00000033014	ENSMUST00000029444	ensembl_havana	Q99PP7	94093	Trim33	tripartite motif containing 33 [Source:HGNC Symbol;Acc:HGNC:16290]	exon start=circRNA start	exon end=circRNA end	103310309-103310427 exon:ENSMUSE00000483405|103310824-103310968 exon:ENSMUSE00000486062|103311381-103311513 exon:ENSMUSE00000565788
3	103330079	103331807	+	CBT15_circR_776	-	ENSMUSG00000033014	ENSMUST00000029444	ensembl_havana	Q99PP7	94093	Trim33	tripartite motif containing 33 [Source:HGNC Symbol;Acc:HGNC:16290]	exon start=circRNA start	exon end=circRNA end	103330080-103330244 exon:ENSMUSE00000496625|103331610-103331807 exon:ENSMUSE00000498453
3	103769397	103778299	-	CBT15_circR_777	-	ENSMUSG00000008730	ENSMUST00000029438	ensembl_havana	O88904	15257	Hipk1	Homeodomain-interacting protein kinase 1 [Source:UniProtKB/Swiss-Prot;Acc:O88904]	exon start=circRNA start	exon end=circRNA end	103769398-103769521 exon:ENSMUSE00001275609|103777222-103778299 exon:ENSMUSE00001244562
3	106531136	106539603	-	CBT15_circR_778	mm9_circ_007135:circbase	ENSMUSG00000040774	ENSMUST00000039153	ensembl_havana	Q8BGS7	99712	Cept1	Mus musculus choline/ethanolaminephosphotransferase 1 (Cept1), transcript variant 3, mRNA. [Source:RefSeq mRNA;Acc:NM_001357818]	exon start=circRNA start	exon end=circRNA end	106531137-106531278 exon:ENSMUSE00000280318|106533355-106533502 exon:ENSMUSE00001264446|106539190-106539603 exon:ENSMUSE00000391976
3	106566044	106575897	+	CBT15_circR_779	-	ENSMUSG00000027900	ENSMUST00000029507	ensembl_havana	Q9CR48	67171	Dram2	DNA damage-regulated autophagy modulator protein 2 [Source:UniProtKB/Swiss-Prot;Acc:Q9CR48]	exon start=circRNA start	exon end!=circRNA end	-
1	44156936	44167882	+	CBT15_circR_78	-	ENSMUSG00000026048	ENSMUST00000027214	ensembl_havana	Q3UV64	22592	Ercc5	ERCC excision repair 5, endonuclease [Source:HGNC Symbol;Acc:HGNC:3437]	exon start=circRNA start	exon end=circRNA end	44156937-44157112 exon:ENSMUSE00001212340|44158144-44158259 exon:ENSMUSE00001270323|44158805-44158891 exon:ENSMUSE00001310325|44160977-44161037 exon:ENSMUSE00001254898|44161810-44161953 exon:ENSMUSE00001214583|44163877-44164084 exon:ENSMUSE00001254594|44166809-44167882 exon:ENSMUSE00001225763
3	107497657	107498008	+	CBT15_circR_780	-	ENSMUSG00000027894	ENSMUST00000029499	ensembl_havana	Q8BJI1	229706	Slc6a17	Sodium-dependent neutral amino acid transporter SLC6A17 [Source:UniProtKB/Swiss-Prot;Acc:Q8BJI1]	transcript start<=circRNA start	transcript end>=circRNA end	-
3	108213346	108213781	+	CBT15_circR_781	-	ENSMUSG00000027887	ENSMUST00000141387	ensembl_havana	O89104	17306	Sypl2	Synaptophysin-like protein 2 [Source:UniProtKB/Swiss-Prot;Acc:O89104]	transcript start<=circRNA start	transcript end>=circRNA end	-
[truncated: 241 more rows]
