# Supplementary material for: Circular RNA expression profile in transgenic diabetic mouse kidneys
Source: Cell Mol Biol Lett. 2021 Jun 7;26:25. doi: 10.1186/s11658-021-00270-z (PMC8182942; doi:10.1186/s11658-021-00270-z)
Supplement: Supplementary file 3 — Additional file 3: MicroRNA response elements of all differentially expressed circular RNAs (circRNAs) [file 11658_2021_270_MOESM3_ESM.xlsx]

## Sheet: Sheet1
circRNA	miRNA	number	score:position
CBT15_circR_627	mmu-miR-7024-5p	2	164:469-490;142:759-782
CBT15_circR_628	mmu-miR-8104	2	143:573-595;142:952-972
CBT15_circR_897	mmu-miR-6769b-5p	2	153:685-710;144:904-923
CBT15_circR_956	mmu-miR-296-3p	7	152:1702-1723;145:20-42;145:1792-1813;141:1031-1054;141:1061-1084;141:1181-1204;141:1450-1472
CBT15_circR_956	mmu-miR-7239-3p	2	157:2675-2695;146:518-537
CBT15_circR_1084	mmu-miR-7030-5p	2	145:853-874;143:594-616
CBT15_circR_897	mmu-miR-6931-5p	4	148:814-835;146:977-997;145:350-370;142:687-707
CBT15_circR_956	mmu-miR-3097-5p	2	142:2850-2871;141:2643-2665
CBT15_circR_1084	mmu-miR-7066-5p	2	159:697-721;146:743-766
CBT15_circR_628	mmu-miR-7117-5p	4	163:677-699;154:365-385;140:456-477;140:972-991
CBT15_circR_897	mmu-miR-6971-5p	2	146:968-987;142:677-696
CBT15_circR_1084	mmu-miR-1982-5p	2	146:433-452;146:596-617
CBT15_circR_956	mmu-miR-125b-5p	2	159:2770-2791;145:2487-2509
CBT15_circR_627	mmu-miR-1943-5p	2	141:736-758;140:399-421
CBT15_circR_956	mmu-miR-378a-3p	3	167:155-175;157:287-311;145:1921-1943
CBT15_circR_760	mmu-miR-193a-5p	2	159:54-76;140:899-920
CBT15_circR_627	mmu-miR-7033-5p	2	155:685-710;147:841-869
CBT15_circR_627	mmu-miR-7119-5p	2	160:469-490;145:762-782
CBT15_circR_897	mmu-miR-6906-5p	2	149:347-370;144:334-358
CBT15_circR_956	mmu-miR-6337	2	144:1790-1814;140:1088-1111
CBT15_circR_897	mmu-miR-7011-5p	3	172:669-693;160:647-669;140:349-372
CBT15_circR_956	mmu-miR-7242-3p	2	163:108-130;160:2443-2462
CBT15_circR_627	mmu-miR-7082-3p	2	155:877-899;150:980-1000
CBT15_circR_50	mmu-miR-1291	2	177:327-352;140:116-141
CBT15_circR_628	mmu-miR-7023-5p	2	155:967-990;143:675-698
CBT15_circR_203	mmu-miR-7035-3p	3	150:243-263;147:107-129;145:522-542
CBT15_circR_1084	mmu-miR-7682-3p	2	170:775-796;143:897-917
CBT15_circR_956	mmu-miR-760-3p	2	150:2676-2695;141:1737-1756
CBT15_circR_956	mmu-miR-185-3p	12	160:1769-1789;157:1004-1024;148:1653-1673;143:959-981;143:1019-1041;143:1049-1071;143:1079-1101;143:1109-1131;143:1139-1161;143:1169-1191;143:1199-1221;141:2243-2262
CBT15_circR_628	mmu-miR-7682-3p	2	170:627-648;140:115-133
CBT15_circR_1084	mmu-miR-6901-5p	2	162:1145-1164;158:439-459
CBT15_circR_956	mmu-miR-12202-5p	3	147:1307-1330;146:1925-1948;141:845-868
CBT15_circR_735	mmu-miR-3076-5p	2	155:202-227;154:68-91
CBT15_circR_1084	mmu-miR-3547-5p	2	152:592-617;145:690-717
CBT15_circR_628	mmu-miR-6958-3p	2	166:28-50;152:667-689
CBT15_circR_627	mmu-miR-8104	2	143:365-387;142:744-764
CBT15_circR_50	mmu-miR-1911-3p	2	150:1-22;147:262-283
CBT15_circR_628	mmu-miR-6394	2	153:962-983;145:1084-1104
CBT15_circR_628	mmu-miR-331-3p	2	142:344-364;142:1086-1105
CBT15_circR_956	mmu-miR-6914-5p	4	153:2226-2250;141:671-694;140:1092-1117;140:1152-1177
CBT15_circR_1084	mmu-miR-3473e	2	148:641-660;147:1420-1440
CBT15_circR_628	mmu-miR-6914-5p	2	145:959-982;144:676-700
CBT15_circR_956	mmu-miR-410-5p	2	141:1551-1571;140:1645-1671
CBT15_circR_956	mmu-miR-7652-3p	2	155:1765-1785;148:2707-2724
CBT15_circR_956	mmu-miR-667-5p	2	156:2521-2545;150:1020-1047
CBT15_circR_956	mmu-miR-6989-5p	2	141:608-632;141:776-800
CBT15_circR_1084	mmu-miR-7044-5p	2	162:909-927;159:529-547
CBT15_circR_628	mmu-miR-6953-5p	3	153:933-962;144:1033-1058;140:1118-1143
CBT15_circR_956	mmu-miR-1892	2	154:1552-1576;154:2306-2327
CBT15_circR_1084	mmu-miR-1906	2	146:1176-1197;140:657-678
CBT15_circR_956	mmu-miR-1970b-5p	2	151:657-681;144:1938-1962
CBT15_circR_956	mmu-miR-1943-5p	3	152:2777-2799;140:1320-1346;140:1950-1974
CBT15_circR_956	mmu-miR-103-1-5p	4	156:1777-1800;156:2632-2655;148:2548-2571;141:120-140
CBT15_circR_627	mmu-miR-7090-5p	2	166:20-43;149:1073-1094
CBT15_circR_956	mmu-miR-6369	2	143:1361-1381;141:2436-2455
CBT15_circR_628	mmu-miR-7024-5p	2	164:677-698;142:967-990
CBT15_circR_203	mmu-miR-7081-5p	2	164:622-646;143:139-165
CBT15_circR_897	mmu-miR-7117-5p	2	147:818-839;142:350-376
CBT15_circR_627	mmu-miR-7047-5p	2	153:734-759;147:809-831
CBT15_circR_627	mmu-miR-207	2	148:691-713;141:1078-1100
CBT15_circR_628	mmu-miR-6987-5p	2	166:622-643;157:1038-1057
CBT15_circR_956	mmu-miR-6395	2	149:596-620;143:766-788
CBT15_circR_956	mmu-miR-7002-5p	2	164:2701-2723;141:2250-2270
CBT15_circR_956	mmu-miR-329-5p	4	150:1221-1245;145:2250-2271;142:696-721;142:1275-1296
CBT15_circR_627	mmu-miR-760-3p	3	145:803-823;142:397-416;141:267-287
CBT15_circR_897	mmu-miR-7020-5p	4	167:974-997;162:809-835;152:347-370;144:668-691
CBT15_circR_1084	mmu-miR-6911-5p	2	153:636-661;150:668-694
CBT15_circR_956	mmu-miR-770-3p	2	162:2078-2101;159:827-849
CBT15_circR_956	mmu-miR-7017-5p	3	150:1237-1261;140:500-526;140:1443-1473
CBT15_circR_956	mmu-miR-7682-3p	6	164:831-851;154:2670-2691;151:1732-1754;150:2505-2526;146:2425-2447;140:2318-2340
CBT15_circR_628	mmu-miR-6923-5p	2	143:923-951;141:452-476
CBT15_circR_99	mmu-miR-6938-3p	3	147:152-177;142:1058-1081;141:629-652
CBT15_circR_1084	mmu-miR-762	2	155:606-629;145:1417-1441
CBT15_circR_627	mmu-miR-698-5p	2	163:362-382;148:784-804
CBT15_circR_627	mmu-miR-6931-5p	2	152:763-786;142:199-222
CBT15_circR_1084	mmu-miR-7652-3p	4	157:467-486;145:1188-1209;142:500-522;141:245-265
CBT15_circR_628	mmu-miR-7046-5p	2	152:411-432;142:447-470
CBT15_circR_182	mmu-miR-670-3p	2	148:868-894;140:1531-1557
CBT15_circR_627	mmu-miR-7036a-3p	2	149:549-570;141:854-876
CBT15_circR_956	mmu-miR-129b-5p	2	163:1672-1694;148:1780-1799
CBT15_circR_628	mmu-miR-7033-5p	2	155:893-918;147:1049-1077
CBT15_circR_956	mmu-miR-344c-5p	2	155:821-845;148:909-932
CBT15_circR_956	mmu-miR-6897-5p	2	147:2301-2324;144:2442-2465
CBT15_circR_1084	mmu-miR-1249-5p	2	141:587-615;140:520-544
CBT15_circR_956	mmu-miR-1306-3p	2	151:1551-1571;140:771-791
CBT15_circR_956	mmu-miR-6977-5p	2	149:1560-1586;143:2323-2347
CBT15_circR_956	mmu-miR-365-1-5p	2	152:775-798;150:609-630
CBT15_circR_735	mmu-miR-7046-5p	2	162:527-552;144:108-130
CBT15_circR_1084	mmu-miR-5110	3	159:851-874;154:727-752;143:614-638
CBT15_circR_628	mmu-miR-6367	2	145:1082-1104;144:962-983
CBT15_circR_956	mmu-miR-103-2-5p	2	156:2632-2655;148:2548-2571
CBT15_circR_203	mmu-miR-6921-5p	2	163:620-643;155:141-162
CBT15_circR_956	mmu-miR-1843b-5p	2	153:2667-2684;141:2717-2736
CBT15_circR_956	mmu-miR-7014-5p	3	168:1028-1049;145:2511-2537;140:372-395
CBT15_circR_897	mmu-miR-8104	2	159:670-691;151:654-676
CBT15_circR_956	mmu-miR-193b-5p	7	145:985-1005;142:1164-1185;140:1014-1035;140:1044-1065;140:1074-1095;140:1134-1155;140:1194-1215
CBT15_circR_1084	mmu-miR-667-5p	3	161:1068-1092;159:832-857;156:898-921
CBT15_circR_956	mmu-miR-7669-3p	2	157:670-695;154:610-635
CBT15_circR_956	mmu-miR-6928-5p	3	143:638-661;142:2180-2203;141:954-975
CBT15_circR_628	mmu-miR-351-5p	2	147:960-983;142:1081-1104
CBT15_circR_956	mmu-miR-6964-5p	3	155:2229-2248;149:1095-1115;148:1149-1175
CBT15_circR_627	mmu-miR-7687-5p	2	170:695-722;158:759-784
CBT15_circR_956	mmu-miR-6937-5p	2	149:1723-1748;148:369-391
CBT15_circR_956	mmu-miR-6954-5p	2	148:2446-2464;145:1564-1585
CBT15_circR_956	mmu-miR-7087-5p	2	155:2531-2549;149:2793-2814
CBT15_circR_956	mmu-miR-5120	4	159:1653-1675;150:1111-1133;143:1015-1037;142:1730-1752
CBT15_circR_203	mmu-miR-125b-5p	2	152:110-131;147:243-265
CBT15_circR_627	mmu-miR-6923-5p	2	143:715-743;141:244-268
CBT15_circR_628	mmu-miR-5129-5p	2	159:624-647;140:112-132
CBT15_circR_956	mmu-miR-3085-3p	2	153:794-813;150:1574-1596
CBT15_circR_203	mmu-miR-125a-5p	3	155:108-131;144:243-265;141:212-235
CBT15_circR_956	mmu-miR-1962	8	149:960-981;149:1020-1041;149:1050-1071;149:1080-1101;149:1140-1161;149:1170-1191;149:1200-1221;142:1105-1131
CBT15_circR_1084	mmu-miR-7028-5p	2	150:639-661;146:672-694
CBT15_circR_1084	mmu-miR-92a-2-5p	2	142:520-544;142:763-786
CBT15_circR_897	mmu-miR-6916-5p	2	162:650-670;142:674-694
CBT15_circR_50	mmu-miR-96-5p	2	163:430-453;142:85-107
CBT15_circR_628	mmu-miR-5621-5p	2	144:346-370;140:175-197
CBT15_circR_956	mmu-miR-3620-5p	7	167:829-850;156:2316-2339;148:2504-2525;144:1087-1112;144:1147-1172;143:520-546;143:2080-2102
CBT15_circR_627	mmu-miR-6941-5p	2	158:760-782;145:472-490
CBT15_circR_956	mmu-miR-3081-5p	4	162:1738-1762;141:1037-1057;141:1067-1087;141:1187-1207
CBT15_circR_897	mmu-miR-1941-5p	2	163:259-282;158:322-343
CBT15_circR_956	mmu-miR-129-5p	2	141:499-522;141:576-597
CBT15_circR_627	mmu-miR-331-3p	2	142:136-156;142:878-897
CBT15_circR_956	mmu-miR-6992-5p	4	148:1305-1327;147:1927-1951;145:2508-2528;141:1983-2005
CBT15_circR_628	mmu-miR-7687-5p	2	170:903-930;158:967-992
CBT15_circR_1084	mmu-miR-7006-5p	2	149:826-850;144:1215-1243
CBT15_circR_897	mmu-miR-1306-3p	2	142:956-976;140:698-717
CBT15_circR_203	mmu-miR-3057-3p	2	147:220-245;142:296-319
CBT15_circR_956	mmu-miR-6407	3	155:662-683;148:799-821;148:1650-1671
CBT15_circR_1084	mmu-miR-6988-5p	2	147:768-787;140:687-706
CBT15_circR_182	mmu-miR-92a-2-5p	2	153:1348-1367;143:58-77
CBT15_circR_897	mmu-miR-7075-5p	4	154:677-695;144:966-986;142:536-556;141:663-683
CBT15_circR_1084	mmu-miR-30c-1-3p	2	160:120-141;160:431-452
CBT15_circR_628	mmu-miR-7036a-3p	2	149:757-778;141:1062-1084
CBT15_circR_1084	mmu-miR-3473b	2	148:642-660;147:1421-1440
CBT15_circR_628	mmu-miR-12186-3p	2	154:33-51;151:670-690
CBT15_circR_897	mmu-miR-7028-5p	2	154:809-830;142:1040-1062
CBT15_circR_956	mmu-miR-762	6	152:783-804;148:519-543;147:1001-1023;146:813-834;143:1728-1749;141:1768-1788
CBT15_circR_628	mmu-miR-7221-3p	2	152:630-650;142:320-340
CBT15_circR_627	mmu-miR-6914-5p	2	145:751-774;144:468-492
CBT15_circR_956	mmu-miR-17-3p	2	149:835-858;148:707-728
CBT15_circR_956	mmu-miR-12194-3p	4	161:830-851;158:1734-1754;154:1863-1884;142:2504-2526
CBT15_circR_627	mmu-miR-6940-5p	2	143:105-127;140:407-426
CBT15_circR_627	mmu-miR-6394	2	153:754-775;145:876-896
CBT15_circR_1084	mmu-miR-7662-5p	2	150:640-661;147:673-694
CBT15_circR_628	mmu-miR-7082-3p	2	155:1085-1107;150:1188-1208
CBT15_circR_956	mmu-miR-6939-5p	3	151:1565-1584;146:112-131;140:908-929
CBT15_circR_897	mmu-miR-7669-3p	3	154:980-1001;149:340-361;141:355-378
CBT15_circR_956	mmu-miR-378c	3	167:155-175;157:287-311;145:1921-1943
CBT15_circR_956	mmu-miR-328-3p	2	147:765-788;146:599-620
CBT15_circR_956	mmu-miR-7117-5p	6	164:672-693;152:654-675;148:612-633;148:780-801;148:810-831;142:2305-2326
CBT15_circR_897	mmu-miR-5110	3	154:959-986;152:550-575;151:645-671
CBT15_circR_203	mmu-miR-351-5p	2	149:110-131;149:254-278
CBT15_circR_897	mmu-miR-370-3p	3	147:359-380;147:492-515;147:949-971
CBT15_circR_627	mmu-miR-326-5p	2	153:806-831;142:412-435
CBT15_circR_956	mmu-miR-378b	2	162:155-174;140:1921-1942
CBT15_circR_628	mmu-miR-6931-5p	2	152:971-994;142:407-430
CBT15_circR_956	mmu-miR-6930-5p	2	143:436-459;140:1287-1310
CBT15_circR_956	mmu-miR-7648-3p	3	150:523-543;145:784-804;145:814-834
CBT15_circR_182	mmu-miR-3074-5p	3	155:1920-1938;143:1776-1800;141:1696-1717
CBT15_circR_956	mmu-miR-370-3p	4	161:1611-1632;151:936-957;147:628-646;143:789-810
CBT15_circR_956	mmu-miR-7069-5p	4	152:670-692;148:2303-2325;145:2237-2264;141:1739-1760
CBT15_circR_99	mmu-miR-7090-5p	2	142:27-47;141:1037-1059
CBT15_circR_956	mmu-miR-7115-5p	2	142:651-674;141:2241-2264
CBT15_circR_897	mmu-miR-7047-5p	4	147:58-81;142:21-41;142:307-329;140:261-284
CBT15_circR_956	mmu-miR-6980-5p	3	154:2466-2486;153:1771-1794;152:52-73
CBT15_circR_956	mmu-miR-7020-5p	2	166:2467-2490;141:940-964
CBT15_circR_628	mmu-miR-6941-5p	2	158:968-990;145:680-698
CBT15_circR_956	mmu-miR-320-5p	2	143:412-435;142:2686-2703
CBT15_circR_956	mmu-miR-7035-3p	2	144:1937-1955;143:2273-2293
CBT15_circR_956	mmu-miR-7026-5p	2	144:2238-2256;141:2770-2790
CBT15_circR_99	mmu-miR-7669-3p	2	163:21-42;151:647-672
CBT15_circR_956	mmu-miR-7068-5p	3	154:990-1012;141:1107-1132;141:1167-1192
CBT15_circR_956	mmu-miR-665-5p	3	163:1811-1834;150:7-31;140:1749-1774
CBT15_circR_956	mmu-miR-92a-1-5p	2	152:956-979;140:986-1009
CBT15_circR_628	mmu-miR-7047-5p	2	153:942-967;147:1017-1039
CBT15_circR_627	mmu-miR-7117-5p	4	163:469-491;154:157-177;140:248-269;140:764-783
CBT15_circR_182	mmu-miR-3085-5p	2	162:1335-1359;155:663-684
CBT15_circR_897	mmu-miR-7030-5p	3	155:536-556;148:674-695;142:961-986
CBT15_circR_628	mmu-miR-6940-5p	2	143:313-335;140:615-634
CBT15_circR_628	mmu-miR-6989-5p	2	155:622-645;143:966-989
CBT15_circR_956	mmu-miR-339-5p	2	153:627-653;140:2341-2363
CBT15_circR_203	mmu-miR-3102-3p.2-3p	2	156:586-605;143:654-674
CBT15_circR_628	mmu-miR-6972-5p	2	162:364-385;142:92-115
CBT15_circR_1084	mmu-miR-672-5p	2	156:731-749;146:883-905
CBT15_circR_956	mmu-miR-9718	3	163:2411-2431;157:2653-2676;144:451-470
CBT15_circR_897	mmu-miR-7119-5p	2	159:818-838;140:354-373
CBT15_circR_956	mmu-miR-7025-5p	4	146:732-755;142:1230-1253;140:612-638;140:867-893
CBT15_circR_897	mmu-miR-6981-5p	2	161:644-672;145:962-987
CBT15_circR_760	mmu-miR-7218-5p	2	150:792-816;143:59-79
CBT15_circR_956	mmu-miR-6922-5p	3	143:457-479;141:1774-1795;141:2779-2800
CBT15_circR_1084	mmu-miR-6904-5p	3	148:650-671;144:1410-1431;140:987-1008
CBT15_circR_956	mmu-miR-7036b-3p	2	148:292-313;141:763-785
CBT15_circR_627	mmu-miR-6989-5p	2	155:414-437;143:758-781
CBT15_circR_182	mmu-miR-23a-5p	2	154:1853-1873;149:1920-1941
CBT15_circR_956	mmu-miR-12201-3p	3	172:1789-1809;151:1280-1301;146:2744-2764
CBT15_circR_956	mmu-miR-3064-5p	5	173:1583-1606;165:998-1020;165:1208-1230;164:792-813;153:1118-1140
CBT15_circR_956	mmu-miR-1956	2	143:880-903;140:714-738
CBT15_circR_182	mmu-miR-3544-3p	2	152:1552-1573;150:1780-1800
CBT15_circR_628	mmu-miR-92a-2-5p	2	144:625-647;143:969-992
CBT15_circR_1084	mmu-miR-3090-5p	4	148:795-815;146:722-742;144:587-606;141:662-685
CBT15_circR_182	mmu-miR-1896	2	148:800-822;143:519-541
CBT15_circR_628	mmu-miR-7119-5p	2	160:677-698;145:970-990
CBT15_circR_956	mmu-miR-365-2-5p	4	156:775-798;152:637-660;151:607-630;148:723-747
CBT15_circR_956	mmu-miR-7005-5p	2	147:610-633;147:778-801
CBT15_circR_627	mmu-miR-351-5p	2	147:752-775;142:873-896
CBT15_circR_628	mmu-miR-1943-5p	2	141:944-966;140:607-629
CBT15_circR_956	mmu-miR-7223-5p	6	152:1104-1123;152:1164-1183;145:1013-1033;143:1044-1063;143:1074-1093;143:1194-1213
CBT15_circR_627	mmu-miR-6987-5p	2	166:414-435;157:830-849
CBT15_circR_956	mmu-miR-92a-2-5p	4	151:2640-2662;150:2845-2868;147:2664-2686;144:1539-1561
CBT15_circR_897	mmu-miR-667-5p	4	151:1011-1035;149:587-615;146:466-491;140:61-87
CBT15_circR_956	mmu-miR-3083b-5p	7	156:959-980;156:1049-1070;156:1079-1100;156:1139-1160;156:1199-1220;151:1019-1040;151:1169-1190
CBT15_circR_1084	mmu-miR-378d	2	153:1188-1209;147:501-522
CBT15_circR_956	mmu-miR-7048-5p	6	158:1003-1024;157:1766-1789;152:2239-2262;150:1730-1750;149:938-960;147:1652-1673
CBT15_circR_628	mmu-miR-7226-5p	2	175:1033-1060;141:573-598
CBT15_circR_897	mmu-miR-1966-5p	3	155:56-80;152:836-860;140:1157-1180
CBT15_circR_628	mmu-miR-7090-5p	2	166:228-251;149:1281-1302
CBT15_circR_956	mmu-miR-6975-5p	3	144:609-633;144:777-801;140:641-663
CBT15_circR_897	mmu-miR-7081-5p	3	174:958-986;173:548-575;159:645-671
CBT15_circR_956	mmu-miR-7088-5p	2	145:2081-2104;142:1354-1378
CBT15_circR_1084	mmu-let-7g-5p	2	159:218-241;158:648-668
CBT15_circR_628	mmu-miR-207	2	148:899-921;141:1286-1308
CBT15_circR_956	mmu-miR-3113-3p	2	153:602-622;145:771-790
CBT15_circR_897	mmu-miR-7076-5p	4	155:536-556;151:674-695;151:966-986;142:262-283
CBT15_circR_99	mmu-miR-665-3p	2	146:178-197;146:759-781
CBT15_circR_897	mmu-miR-1896	2	150:1193-1217;143:908-937
CBT15_circR_628	mmu-miR-770-3p	2	146:1274-1296;145:475-498
CBT15_circR_627	mmu-miR-709	2	159:736-753;148:813-831
CBT15_circR_182	mmu-miR-345-3p	2	166:1691-1711;165:1934-1955
CBT15_circR_956	mmu-miR-7035-5p	3	160:812-832;152:461-480;148:511-531
CBT15_circR_1084	mmu-miR-705	2	149:1028-1047;148:525-543
CBT15_circR_1084	mmu-miR-6914-5p	2	158:1225-1248;151:647-671
CBT15_circR_956	mmu-miR-6931-5p	3	162:1154-1174;158:1094-1114;147:2471-2490
CBT15_circR_956	mmu-miR-12185-5p	4	164:2302-2326;146:669-693;142:2241-2265;140:1616-1641
CBT15_circR_956	mmu-miR-5129-5p	2	147:2640-2662;146:2018-2038
CBT15_circR_99	mmu-miR-7025-5p	2	155:374-398;149:1054-1078
CBT15_circR_956	mmu-miR-125a-5p	2	145:2486-2509;145:2768-2791
CBT15_circR_627	mmu-miR-6367	2	145:874-896;144:754-775
CBT15_circR_1084	mmu-miR-7212-5p	2	144:1228-1247;141:833-853
CBT15_circR_760	mmu-miR-712-5p	2	167:515-535;149:636-661
CBT15_circR_628	mmu-miR-760-3p	3	145:1011-1031;142:605-624;141:475-495
CBT15_circR_760	mmu-miR-320-5p	2	158:311-336;140:1-21
CBT15_circR_627	mmu-miR-7221-3p	2	152:422-442;142:112-132
CBT15_circR_627	mmu-miR-6954-5p	4	156:732-753;143:411-435;142:1007-1031;140:807-831
CBT15_circR_1084	mmu-miR-653-3p	2	162:990-1010;154:466-489
CBT15_circR_956	mmu-miR-1970c-5p	3	163:658-681;148:1939-1962;140:2143-2166
CBT15_circR_897	mmu-miR-7023-5p	2	155:59-82;153:818-838
CBT15_circR_897	mmu-miR-7006-5p	2	145:531-554;142:307-329
CBT15_circR_596	mmu-miR-23a-5p	2	150:130-151;147:35-57
CBT15_circR_1084	mmu-miR-6959-5p	2	159:693-716;144:805-828
CBT15_circR_1084	mmu-miR-3473h-5p	2	159:645-663;146:132-151
CBT15_circR_956	mmu-miR-7028-5p	4	149:1229-1251;147:987-1010;143:1728-1749;141:1024-1046
CBT15_circR_956	mmu-miR-6940-5p	3	171:1763-1788;162:514-543;162:994-1023
CBT15_circR_760	mmu-miR-7085-5p	2	159:724-745;145:830-850
CBT15_circR_50	mmu-miR-207	2	165:359-380;148:90-113
CBT15_circR_1084	mmu-miR-6978-5p	2	150:1058-1081;142:544-567
CBT15_circR_956	mmu-miR-326-5p	3	160:2436-2464;143:1564-1585;141:2460-2485
CBT15_circR_956	mmu-miR-3547-5p	2	148:504-529;141:2468-2491
CBT15_circR_956	mmu-miR-298-5p	2	146:238-259;144:1276-1299
CBT15_circR_628	mmu-miR-1968-5p	2	157:667-690;150:28-51
CBT15_circR_956	mmu-miR-6924-5p	10	160:1536-1558;151:453-475;143:1874-1897;141:959-981;141:1049-1071;141:1079-1101;141:1139-1161;141:1199-1221;140:1019-1041;140:1169-1191
CBT15_circR_628	mmu-miR-6954-5p	4	156:940-961;143:619-643;142:1215-1239;140:1015-1039
CBT15_circR_897	mmu-miR-3103-5p	2	151:61-81;146:20-41
CBT15_circR_760	mmu-miR-8100	2	155:12-34;154:200-222
CBT15_circR_1084	mmu-miR-370-3p	3	148:971-992;142:956-977;140:890-911
CBT15_circR_628	mmu-miR-664-5p	2	164:314-335;155:614-634
CBT15_circR_956	mmu-miR-7066-5p	5	145:1549-1572;143:813-834;140:1032-1053;140:1062-1083;140:1182-1203
CBT15_circR_628	mmu-miR-326-5p	2	153:1014-1039;142:620-643
CBT15_circR_897	mmu-miR-3064-5p	2	142:1196-1214;140:953-974
CBT15_circR_627	mmu-miR-6953-5p	3	153:725-754;144:825-850;140:910-935
CBT15_circR_897	mmu-miR-6980-5p	2	163:354-375;146:663-684
CBT15_circR_956	mmu-miR-7242-5p	10	160:814-836;159:556-578;153:525-545;149:2677-2698;146:616-638;146:784-806;144:2503-2524;141:940-961;140:677-698;140:1672-1690
CBT15_circR_956	mmu-miR-3473h-5p	2	161:1770-1790;140:1432-1452
CBT15_circR_1084	mmu-miR-12202-5p	2	149:914-940;147:589-610
CBT15_circR_956	mmu-miR-1968-5p	3	158:2438-2461;142:1883-1906;141:2790-2813
CBT15_circR_956	mmu-miR-7026-3p	2	160:2128-2151;143:1131-1154
CBT15_circR_897	mmu-miR-7048-5p	2	149:835-858;143:810-831
CBT15_circR_627	mmu-miR-770-3p	2	146:1066-1088;145:267-290
CBT15_circR_627	mmu-miR-664-5p	2	164:106-127;155:406-426
CBT15_circR_735	mmu-miR-6905-5p	2	151:610-631;146:72-95
CBT15_circR_1084	mmu-miR-6985-5p	2	147:886-908;143:732-755
CBT15_circR_956	mmu-miR-7019-5p	6	152:2471-2493;143:456-480;143:1772-1797;142:503-531;141:209-229;140:808-832
CBT15_circR_628	mmu-miR-709	2	159:944-961;148:1021-1039
CBT15_circR_897	mmu-miR-7024-5p	2	171:818-838;155:353-373
CBT15_circR_956	mmu-miR-1982-5p	3	173:2780-2799;159:459-478;153:1776-1794
CBT15_circR_1084	mmu-miR-344d-2-5p	2	162:335-358;144:501-524
CBT15_circR_956	mmu-miR-7212-5p	7	167:673-693;148:1742-1761;147:613-633;147:781-801;146:655-675;144:643-663;143:2306-2326
CBT15_circR_956	mmu-miR-6918-5p	8	157:1022-1044;157:1082-1104;153:932-954;152:52-75;148:982-1008;145:2234-2256;143:1878-1900;140:1539-1561
CBT15_circR_627	mmu-miR-7023-5p	2	155:759-782;143:467-490
CBT15_circR_627	mmu-miR-92a-2-5p	2	144:417-439;143:761-784
CBT15_circR_956	mmu-miR-6904-5p	2	146:1005-1027;142:1155-1177
CBT15_circR_956	mmu-miR-7011-5p	2	155:453-476;140:1537-1559
CBT15_circR_203	mmu-miR-6367	2	153:105-131;142:243-265
CBT15_circR_628	mmu-miR-6965-5p	2	153:945-967;151:175-200
CBT15_circR_956	mmu-miR-6367	2	159:2769-2791;155:2487-2509
CBT15_circR_897	mmu-miR-676-3p	2	158:927-948;142:504-525
CBT15_circR_956	mmu-miR-6981-5p	2	144:2325-2347;141:228-257
CBT15_circR_627	mmu-miR-7226-5p	2	175:825-852;141:365-390
CBT15_circR_956	mmu-miR-7685-5p	2	170:344-367;141:113-137
CBT15_circR_627	mmu-miR-7046-5p	2	152:203-224;142:239-262
CBT15_circR_897	mmu-miR-1894-3p	2	155:264-285;147:841-862
CBT15_circR_182	mmu-miR-7656-5p	2	156:1216-1235;143:1190-1214
CBT15_circR_956	mmu-miR-3078-3p	4	161:1159-1178;159:1099-1118;153:646-665;145:1570-1589
CBT15_circR_1084	mmu-miR-7020-5p	2	152:737-761;142:1031-1053
CBT15_circR_956	mmu-miR-138-5p	2	157:899-919;143:1310-1333
CBT15_circR_628	mmu-miR-698-5p	2	163:570-590;148:992-1012
CBT15_circR_1084	mmu-miR-7023-5p	3	143:1224-1246;142:427-452;141:1063-1084
CBT15_circR_50	mmu-miR-370-3p	2	150:453-474;145:336-357
CBT15_circR_956	mmu-miR-672-5p	3	156:1889-1912;146:989-1011;145:1293-1315
CBT15_circR_760	mmu-miR-12199-3p	2	155:904-927;141:706-729
CBT15_circR_956	mmu-miR-7030-5p	4	162:2465-2484;159:505-528;143:1617-1639;143:1774-1794
CBT15_circR_956	mmu-miR-7032-5p	2	146:34-61;144:1715-1740
