# Supplementary material for: Circular RNA expression profile in transgenic diabetic mouse kidneys
Source: Cell Mol Biol Lett. 2021 Jun 7;26:25. doi: 10.1186/s11658-021-00270-z (PMC8182942; doi:10.1186/s11658-021-00270-z)
Supplement: Supplementary file 4 — Additional file 4: MicroRNA (miRNA) target genes were predicted using microT-CDS from DIANA TOOLS [file 11658_2021_270_MOESM4_ESM.xlsx]

## Sheet: Additional file 4
Transcript Id	Gene Id(name)	Mirna Name	miTG score
ENSMUST00000000395	ENSMUSG00000000385 (Tmprss2)	mmu-let-7g-5p	0.874776
ENSMUST00000000430	ENSMUSG00000000420 (Galnt1)	mmu-let-7g-5p	0.992928
ENSMUST00000000544	ENSMUSG00000000532 (Acvr1b)	mmu-let-7g-5p	0.864202
ENSMUST00000000641	ENSMUSG00000000627 (Sema4f)	mmu-let-7g-5p	0.990165
ENSMUST00000000821	ENSMUSG00000000804 (Usp32)	mmu-let-7g-5p	0.825732
ENSMUST00000000834	ENSMUSG00000000817 (Fasl)	mmu-let-7g-5p	0.748744
ENSMUST00000001036	ENSMUSG00000032175 (Tyk2)	mmu-let-7g-5p	0.777015
ENSMUST00000001184	ENSMUSG00000001156 (Mxd1)	mmu-let-7g-5p	0.961499
ENSMUST00000001204	ENSMUSG00000001175 (Calm1)	mmu-let-7g-5p	0.831975
ENSMUST00000001547	ENSMUSG00000001506 (Col1a1)	mmu-let-7g-5p	0.892003
ENSMUST00000001884	ENSMUSG00000001829 (Clpb)	mmu-let-7g-5p	0.909632
ENSMUST00000002044	ENSMUSG00000020700 (Map3k3)	mmu-let-7g-5p	0.725638
ENSMUST00000002699	ENSMUSG00000024045 (Akap8)	mmu-let-7g-5p	0.787306
ENSMUST00000004097	ENSMUSG00000029705 (Cux1)	mmu-let-7g-5p	0.794288
ENSMUST00000004428	ENSMUSG00000004317 (Clcn5)	mmu-let-7g-5p	0.992502
ENSMUST00000004508	ENSMUSG00000004394 (Tmed4)	mmu-let-7g-5p	0.702558
ENSMUST00000004920	ENSMUSG00000004798 (Ulk2)	mmu-let-7g-5p	0.722468
ENSMUST00000005003	ENSMUSG00000004880 (Lbr)	mmu-let-7g-5p	0.97653
ENSMUST00000005671	ENSMUSG00000005533 (Igf1r)	mmu-let-7g-5p	0.772067
ENSMUST00000005952	ENSMUSG00000005802 (Slc30a4)	mmu-let-7g-5p	0.849274
ENSMUST00000005954	ENSMUSG00000005804 (Bloc1s6)	mmu-let-7g-5p	0.743981
ENSMUST00000006128	ENSMUSG00000005973 (Rcn1)	mmu-let-7g-5p	0.751857
ENSMUST00000006221	ENSMUSG00000020128 (Vps54)	mmu-let-7g-5p	0.889253
ENSMUST00000006701	ENSMUSG00000006526 (Tmem110)	mmu-let-7g-5p	0.742941
ENSMUST00000006761	ENSMUSG00000006586 (Runx1t1)	mmu-let-7g-5p	0.845759
ENSMUST00000007757	ENSMUSG00000007613 (Tgfbr1)	mmu-let-7g-5p	0.998469
ENSMUST00000007800	ENSMUSG00000007656 (Arpp19)	mmu-let-7g-5p	0.835146
ENSMUST00000007803	ENSMUSG00000007659 (Bcl2l1)	mmu-let-7g-5p	0.904252
ENSMUST00000007814	ENSMUSG00000007670 (Khsrp)	mmu-let-7g-5p	0.961684
ENSMUST00000011934	ENSMUSG00000051747 (Ttn)	mmu-let-7g-5p	0.748843
ENSMUST00000013559	ENSMUSG00000013415 (Igf2bp1)	mmu-let-7g-5p	0.994722
ENSMUST00000014058	ENSMUSG00000030693 (Klk10)	mmu-let-7g-5p	0.838079
ENSMUST00000015049	ENSMUSG00000014905 (Dnajb9)	mmu-let-7g-5p	0.762702
ENSMUST00000015486	ENSMUSG00000015342 (Xk)	mmu-let-7g-5p	0.70216
ENSMUST00000015511	ENSMUSG00000030123 (Plxnd1)	mmu-let-7g-5p	0.89084
ENSMUST00000015622	ENSMUSG00000015478 (Rnf5)	mmu-let-7g-5p	0.9017
ENSMUST00000015889	ENSMUSG00000015745 (Plekho1)	mmu-let-7g-5p	0.902586
ENSMUST00000016023	ENSMUSG00000015879 (Fam184b)	mmu-let-7g-5p	0.875168
ENSMUST00000016673	ENSMUSG00000016529 (Il10)	mmu-let-7g-5p	0.931383
ENSMUST00000017435	ENSMUSG00000017291 (Taok1)	mmu-let-7g-5p	0.706168
ENSMUST00000017783	ENSMUSG00000017639 (Rab11fip4)	mmu-let-7g-5p	0.77922
ENSMUST00000018212	ENSMUSG00000018068 (Ints2)	mmu-let-7g-5p	0.944431
ENSMUST00000018630	ENSMUSG00000018486 (Wnt9b)	mmu-let-7g-5p	0.881355
ENSMUST00000018727	ENSMUSG00000018583 (G3bp1)	mmu-let-7g-5p	0.931302
ENSMUST00000019117	ENSMUSG00000018973 (Hoxb1)	mmu-let-7g-5p	0.999945
ENSMUST00000019577	ENSMUSG00000019433 (Gipc1)	mmu-let-7g-5p	0.950208
ENSMUST00000019708	ENSMUSG00000019564 (Arid3a)	mmu-let-7g-5p	0.985985
ENSMUST00000019927	ENSMUSG00000019792 (Trmt11)	mmu-let-7g-5p	0.708101
ENSMUST00000020112	ENSMUSG00000019951 (Uhrf1bp1l)	mmu-let-7g-5p	0.780819
ENSMUST00000020118	ENSMUSG00000019960 (Dusp6)	mmu-let-7g-5p	0.756394
ENSMUST00000020208	ENSMUSG00000020021 (Fgd6)	mmu-let-7g-5p	0.973613
ENSMUST00000020289	ENSMUSG00000020092 (Pald1)	mmu-let-7g-5p	0.886308
ENSMUST00000020381	ENSMUSG00000020170 (Frs2)	mmu-let-7g-5p	0.743659
ENSMUST00000020399	ENSMUSG00000020183 (Cpm)	mmu-let-7g-5p	0.8571
ENSMUST00000020679	ENSMUSG00000020411 (Nipal4)	mmu-let-7g-5p	0.826338
ENSMUST00000020692	ENSMUSG00000020423 (Btg2)	mmu-let-7g-5p	0.760427
ENSMUST00000020703	ENSMUSG00000020428 (Gabra6)	mmu-let-7g-5p	0.909744
ENSMUST00000020794	ENSMUSG00000020492 (Ska2)	mmu-let-7g-5p	0.852597
ENSMUST00000020804	ENSMUSG00000061666 (Gdpd1)	mmu-let-7g-5p	0.87172
ENSMUST00000020827	ENSMUSG00000020521 (Rnft1)	mmu-let-7g-5p	0.841984
ENSMUST00000020856	ENSMUSG00000020547 (Bzw2)	mmu-let-7g-5p	0.782658
ENSMUST00000020896	ENSMUSG00000020577 (Tspan13)	mmu-let-7g-5p	0.735854
ENSMUST00000020908	ENSMUSG00000057469 (E2f6)	mmu-let-7g-5p	0.995062
ENSMUST00000020922	ENSMUSG00000020601 (Trib2)	mmu-let-7g-5p	0.707233
ENSMUST00000020979	ENSMUSG00000020650 (Bcap29)	mmu-let-7g-5p	0.904825
ENSMUST00000020980	ENSMUSG00000020649 (Rrm2)	mmu-let-7g-5p	0.869537
ENSMUST00000021066	ENSMUSG00000020723 (Cacng4)	mmu-let-7g-5p	0.726367
ENSMUST00000021201	ENSMUSG00000020841 (Cpd)	mmu-let-7g-5p	0.89201
ENSMUST00000021438	ENSMUSG00000021047 (Nova1)	mmu-let-7g-5p	0.772823
ENSMUST00000021547	ENSMUSG00000066440 (Zfyve26)	mmu-let-7g-5p	0.991134
ENSMUST00000021548	ENSMUSG00000021123 (Rdh12)	mmu-let-7g-5p	0.704831
ENSMUST00000021684	ENSMUSG00000021259 (Cyp46a1)	mmu-let-7g-5p	0.880516
ENSMUST00000021738	ENSMUSG00000021306 (Gpr137b)	mmu-let-7g-5p	0.707645
ENSMUST00000021796	ENSMUSG00000021367 (Edn1)	mmu-let-7g-5p	0.992033
ENSMUST00000021802	ENSMUSG00000021373 (Cap2)	mmu-let-7g-5p	0.724946
ENSMUST00000021885	ENSMUSG00000033834 (Tpbpa)	mmu-let-7g-5p	0.938808
ENSMUST00000021929	ENSMUSG00000021476 (Habp4)	mmu-let-7g-5p	0.882385
ENSMUST00000022063	ENSMUSG00000021578 (Ccdc127)	mmu-let-7g-5p	0.714666
ENSMUST00000022082	ENSMUSG00000021591 (Glrx)	mmu-let-7g-5p	0.725626
ENSMUST00000022137	ENSMUSG00000021636 (Marveld2)	mmu-let-7g-5p	0.742742
ENSMUST00000022204	ENSMUSG00000021693 (Kif2a)	mmu-let-7g-5p	0.718198
ENSMUST00000022310	ENSMUSG00000021785 (Ngly1)	mmu-let-7g-5p	0.944469
ENSMUST00000022340	ENSMUSG00000021806 (Nid2)	mmu-let-7g-5p	0.775774
ENSMUST00000022378	ENSMUSG00000021831 (Ero1l)	mmu-let-7g-5p	0.818857
ENSMUST00000022544	ENSMUSG00000021972 (Hmbox1)	mmu-let-7g-5p	0.970169
ENSMUST00000022599	ENSMUSG00000022021 (Diap3)	mmu-let-7g-5p	0.707903
ENSMUST00000022690	ENSMUSG00000022095 (Fam160b2)	mmu-let-7g-5p	0.757112
ENSMUST00000022701	ENSMUSG00000022105 (Rb1)	mmu-let-7g-5p	0.706986
ENSMUST00000022727	ENSMUSG00000022130 (Tgds)	mmu-let-7g-5p	0.830883
ENSMUST00000022746	ENSMUSG00000022146 (Osmr)	mmu-let-7g-5p	0.975207
ENSMUST00000022816	ENSMUSG00000022205 (Sub1)	mmu-let-7g-5p	0.805603
ENSMUST00000022986	ENSMUSG00000022358 (Fbxo32)	mmu-let-7g-5p	0.734764
ENSMUST00000023053	ENSMUSG00000022371 (Col14a1)	mmu-let-7g-5p	0.935135
ENSMUST00000023069	ENSMUSG00000022434 (Fam118a)	mmu-let-7g-5p	0.792459
ENSMUST00000023335	ENSMUSG00000022656 (Pvrl3)	mmu-let-7g-5p	0.991505
ENSMUST00000023457	ENSMUSG00000022772 (Senp5)	mmu-let-7g-5p	0.821995
ENSMUST00000023497	ENSMUSG00000022802 (Lmln)	mmu-let-7g-5p	0.803617
ENSMUST00000023559	ENSMUSG00000022853 (Ehhadh)	mmu-let-7g-5p	0.890502
ENSMUST00000023561	ENSMUSG00000022855 (Senp2)	mmu-let-7g-5p	0.752852
ENSMUST00000023562	ENSMUSG00000022856 (Tmem41a)	mmu-let-7g-5p	0.729812
ENSMUST00000023611	ENSMUSG00000022894 (Adamts5)	mmu-let-7g-5p	0.785443
ENSMUST00000023726	ENSMUSG00000022991 (Lalba)	mmu-let-7g-5p	0.764327
ENSMUST00000023759	ENSMUSG00000023018 (Smarcd1)	mmu-let-7g-5p	0.775376
ENSMUST00000024627	ENSMUSG00000023852 (Chd1)	mmu-let-7g-5p	0.71817
ENSMUST00000024705	ENSMUSG00000023912 (Slc25a27)	mmu-let-7g-5p	0.887745
ENSMUST00000024840	ENSMUSG00000024043 (Arhgap28)	mmu-let-7g-5p	0.997227
ENSMUST00000025007	ENSMUSG00000024177 (Nme4)	mmu-let-7g-5p	0.7861
ENSMUST00000025025	ENSMUSG00000024190 (Dusp1)	mmu-let-7g-5p	0.921024
ENSMUST00000025065	ENSMUSG00000024228 (Nudt12)	mmu-let-7g-5p	0.872263
ENSMUST00000025137	ENSMUSG00000024287 (Thoc1)	mmu-let-7g-5p	0.792643
ENSMUST00000025270	ENSMUSG00000024404 (Riok3)	mmu-let-7g-5p	0.935296
ENSMUST00000025273	ENSMUSG00000024409 (Psors1c2)	mmu-let-7g-5p	0.906508
ENSMUST00000025399	ENSMUSG00000024521 (Pmaip1)	mmu-let-7g-5p	0.807547
ENSMUST00000025472	ENSMUSG00000024579 (Pcyox1l)	mmu-let-7g-5p	0.789345
ENSMUST00000025631	ENSMUSG00000024725 (Ostf1)	mmu-let-7g-5p	0.885882
ENSMUST00000025739	ENSMUSG00000024817 (Uhrf2)	mmu-let-7g-5p	0.998709
ENSMUST00000025924	ENSMUSG00000024970 (AI846148)	mmu-let-7g-5p	0.919047
ENSMUST00000026027	ENSMUSG00000025049 (Taf5)	mmu-let-7g-5p	0.919867
ENSMUST00000026190	ENSMUSG00000025185 (Loxl4)	mmu-let-7g-5p	0.757413
ENSMUST00000026221	ENSMUSG00000025203 (Scd2)	mmu-let-7g-5p	0.709286
ENSMUST00000026225	ENSMUSG00000025207 (Sema4g)	mmu-let-7g-5p	0.956751
ENSMUST00000026494	ENSMUSG00000025427 (Rnf165)	mmu-let-7g-5p	0.849572
ENSMUST00000026635	ENSMUSG00000025555 (Farp1)	mmu-let-7g-5p	0.871441
ENSMUST00000026699	ENSMUSG00000025609 (Mkln1)	mmu-let-7g-5p	0.704721
ENSMUST00000026703	ENSMUSG00000025612 (Bach1)	mmu-let-7g-5p	0.999439
ENSMUST00000026795	ENSMUSG00000025701 (Alox5)	mmu-let-7g-5p	0.767945
ENSMUST00000026845	ENSMUSG00000025746 (Il6)	mmu-let-7g-5p	0.936464
ENSMUST00000026907	ENSMUSG00000079057 (Cyp4v3)	mmu-let-7g-5p	0.751105
ENSMUST00000027044	ENSMUSG00000025911 (Adhfe1)	mmu-let-7g-5p	0.853408
ENSMUST00000027146	ENSMUSG00000025997 (Ikzf2)	mmu-let-7g-5p	0.794916
ENSMUST00000027303	ENSMUSG00000026127 (Imp4)	mmu-let-7g-5p	0.838921
ENSMUST00000027373	ENSMUSG00000026181 (Ppm1f)	mmu-let-7g-5p	0.719377
ENSMUST00000027451	ENSMUSG00000026235 (Epha4)	mmu-let-7g-5p	0.922152
ENSMUST00000027748	ENSMUSG00000026475 (Rgs16)	mmu-let-7g-5p	0.73019
ENSMUST00000027768	ENSMUSG00000026491 (Ahctf1)	mmu-let-7g-5p	0.995272
ENSMUST00000027956	ENSMUSG00000026646 (Suv39h2)	mmu-let-7g-5p	0.923866
ENSMUST00000028178	ENSMUSG00000026834 (Acvr1c)	mmu-let-7g-5p	0.998883
ENSMUST00000028279	ENSMUSG00000026915 (Strbp)	mmu-let-7g-5p	0.895617
ENSMUST00000028347	ENSMUSG00000026970 (Rbms1)	mmu-let-7g-5p	0.996883
ENSMUST00000028552	ENSMUSG00000027132 (Katnbl1)	mmu-let-7g-5p	0.948441
ENSMUST00000028624	ENSMUSG00000027199 (Gatm)	mmu-let-7g-5p	0.900181
ENSMUST00000028633	ENSMUSG00000027204 (Fbn1)	mmu-let-7g-5p	0.713291
ENSMUST00000028880	ENSMUSG00000027397 (Slc20a1)	mmu-let-7g-5p	0.865233
ENSMUST00000029069	ENSMUSG00000027552 (E2f5)	mmu-let-7g-5p	0.828346
ENSMUST00000029353	ENSMUSG00000027782 (Kpna4)	mmu-let-7g-5p	0.809621
ENSMUST00000029445	ENSMUSG00000027852 (Nras)	mmu-let-7g-5p	0.984815
ENSMUST00000029459	ENSMUSG00000027865 (Gdap2)	mmu-let-7g-5p	0.963761
ENSMUST00000029480	ENSMUSG00000027881 (Prpf38b)	mmu-let-7g-5p	0.983487
ENSMUST00000029521	ENSMUSG00000027913 (Crct1)	mmu-let-7g-5p	0.836188
ENSMUST00000029562	ENSMUSG00000027950 (Chrnb2)	mmu-let-7g-5p	0.749915
ENSMUST00000029848	ENSMUSG00000028197 (Col24a1)	mmu-let-7g-5p	0.9445
ENSMUST00000029866	ENSMUSG00000028212 (Ccne2)	mmu-let-7g-5p	0.895539
ENSMUST00000029908	ENSMUSG00000028246 (Faxc)	mmu-let-7g-5p	0.92429
ENSMUST00000030080	ENSMUSG00000028385 (Snx30)	mmu-let-7g-5p	0.917683
ENSMUST00000030140	ENSMUSG00000028431 (Ikbkap)	mmu-let-7g-5p	0.98593
ENSMUST00000030216	ENSMUSG00000028492 (Fam154a)	mmu-let-7g-5p	0.744002
ENSMUST00000030243	ENSMUSG00000028518 (Prkaa2)	mmu-let-7g-5p	0.95902
ENSMUST00000030306	ENSMUSG00000028572 (Hook1)	mmu-let-7g-5p	0.773968
ENSMUST00000030336	ENSMUSG00000028599 (Tnfrsf1b)	mmu-let-7g-5p	0.985334
ENSMUST00000030376	ENSMUSG00000028631 (Kcnq4)	mmu-let-7g-5p	0.909515
ENSMUST00000030400	ENSMUSG00000028647 (Mycbp)	mmu-let-7g-5p	0.956004
ENSMUST00000030662	ENSMUSG00000028850 (Gpatch3)	mmu-let-7g-5p	0.987889
ENSMUST00000030816	ENSMUSG00000028974 (Dffa)	mmu-let-7g-5p	0.811114
ENSMUST00000031224	ENSMUSG00000029287 (Tgfbr3)	mmu-let-7g-5p	0.999688
ENSMUST00000031263	ENSMUSG00000029321 (Slc10a6)	mmu-let-7g-5p	0.909907
ENSMUST00000031324	ENSMUSG00000029377 (Ereg)	mmu-let-7g-5p	0.735391
ENSMUST00000031354	ENSMUSG00000029408 (Abcb9)	mmu-let-7g-5p	0.962084
ENSMUST00000031423	ENSMUSG00000029467 (Atp2a2)	mmu-let-7g-5p	0.960136
ENSMUST00000031668	ENSMUSG00000029661 (Col1a2)	mmu-let-7g-5p	0.999952
ENSMUST00000031680	ENSMUSG00000029670 (Ing3)	mmu-let-7g-5p	0.996164
ENSMUST00000031695	ENSMUSG00000029684 (Wasl)	mmu-let-7g-5p	0.969415
ENSMUST00000031838	ENSMUSG00000029814 (Igf2bp3)	mmu-let-7g-5p	0.998389
ENSMUST00000031984	ENSMUSG00000029920 (Smarcad1)	mmu-let-7g-5p	0.9083
ENSMUST00000032265	ENSMUSG00000030162 (Olr1)	mmu-let-7g-5p	0.932876
ENSMUST00000032272	ENSMUSG00000030168 (Adipor2)	mmu-let-7g-5p	0.877473
ENSMUST00000032372	ENSMUSG00000030245 (Golt1b)	mmu-let-7g-5p	0.964102
ENSMUST00000032402	ENSMUSG00000030268 (Bcat1)	mmu-let-7g-5p	0.999993
ENSMUST00000032421	ENSMUSG00000030283 (St8sia1)	mmu-let-7g-5p	0.761853
ENSMUST00000032476	ENSMUSG00000003153 (Slc2a3)	mmu-let-7g-5p	0.719423
ENSMUST00000032936	ENSMUSG00000030697 (Ppp4c)	mmu-let-7g-5p	0.727473
ENSMUST00000032967	ENSMUSG00000030725 (Lipt2)	mmu-let-7g-5p	0.816229
ENSMUST00000033018	ENSMUSG00000030759 (Far1)	mmu-let-7g-5p	0.741479
ENSMUST00000033341	ENSMUSG00000031028 (Tub)	mmu-let-7g-5p	0.737489
ENSMUST00000033463	ENSMUSG00000031129 (Slc9a9)	mmu-let-7g-5p	0.757533
ENSMUST00000033498	ENSMUSG00000031158 (Timm17b)	mmu-let-7g-5p	0.795905
ENSMUST00000033544	ENSMUSG00000031201 (Brcc3)	mmu-let-7g-5p	0.752919
ENSMUST00000033731	ENSMUSG00000031365 (Zfp275)	mmu-let-7g-5p	0.884981
ENSMUST00000033865	ENSMUSG00000031478 (Nek3)	mmu-let-7g-5p	0.973218
ENSMUST00000033898	ENSMUSG00000031502 (Col4a1)	mmu-let-7g-5p	0.77897
ENSMUST00000033899	ENSMUSG00000031503 (Col4a2)	mmu-let-7g-5p	0.794822
ENSMUST00000033930	ENSMUSG00000031530 (Dusp4)	mmu-let-7g-5p	0.88394
ENSMUST00000034090	ENSMUSG00000031665 (Sall1)	mmu-let-7g-5p	0.785632
ENSMUST00000034111	ENSMUSG00000031684 (Slc10a7)	mmu-let-7g-5p	0.797892
ENSMUST00000034138	ENSMUSG00000031701 (Dnaja2)	mmu-let-7g-5p	0.771637
ENSMUST00000034304	ENSMUSG00000031844 (Hsd17b2)	mmu-let-7g-5p	0.901712
ENSMUST00000034406	ENSMUSG00000031931 (Ankrd49)	mmu-let-7g-5p	0.91622
ENSMUST00000034413	ENSMUSG00000031937 (Vstm5)	mmu-let-7g-5p	0.993702
ENSMUST00000034453	ENSMUSG00000031972 (Acta1)	mmu-let-7g-5p	0.722273
ENSMUST00000034458	ENSMUSG00000089704 (Galnt2)	mmu-let-7g-5p	0.834663
ENSMUST00000034547	ENSMUSG00000032047 (Acat1)	mmu-let-7g-5p	0.791758
ENSMUST00000034846	ENSMUSG00000032300 (1700017B05Rik)	mmu-let-7g-5p	0.997435
ENSMUST00000034945	ENSMUSG00000032381 (Fam96a)	mmu-let-7g-5p	0.722609
ENSMUST00000034961	ENSMUSG00000032394 (Igdcc3)	mmu-let-7g-5p	0.999995
ENSMUST00000035043	ENSMUSG00000032468 (Armc8)	mmu-let-7g-5p	0.705918
ENSMUST00000035053	ENSMUSG00000032478 (Nme6)	mmu-let-7g-5p	0.779104
ENSMUST00000035057	ENSMUSG00000032481 (Smarcc1)	mmu-let-7g-5p	0.886134
ENSMUST00000035167	ENSMUSG00000032558 (Nphp3)	mmu-let-7g-5p	0.975674
ENSMUST00000035232	ENSMUSG00000032609 (Klhdc8b)	mmu-let-7g-5p	0.978124
ENSMUST00000035346	ENSMUSG00000061411 (Nol4l)	mmu-let-7g-5p	0.894507
ENSMUST00000035952	ENSMUSG00000027859 (Ngf)	mmu-let-7g-5p	0.995958
ENSMUST00000036019	ENSMUSG00000034687 (Fras1)	mmu-let-7g-5p	0.998087
ENSMUST00000036210	ENSMUSG00000034064 (Poglut1)	mmu-let-7g-5p	0.736824
ENSMUST00000036328	ENSMUSG00000040721 (Zfhx2)	mmu-let-7g-5p	0.820773
ENSMUST00000036355	ENSMUSG00000033149 (Phldb2)	mmu-let-7g-5p	0.734167
ENSMUST00000036541	ENSMUSG00000036093 (Arl5a)	mmu-let-7g-5p	0.786678
ENSMUST00000037362	ENSMUSG00000036282 (Naa30)	mmu-let-7g-5p	0.835756
ENSMUST00000037557	ENSMUSG00000034602 (Mon2)	mmu-let-7g-5p	0.882123
ENSMUST00000037728	ENSMUSG00000034690 (Nlrp4c)	mmu-let-7g-5p	0.958556
ENSMUST00000037998	ENSMUSG00000041779 (Tram2)	mmu-let-7g-5p	0.764555
ENSMUST00000038149	ENSMUSG00000034673 (Pbx2)	mmu-let-7g-5p	0.826647
ENSMUST00000038166	ENSMUSG00000035051 (Dhx57)	mmu-let-7g-5p	0.713231
ENSMUST00000038213	ENSMUSG00000019790 (Stxbp5)	mmu-let-7g-5p	0.795118
ENSMUST00000038949	ENSMUSG00000035283 (Adrb1)	mmu-let-7g-5p	0.979526
ENSMUST00000038959	ENSMUSG00000030465 (Psd3)	mmu-let-7g-5p	0.888726
ENSMUST00000039174	ENSMUSG00000038151 (Prdm1)	mmu-let-7g-5p	0.700474
ENSMUST00000039309	ENSMUSG00000039364 (Sectm1b)	mmu-let-7g-5p	0.760716
ENSMUST00000039318	ENSMUSG00000033102 (Cdc14b)	mmu-let-7g-5p	0.823973
ENSMUST00000039333	ENSMUSG00000033624 (Pdpr)	mmu-let-7g-5p	0.91497
ENSMUST00000039424	ENSMUSG00000041633 (Kctd12b)	mmu-let-7g-5p	0.779679
ENSMUST00000039449	ENSMUSG00000052299 (Ltn1)	mmu-let-7g-5p	0.8451
ENSMUST00000039559	ENSMUSG00000040152 (Thbs1)	mmu-let-7g-5p	0.894994
ENSMUST00000039694	ENSMUSG00000003062 (Stard3nl)	mmu-let-7g-5p	0.919581
ENSMUST00000039742	ENSMUSG00000035878 (Hykk)	mmu-let-7g-5p	0.901974
ENSMUST00000039788	ENSMUSG00000035914 (Cd276)	mmu-let-7g-5p	0.762021
ENSMUST00000039810	ENSMUSG00000034667 (Xpot)	mmu-let-7g-5p	0.923633
ENSMUST00000039928	ENSMUSG00000060716 (Plekhh1)	mmu-let-7g-5p	0.977269
ENSMUST00000039991	ENSMUSG00000037344 (Slc12a9)	mmu-let-7g-5p	0.977283
ENSMUST00000040241	ENSMUSG00000033658 (Ddx19b)	mmu-let-7g-5p	0.989151
ENSMUST00000040307	ENSMUSG00000040502 (March9)	mmu-let-7g-5p	0.919128
ENSMUST00000040336	ENSMUSG00000038267 (Slc22a23)	mmu-let-7g-5p	0.959343
ENSMUST00000040416	ENSMUSG00000015023 (Ddx19a)	mmu-let-7g-5p	0.997789
ENSMUST00000040455	ENSMUSG00000036450 (Hif1an)	mmu-let-7g-5p	0.988856
ENSMUST00000040489	ENSMUSG00000024727 (Trpm6)	mmu-let-7g-5p	0.845282
ENSMUST00000040576	ENSMUSG00000034981 (Parm1)	mmu-let-7g-5p	0.869855
ENSMUST00000040622	ENSMUSG00000036362 (P2ry13)	mmu-let-7g-5p	0.735948
ENSMUST00000040992	ENSMUSG00000034290 (Nek9)	mmu-let-7g-5p	0.721998
ENSMUST00000041139	ENSMUSG00000036943 (Rab8b)	mmu-let-7g-5p	0.785108
ENSMUST00000041367	ENSMUSG00000037103 (Dcaf15)	mmu-let-7g-5p	0.96969
ENSMUST00000041370	ENSMUSG00000038344 (Txlng)	mmu-let-7g-5p	0.879022
ENSMUST00000041649	ENSMUSG00000045027 (Prss22)	mmu-let-7g-5p	0.721319
ENSMUST00000041987	ENSMUSG00000041415 (Dicer1)	mmu-let-7g-5p	0.938004
ENSMUST00000042125	ENSMUSG00000033257 (Ttll4)	mmu-let-7g-5p	0.998241
ENSMUST00000042161	ENSMUSG00000026110 (Mgat4a)	mmu-let-7g-5p	0.883094
ENSMUST00000042261	ENSMUSG00000037490 (Slc2a12)	mmu-let-7g-5p	0.986041
ENSMUST00000042352	ENSMUSG00000037492 (Zmat4)	mmu-let-7g-5p	0.99195
ENSMUST00000042647	ENSMUSG00000038167 (Plekhg6)	mmu-let-7g-5p	0.998831
ENSMUST00000042701	ENSMUSG00000037235 (Mxd4)	mmu-let-7g-5p	0.877687
ENSMUST00000042710	ENSMUSG00000038059 (Smim3)	mmu-let-7g-5p	0.969714
ENSMUST00000042724	ENSMUSG00000038250 (Usp38)	mmu-let-7g-5p	0.827252
ENSMUST00000043077	ENSMUSG00000035686 (Thrsp)	mmu-let-7g-5p	0.804673
ENSMUST00000043517	ENSMUSG00000040511 (Pvr)	mmu-let-7g-5p	0.701858
ENSMUST00000043812	ENSMUSG00000004591 (Pkn2)	mmu-let-7g-5p	0.71221
ENSMUST00000043896	ENSMUSG00000038872 (Zfhx3)	mmu-let-7g-5p	0.718795
ENSMUST00000044113	ENSMUSG00000036698 (Ago2)	mmu-let-7g-5p	0.983488
ENSMUST00000044195	ENSMUSG00000042246 (Tmc7)	mmu-let-7g-5p	0.730331
ENSMUST00000044415	ENSMUSG00000039263 (Npepl1)	mmu-let-7g-5p	0.836393
ENSMUST00000044766	ENSMUSG00000027309 (4930402H24Rik)	mmu-let-7g-5p	0.973225
ENSMUST00000044823	ENSMUSG00000033948 (Zswim5)	mmu-let-7g-5p	0.968407
ENSMUST00000044828	ENSMUSG00000042793 (Lgr6)	mmu-let-7g-5p	0.720131
ENSMUST00000044954	ENSMUSG00000037434 (Slc30a1)	mmu-let-7g-5p	0.985756
ENSMUST00000045041	ENSMUSG00000039774 (Galnt12)	mmu-let-7g-5p	0.823672
ENSMUST00000045153	ENSMUSG00000034614 (Pik3ip1)	mmu-let-7g-5p	0.870746
ENSMUST00000045521	ENSMUSG00000039982 (Dtx4)	mmu-let-7g-5p	0.72618
ENSMUST00000045550	ENSMUSG00000037752 (Xkr8)	mmu-let-7g-5p	0.96162
ENSMUST00000045586	ENSMUSG00000015882 (Lcorl)	mmu-let-7g-5p	0.99261
ENSMUST00000045674	ENSMUSG00000040105 (Ppapdc2)	mmu-let-7g-5p	0.765412
ENSMUST00000045840	ENSMUSG00000040125 (Gpr26)	mmu-let-7g-5p	0.83807
ENSMUST00000046157	ENSMUSG00000039286 (Fndc3b)	mmu-let-7g-5p	0.914268
ENSMUST00000046316	ENSMUSG00000032913 (Lrig2)	mmu-let-7g-5p	0.999963
ENSMUST00000046548	ENSMUSG00000050199 (Lgr4)	mmu-let-7g-5p	0.855585
ENSMUST00000046633	ENSMUSG00000041935 (AW549877)	mmu-let-7g-5p	0.826127
ENSMUST00000046689	ENSMUSG00000032712 (2810474O19Rik)	mmu-let-7g-5p	0.777138
ENSMUST00000046807	ENSMUSG00000037762 (Slc16a9)	mmu-let-7g-5p	0.855922
ENSMUST00000046835	ENSMUSG00000035992 (Fnip1)	mmu-let-7g-5p	0.990801
ENSMUST00000046864	ENSMUSG00000033721 (Vav3)	mmu-let-7g-5p	0.760626
ENSMUST00000046975	ENSMUSG00000033623 (Pcgf3)	mmu-let-7g-5p	0.908705
ENSMUST00000047037	ENSMUSG00000037475 (Thoc2)	mmu-let-7g-5p	0.790096
ENSMUST00000047144	ENSMUSG00000036046 (5031439G07Rik)	mmu-let-7g-5p	0.773585
ENSMUST00000047145	ENSMUSG00000040365 (Trim41)	mmu-let-7g-5p	0.708305
ENSMUST00000047208	ENSMUSG00000042156 (Dzip1)	mmu-let-7g-5p	0.796902
ENSMUST00000047363	ENSMUSG00000037851 (Iars)	mmu-let-7g-5p	0.714897
ENSMUST00000047409	ENSMUSG00000037568 (Vash2)	mmu-let-7g-5p	0.734339
ENSMUST00000047490	ENSMUSG00000039308 (Ndst2)	mmu-let-7g-5p	0.98264
ENSMUST00000047875	ENSMUSG00000035064 (Eef2k)	mmu-let-7g-5p	0.880171
ENSMUST00000048099	ENSMUSG00000040195 (Tmem194)	mmu-let-7g-5p	0.980031
ENSMUST00000048121	ENSMUSG00000041794 (Myrip)	mmu-let-7g-5p	0.706647
ENSMUST00000048263	ENSMUSG00000041408 (Wapal)	mmu-let-7g-5p	0.768334
ENSMUST00000048657	ENSMUSG00000039367 (Sec24c)	mmu-let-7g-5p	0.799581
ENSMUST00000048680	ENSMUSG00000038227 (Hoxa9)	mmu-let-7g-5p	0.827963
ENSMUST00000048691	ENSMUSG00000042256 (Ptchd4)	mmu-let-7g-5p	0.715589
ENSMUST00000048890	ENSMUSG00000039431 (Mtmr7)	mmu-let-7g-5p	0.972082
ENSMUST00000048923	ENSMUSG00000037239 (Spred3)	mmu-let-7g-5p	0.709711
ENSMUST00000048977	ENSMUSG00000042942 (Greb1l)	mmu-let-7g-5p	0.998796
ENSMUST00000049150	ENSMUSG00000032899 (Styk1)	mmu-let-7g-5p	0.803115
ENSMUST00000049185	ENSMUSG00000033126 (Ybey)	mmu-let-7g-5p	0.878213
ENSMUST00000049246	ENSMUSG00000034639 (Setmar)	mmu-let-7g-5p	0.735695
ENSMUST00000049251	ENSMUSG00000039070 (Cpa4)	mmu-let-7g-5p	0.958903
ENSMUST00000049484	ENSMUSG00000036197 (Gxylt1)	mmu-let-7g-5p	0.98279
ENSMUST00000049811	ENSMUSG00000048799 (Cep120)	mmu-let-7g-5p	0.729538
ENSMUST00000049813	ENSMUSG00000046404 (Yod1)	mmu-let-7g-5p	0.999993
ENSMUST00000050101	ENSMUSG00000046351 (Zfp322a)	mmu-let-7g-5p	0.918906
ENSMUST00000050372	ENSMUSG00000035403 (Crb2)	mmu-let-7g-5p	0.717257
ENSMUST00000050455	ENSMUSG00000019900 (Rfx6)	mmu-let-7g-5p	0.870815
ENSMUST00000050544	ENSMUSG00000022367 (Has2)	mmu-let-7g-5p	0.809442
ENSMUST00000050552	ENSMUSG00000051223 (Bzw1)	mmu-let-7g-5p	0.952267
ENSMUST00000051504	ENSMUSG00000043631 (Ecm2)	mmu-let-7g-5p	0.795992
ENSMUST00000051558	ENSMUSG00000041235 (Chd7)	mmu-let-7g-5p	0.907123
ENSMUST00000051674	ENSMUSG00000050966 (Lin28a)	mmu-let-7g-5p	0.999842
ENSMUST00000051773	ENSMUSG00000045518 (Onecut3)	mmu-let-7g-5p	0.985309
ENSMUST00000052514	ENSMUSG00000047789 (Slc38a9)	mmu-let-7g-5p	0.772073
ENSMUST00000052529	ENSMUSG00000046062 (Ppp1r15b)	mmu-let-7g-5p	0.993111
ENSMUST00000052670	ENSMUSG00000045174 (Amer3)	mmu-let-7g-5p	0.91673
ENSMUST00000052691	ENSMUSG00000050088 (1600012H06Rik)	mmu-let-7g-5p	0.843085
ENSMUST00000052838	ENSMUSG00000024294 (Mib1)	mmu-let-7g-5p	0.711376
ENSMUST00000052932	ENSMUSG00000043702 (Pde12)	mmu-let-7g-5p	0.870726
ENSMUST00000052969	ENSMUSG00000020961 (Ston2)	mmu-let-7g-5p	0.759241
ENSMUST00000053033	ENSMUSG00000044768 (D1Ertd622e)	mmu-let-7g-5p	0.893292
ENSMUST00000053085	ENSMUSG00000074151 (Nlrc5)	mmu-let-7g-5p	0.90649
ENSMUST00000053177	ENSMUSG00000043940 (Wdfy3)	mmu-let-7g-5p	0.735532
ENSMUST00000053230	ENSMUSG00000032308 (Ulk3)	mmu-let-7g-5p	0.820583
ENSMUST00000053361	ENSMUSG00000051043 (Gprc5c)	mmu-let-7g-5p	0.886651
ENSMUST00000053456	ENSMUSG00000050379 (Sept6)	mmu-let-7g-5p	0.705772
ENSMUST00000053484	ENSMUSG00000036499 (Eea1)	mmu-let-7g-5p	0.742059
ENSMUST00000053568	ENSMUSG00000049556 (Lingo1)	mmu-let-7g-5p	0.925729
ENSMUST00000053640	ENSMUSG00000045730 (Adrb2)	mmu-let-7g-5p	0.999834
ENSMUST00000053705	ENSMUSG00000047379 (B3gnt1)	mmu-let-7g-5p	0.945784
ENSMUST00000053917	ENSMUSG00000024286 (Ccny)	mmu-let-7g-5p	0.759835
ENSMUST00000054107	ENSMUSG00000044952 (Kctd21)	mmu-let-7g-5p	0.984458
ENSMUST00000054230	ENSMUSG00000006527 (Sfmbt1)	mmu-let-7g-5p	0.918868
ENSMUST00000054287	ENSMUSG00000044617 (Zbtb39)	mmu-let-7g-5p	0.939215
ENSMUST00000054344	ENSMUSG00000035245 (Eogt)	mmu-let-7g-5p	0.850349
ENSMUST00000054538	ENSMUSG00000051517 (Arhgef39)	mmu-let-7g-5p	0.742396
ENSMUST00000054588	ENSMUSG00000026147 (Col9a1)	mmu-let-7g-5p	0.705463
ENSMUST00000054920	ENSMUSG00000046312 (AI464131)	mmu-let-7g-5p	0.72247
ENSMUST00000055077	ENSMUSG00000047986 (Palm3)	mmu-let-7g-5p	0.784696
ENSMUST00000055303	ENSMUSG00000021891 (Mettl6)	mmu-let-7g-5p	0.809584
ENSMUST00000055535	ENSMUSG00000036030 (Prtg)	mmu-let-7g-5p	0.960833
ENSMUST00000055723	ENSMUSG00000045362 (Tnfrsf26)	mmu-let-7g-5p	0.856766
ENSMUST00000056136	ENSMUSG00000044708 (Kcnj10)	mmu-let-7g-5p	0.708004
ENSMUST00000056416	ENSMUSG00000008658 (Rbfox1)	mmu-let-7g-5p	0.850854
ENSMUST00000056442	ENSMUSG00000039728 (Slc6a5)	mmu-let-7g-5p	0.999474
ENSMUST00000056924	ENSMUSG00000051413 (Plagl2)	mmu-let-7g-5p	0.766301
ENSMUST00000057488	ENSMUSG00000022667 (Cd200r1)	mmu-let-7g-5p	0.998873
ENSMUST00000057613	ENSMUSG00000051279 (Gdf6)	mmu-let-7g-5p	0.999879
ENSMUST00000057950	ENSMUSG00000024565 (Sall3)	mmu-let-7g-5p	0.903097
ENSMUST00000058150	ENSMUSG00000043165 (Lor)	mmu-let-7g-5p	0.971585
ENSMUST00000058240	ENSMUSG00000044551 (9930012K11Rik)	mmu-let-7g-5p	0.984714
ENSMUST00000058404	ENSMUSG00000044597 (Mycs)	mmu-let-7g-5p	0.85703
ENSMUST00000058524	ENSMUSG00000047749 (Zc3hav1l)	mmu-let-7g-5p	0.997646
ENSMUST00000059042	ENSMUSG00000060261 (Gtf2i)	mmu-let-7g-5p	0.967221
ENSMUST00000059498	ENSMUSG00000043019 (Edem3)	mmu-let-7g-5p	0.893813
ENSMUST00000059851	ENSMUSG00000048787 (Dcun1d3)	mmu-let-7g-5p	0.899764
ENSMUST00000060061	ENSMUSG00000047824 (Pygo2)	mmu-let-7g-5p	0.713343
ENSMUST00000060175	ENSMUSG00000046096 (BC030336)	mmu-let-7g-5p	0.755464
ENSMUST00000060311	ENSMUSG00000039959 (Hip1)	mmu-let-7g-5p	0.9956
ENSMUST00000060336	ENSMUSG00000050917 (Fgf4)	mmu-let-7g-5p	0.743204
ENSMUST00000060442	ENSMUSG00000048216 (Gpr85)	mmu-let-7g-5p	0.759686
ENSMUST00000061274	ENSMUSG00000046961 (Gpr156)	mmu-let-7g-5p	0.862156
ENSMUST00000061318	ENSMUSG00000047497 (Adamts12)	mmu-let-7g-5p	0.999487
ENSMUST00000061334	ENSMUSG00000046994 (Mars2)	mmu-let-7g-5p	0.762097
ENSMUST00000061391	ENSMUSG00000044362 (Ccdc89)	mmu-let-7g-5p	0.958325
ENSMUST00000061617	ENSMUSG00000049764 (Zfp280b)	mmu-let-7g-5p	0.80417
ENSMUST00000061628	ENSMUSG00000050505 (Pcdh20)	mmu-let-7g-5p	0.769109
ENSMUST00000061632	ENSMUSG00000050663 (Trhde)	mmu-let-7g-5p	0.954195
ENSMUST00000061656	ENSMUSG00000050310 (Rictor)	mmu-let-7g-5p	0.895912
ENSMUST00000061745	ENSMUSG00000050368 (Hoxd10)	mmu-let-7g-5p	0.709214
ENSMUST00000061890	ENSMUSG00000025821 (Zfp282)	mmu-let-7g-5p	0.74767
ENSMUST00000062108	ENSMUSG00000042349 (Ikbke)	mmu-let-7g-5p	0.71818
ENSMUST00000062254	ENSMUSG00000045930 (Clec14a)	mmu-let-7g-5p	0.707913
ENSMUST00000062765	ENSMUSG00000030443 (Zfp583)	mmu-let-7g-5p	0.999908
ENSMUST00000062804	ENSMUSG00000021065 (Fut8)	mmu-let-7g-5p	0.760174
ENSMUST00000062991	ENSMUSG00000024580 (Grpel2)	mmu-let-7g-5p	0.72479
ENSMUST00000063492	ENSMUSG00000051920 (Rspo2)	mmu-let-7g-5p	0.992625
ENSMUST00000063886	ENSMUSG00000052155 (Acvr2a)	mmu-let-7g-5p	0.985581
ENSMUST00000064061	ENSMUSG00000060257 (Scrt2)	mmu-let-7g-5p	0.730017
ENSMUST00000064067	ENSMUSG00000036061 (Smug1)	mmu-let-7g-5p	0.715865
ENSMUST00000064240	ENSMUSG00000020659 (Cbll1)	mmu-let-7g-5p	0.878777
ENSMUST00000064405	ENSMUSG00000052504 (Epha3)	mmu-let-7g-5p	0.786067
ENSMUST00000064433	ENSMUSG00000032186 (Tmod2)	mmu-let-7g-5p	0.928758
ENSMUST00000064580	ENSMUSG00000030108 (Slc6a13)	mmu-let-7g-5p	0.707625
ENSMUST00000064771	ENSMUSG00000052748 (Swt1)	mmu-let-7g-5p	0.795683
ENSMUST00000064924	ENSMUSG00000058290 (Espl1)	mmu-let-7g-5p	0.894649
ENSMUST00000065040	ENSMUSG00000052921 (Arhgef15)	mmu-let-7g-5p	0.905734
ENSMUST00000065112	ENSMUSG00000033453 (Adamts15)	mmu-let-7g-5p	0.99105
ENSMUST00000065204	ENSMUSG00000040901 (Kcnk18)	mmu-let-7g-5p	0.838278
ENSMUST00000065353	ENSMUSG00000053110 (Yap1)	mmu-let-7g-5p	0.733377
ENSMUST00000065509	ENSMUSG00000053470 (Kdm3a)	mmu-let-7g-5p	0.781244
ENSMUST00000066497	ENSMUSG00000051469 (Zfp191)	mmu-let-7g-5p	0.724669
ENSMUST00000066807	ENSMUSG00000054051 (Ercc6)	mmu-let-7g-5p	0.99219
ENSMUST00000066949	ENSMUSG00000054117 (Zdhhc25)	mmu-let-7g-5p	0.807001
ENSMUST00000067043	ENSMUSG00000050714 (Zbtb26)	mmu-let-7g-5p	0.993886
ENSMUST00000067476	ENSMUSG00000054408 (Spcs3)	mmu-let-7g-5p	0.745645
ENSMUST00000067795	ENSMUSG00000025019 (Lcor)	mmu-let-7g-5p	0.901469
ENSMUST00000068730	ENSMUSG00000079564 (Gm11149)	mmu-let-7g-5p	0.867004
ENSMUST00000069097	ENSMUSG00000028842 (Ago3)	mmu-let-7g-5p	0.945409
ENSMUST00000069285	ENSMUSG00000041488 (Stx3)	mmu-let-7g-5p	0.999086
ENSMUST00000069292	ENSMUSG00000030145 (Zfp248)	mmu-let-7g-5p	0.764764
ENSMUST00000069451	ENSMUSG00000055737 (Ghr)	mmu-let-7g-5p	0.953098
ENSMUST00000069604	ENSMUSG00000029009 (Mthfr)	mmu-let-7g-5p	0.822127
ENSMUST00000069652	ENSMUSG00000039318 (Rab3gap2)	mmu-let-7g-5p	0.807994
ENSMUST00000069799	ENSMUSG00000055980 (Irs1)	mmu-let-7g-5p	0.844205
ENSMUST00000069870	ENSMUSG00000017418 (Arl5b)	mmu-let-7g-5p	0.727832
ENSMUST00000069936	ENSMUSG00000035270 (Impg2)	mmu-let-7g-5p	0.770398
ENSMUST00000070166	ENSMUSG00000001700 (Gramd3)	mmu-let-7g-5p	0.841668
ENSMUST00000070690	ENSMUSG00000056529 (Ptafr)	mmu-let-7g-5p	0.835525
ENSMUST00000072113	ENSMUSG00000062373 (Tmem65)	mmu-let-7g-5p	0.959422
ENSMUST00000072299	ENSMUSG00000054459 (Vsnl1)	mmu-let-7g-5p	0.722596
ENSMUST00000072431	ENSMUSG00000040928 (S100pbp)	mmu-let-7g-5p	0.835948
ENSMUST00000073156	ENSMUSG00000040867 (Begain)	mmu-let-7g-5p	0.93061
ENSMUST00000073339	ENSMUSG00000006373 (Pgrmc1)	mmu-let-7g-5p	0.915837
ENSMUST00000074171	ENSMUSG00000062372 (Otof)	mmu-let-7g-5p	0.889451
ENSMUST00000074616	ENSMUSG00000032621 (Srek1)	mmu-let-7g-5p	0.817517
ENSMUST00000075299	ENSMUSG00000033871 (Ppargc1b)	mmu-let-7g-5p	0.984785
ENSMUST00000075444	ENSMUSG00000059213 (Ddn)	mmu-let-7g-5p	0.809545
ENSMUST00000075452	ENSMUSG00000029229 (Chic2)	mmu-let-7g-5p	0.73487
ENSMUST00000075578	ENSMUSG00000031974 (Abcb10)	mmu-let-7g-5p	0.751614
ENSMUST00000075588	ENSMUSG00000010751 (Tnfrsf22)	mmu-let-7g-5p	0.725335
ENSMUST00000076136	ENSMUSG00000061175 (Fnip2)	mmu-let-7g-5p	0.902908
ENSMUST00000076817	ENSMUSG00000019820 (Utrn)	mmu-let-7g-5p	0.992403
ENSMUST00000076968	ENSMUSG00000024743 (Syt7)	mmu-let-7g-5p	0.741654
ENSMUST00000077696	ENSMUSG00000032816 (Igdcc4)	mmu-let-7g-5p	0.981577
ENSMUST00000077737	ENSMUSG00000026918 (Brd3)	mmu-let-7g-5p	0.8251
ENSMUST00000078626	ENSMUSG00000062296 (Trank1)	mmu-let-7g-5p	0.991573
ENSMUST00000078717	ENSMUSG00000034158 (Lrrc58)	mmu-let-7g-5p	0.731694
ENSMUST00000079081	ENSMUSG00000024411 (Aqp4)	mmu-let-7g-5p	0.804441
ENSMUST00000079158	ENSMUSG00000022822 (Abcc5)	mmu-let-7g-5p	0.982667
ENSMUST00000079258	ENSMUSG00000063160 (Numbl)	mmu-let-7g-5p	0.73804
ENSMUST00000079390	ENSMUSG00000063804 (Lin28b)	mmu-let-7g-5p	0.999992
ENSMUST00000079584	ENSMUSG00000062905 (Vmn1r32)	mmu-let-7g-5p	0.716923
ENSMUST00000079754	ENSMUSG00000039652 (Cpeb3)	mmu-let-7g-5p	0.872896
ENSMUST00000079817	ENSMUSG00000063410 (Stk24)	mmu-let-7g-5p	0.831888
ENSMUST00000080058	ENSMUSG00000058709 (Egln2)	mmu-let-7g-5p	0.747487
ENSMUST00000080089	ENSMUSG00000024231 (Cul2)	mmu-let-7g-5p	0.711363
ENSMUST00000080806	ENSMUSG00000063698 (Sfxn4)	mmu-let-7g-5p	0.70687
ENSMUST00000081079	ENSMUSG00000025192 (Entpd7)	mmu-let-7g-5p	0.916541
ENSMUST00000081219	ENSMUSG00000029913 (Prdm5)	mmu-let-7g-5p	0.841752
ENSMUST00000081438	ENSMUSG00000031489 (Adrb3)	mmu-let-7g-5p	0.999926
ENSMUST00000081726	ENSMUSG00000028886 (Eya3)	mmu-let-7g-5p	0.752483
ENSMUST00000081746	ENSMUSG00000034858 (Fam214a)	mmu-let-7g-5p	0.81791
ENSMUST00000081989	ENSMUSG00000063760 (Rnf217)	mmu-let-7g-5p	0.821732
ENSMUST00000082209	ENSMUSG00000023033 (Scn8a)	mmu-let-7g-5p	0.7882
ENSMUST00000084289	ENSMUSG00000042500 (Ago4)	mmu-let-7g-5p	0.921527
ENSMUST00000084501	ENSMUSG00000028370 (Pappa)	mmu-let-7g-5p	0.977399
ENSMUST00000084530	ENSMUSG00000066152 (Slc31a2)	mmu-let-7g-5p	0.841035
ENSMUST00000084747	ENSMUSG00000028278 (Rragd)	mmu-let-7g-5p	0.71401
ENSMUST00000084770	ENSMUSG00000055373 (Fut9)	mmu-let-7g-5p	0.707087
ENSMUST00000084820	ENSMUSG00000038708 (Golga4)	mmu-let-7g-5p	0.903269
ENSMUST00000084881	ENSMUSG00000032431 (Crtap)	mmu-let-7g-5p	0.717753
ENSMUST00000084891	ENSMUSG00000021143 (Pacs2)	mmu-let-7g-5p	0.74749
ENSMUST00000085614	ENSMUSG00000029640 (Usp12)	mmu-let-7g-5p	0.905099
ENSMUST00000086130	ENSMUSG00000026589 (Sec16b)	mmu-let-7g-5p	0.949059
ENSMUST00000086430	ENSMUSG00000026042 (Col5a2)	mmu-let-7g-5p	0.946778
ENSMUST00000086556	ENSMUSG00000026436 (Elk4)	mmu-let-7g-5p	0.808936
ENSMUST00000087122	ENSMUSG00000026207 (Speg)	mmu-let-7g-5p	0.724191
ENSMUST00000087226	ENSMUSG00000026179 (Pnkd)	mmu-let-7g-5p	0.75208
ENSMUST00000087883	ENSMUSG00000026043 (Col3a1)	mmu-let-7g-5p	0.999209
ENSMUST00000088373	ENSMUSG00000030257 (Srgap3)	mmu-let-7g-5p	0.707827
ENSMUST00000088506	ENSMUSG00000024136 (Dnase1l2)	mmu-let-7g-5p	0.795942
ENSMUST00000089017	ENSMUSG00000033487 (Fndc3a)	mmu-let-7g-5p	0.987314
ENSMUST00000089230	ENSMUSG00000022052 (Ppp2r2a)	mmu-let-7g-5p	0.710147
ENSMUST00000089622	ENSMUSG00000034832 (Tet3)	mmu-let-7g-5p	0.96519
ENSMUST00000089883	ENSMUSG00000022887 (Masp1)	mmu-let-7g-5p	0.832546
ENSMUST00000090190	ENSMUSG00000050240 (Hic2)	mmu-let-7g-5p	0.994869
ENSMUST00000090433	ENSMUSG00000020823 (Sec14l1)	mmu-let-7g-5p	0.8823
ENSMUST00000090474	ENSMUSG00000068699 (Flnc)	mmu-let-7g-5p	0.709635
ENSMUST00000091186	ENSMUSG00000060798 (Intu)	mmu-let-7g-5p	0.894807
ENSMUST00000091259	ENSMUSG00000069072 (Slc7a14)	mmu-let-7g-5p	0.833449
ENSMUST00000091291	ENSMUSG00000005534 (Insr)	mmu-let-7g-5p	0.862604
ENSMUST00000091420	ENSMUSG00000054074 (Skida1)	mmu-let-7g-5p	0.885352
ENSMUST00000091556	ENSMUSG00000062098 (Btbd3)	mmu-let-7g-5p	0.880179
ENSMUST00000092123	ENSMUSG00000069495 (Epc2)	mmu-let-7g-5p	0.782003
ENSMUST00000092366	ENSMUSG00000069581 (Tspear)	mmu-let-7g-5p	0.879551
ENSMUST00000092486	ENSMUSG00000059901 (Adamts14)	mmu-let-7g-5p	0.735028
ENSMUST00000093019	ENSMUSG00000042377 (Fam83g)	mmu-let-7g-5p	0.865306
ENSMUST00000093039	ENSMUSG00000038697 (Taf5l)	mmu-let-7g-5p	0.707296
ENSMUST00000093106	ENSMUSG00000020333 (Acsl6)	mmu-let-7g-5p	0.998619
ENSMUST00000093517	ENSMUSG00000031628 (Casp3)	mmu-let-7g-5p	0.951576
ENSMUST00000093774	ENSMUSG00000041991 (Hrnr)	mmu-let-7g-5p	0.946606
ENSMUST00000093820	ENSMUSG00000037674 (Rfx7)	mmu-let-7g-5p	0.772409
ENSMUST00000093852	ENSMUSG00000066687 (Zbtb16)	mmu-let-7g-5p	0.771546
ENSMUST00000093962	ENSMUSG00000070348 (Ccnd1)	mmu-let-7g-5p	0.715683
ENSMUST00000094053	ENSMUSG00000052707 (Tnrc6a)	mmu-let-7g-5p	0.753152
ENSMUST00000094216	ENSMUSG00000070462 (Mesdc1)	mmu-let-7g-5p	0.745775
ENSMUST00000094451	ENSMUSG00000047875 (Gpr157)	mmu-let-7g-5p	0.82928
ENSMUST00000094761	ENSMUSG00000042608 (Stk40)	mmu-let-7g-5p	0.73884
ENSMUST00000094933	ENSMUSG00000028514 (Usp24)	mmu-let-7g-5p	0.85729
ENSMUST00000095147	ENSMUSG00000025815 (Dhtkd1)	mmu-let-7g-5p	0.715616
ENSMUST00000095360	ENSMUSG00000020053 (Igf1)	mmu-let-7g-5p	0.783493
ENSMUST00000096106	ENSMUSG00000079620 (Muc4)	mmu-let-7g-5p	0.89363
ENSMUST00000096194	ENSMUSG00000024754 (Tmem2)	mmu-let-7g-5p	0.997287
ENSMUST00000097425	ENSMUSG00000071984 (Fndc1)	mmu-let-7g-5p	0.713669
ENSMUST00000097655	ENSMUSG00000045215 (Asxl3)	mmu-let-7g-5p	0.781654
ENSMUST00000097786	ENSMUSG00000026131 (Dst)	mmu-let-7g-5p	0.83105
ENSMUST00000097801	ENSMUSG00000073722 (4931408C20Rik)	mmu-let-7g-5p	0.945457
ENSMUST00000097896	ENSMUSG00000073761 (4933427I04Rik)	mmu-let-7g-5p	0.708064
ENSMUST00000097925	ENSMUSG00000034610 (Zcchc11)	mmu-let-7g-5p	0.704376
ENSMUST00000098070	ENSMUSG00000060206 (Zfp462)	mmu-let-7g-5p	0.879038
ENSMUST00000098180	ENSMUSG00000072244 (Trim6)	mmu-let-7g-5p	0.983654
ENSMUST00000098326	ENSMUSG00000025813 (Homer2)	mmu-let-7g-5p	0.907169
ENSMUST00000098331	ENSMUSG00000025586 (Cpeb1)	mmu-let-7g-5p	0.999772
ENSMUST00000098826	ENSMUSG00000031523 (Dlc1)	mmu-let-7g-5p	0.860154
ENSMUST00000099090	ENSMUSG00000027806 (Tsc22d2)	mmu-let-7g-5p	0.785085
ENSMUST00000099153	ENSMUSG00000027677 (Ttc14)	mmu-let-7g-5p	0.706456
ENSMUST00000099207	ENSMUSG00000074682 (Zcchc3)	mmu-let-7g-5p	0.95624
ENSMUST00000099223	ENSMUSG00000027534 (Snx16)	mmu-let-7g-5p	0.970343
ENSMUST00000099224	ENSMUSG00000074698 (Csnk2a1)	mmu-let-7g-5p	0.798698
ENSMUST00000099277	ENSMUSG00000041685 (Fcho2)	mmu-let-7g-5p	0.927689
ENSMUST00000099337	ENSMUSG00000074785 (Plxnc1)	mmu-let-7g-5p	0.994123
ENSMUST00000099454	ENSMUSG00000074873 (AI606181)	mmu-let-7g-5p	0.813283
ENSMUST00000100052	ENSMUSG00000033581 (Igf2bp2)	mmu-let-7g-5p	0.938532
ENSMUST00000100538	ENSMUSG00000075600 (Zc3h3)	mmu-let-7g-5p	0.767651
ENSMUST00000100857	ENSMUSG00000030203 (Dusp16)	mmu-let-7g-5p	0.718696
ENSMUST00000101492	ENSMUSG00000037172 (E330009J07Rik)	mmu-let-7g-5p	0.760076
ENSMUST00000101627	ENSMUSG00000073234 (Gm8773)	mmu-let-7g-5p	0.787523
ENSMUST00000101638	ENSMUSG00000020451 (Limk2)	mmu-let-7g-5p	0.955617
ENSMUST00000102484	ENSMUSG00000078515 (Ddi2)	mmu-let-7g-5p	0.999695
ENSMUST00000102541	ENSMUSG00000028671 (Gale)	mmu-let-7g-5p	0.939287
ENSMUST00000102585	ENSMUSG00000042826 (Fgf11)	mmu-let-7g-5p	0.813259
ENSMUST00000102633	ENSMUSG00000048997 (Atxn7l2)	mmu-let-7g-5p	0.973816
ENSMUST00000102660	ENSMUSG00000042272 (Sestd1)	mmu-let-7g-5p	0.964259
ENSMUST00000102715	ENSMUSG00000027030 (Stk39)	mmu-let-7g-5p	0.762115
ENSMUST00000102721	ENSMUSG00000028544 (Slc5a9)	mmu-let-7g-5p	0.843952
ENSMUST00000102762	ENSMUSG00000034853 (Acot11)	mmu-let-7g-5p	0.824803
ENSMUST00000102917	ENSMUSG00000028339 (Col15a1)	mmu-let-7g-5p	0.834844
ENSMUST00000102994	ENSMUSG00000040359 (Ufl1)	mmu-let-7g-5p	0.709328
ENSMUST00000103074	ENSMUSG00000027547 (Sall4)	mmu-let-7g-5p	0.999445
ENSMUST00000103134	ENSMUSG00000037944 (Ccr7)	mmu-let-7g-5p	0.816167
ENSMUST00000104955	ENSMUSG00000044352 (Sowaha)	mmu-let-7g-5p	0.995739
ENSMUST00000104964	ENSMUSG00000078160 (Gm16503)	mmu-let-7g-5p	0.817903
ENSMUST00000105276	ENSMUSG00000035864 (Syt1)	mmu-let-7g-5p	0.903953
ENSMUST00000105293	ENSMUSG00000019961 (Tmpo)	mmu-let-7g-5p	0.793165
ENSMUST00000105476	ENSMUSG00000019891 (Dcbld1)	mmu-let-7g-5p	0.720999
ENSMUST00000105487	ENSMUSG00000056073 (Grik2)	mmu-let-7g-5p	0.757527
ENSMUST00000105545	ENSMUSG00000062866 (Phactr2)	mmu-let-7g-5p	0.883483
ENSMUST00000105801	ENSMUSG00000028744 (Pqlc2)	mmu-let-7g-5p	0.976071
ENSMUST00000106098	ENSMUSG00000025477 (Inpp5a)	mmu-let-7g-5p	0.734705
ENSMUST00000106258	ENSMUSG00000025579 (Gaa)	mmu-let-7g-5p	0.734471
ENSMUST00000106282	ENSMUSG00000030814 (Bcl7c)	mmu-let-7g-5p	0.980086
ENSMUST00000106334	ENSMUSG00000050106 (Tmc8)	mmu-let-7g-5p	0.787853
ENSMUST00000106342	ENSMUSG00000030689 (Ino80e)	mmu-let-7g-5p	0.737881
ENSMUST00000106613	ENSMUSG00000027884 (Clcc1)	mmu-let-7g-5p	0.704343
ENSMUST00000106653	ENSMUSG00000059263 (Usp47)	mmu-let-7g-5p	0.840346
ENSMUST00000106731	ENSMUSG00000028613 (Lrp8)	mmu-let-7g-5p	0.823748
ENSMUST00000106746	ENSMUSG00000020721 (Helz)	mmu-let-7g-5p	0.783926
ENSMUST00000106830	ENSMUSG00000028519 (Dab1)	mmu-let-7g-5p	0.848172
ENSMUST00000106969	ENSMUSG00000078630 (Tomt)	mmu-let-7g-5p	0.81924
ENSMUST00000107022	ENSMUSG00000063730 (Hsd3b2)	mmu-let-7g-5p	0.910586
ENSMUST00000107270	ENSMUSG00000038902 (Pogz)	mmu-let-7g-5p	0.742081
ENSMUST00000107289	ENSMUSG00000028399 (Ptprd)	mmu-let-7g-5p	0.945393
ENSMUST00000107292	ENSMUSG00000028150 (Rorc)	mmu-let-7g-5p	0.833912
ENSMUST00000107305	ENSMUSG00000025104 (Hdgfrp3)	mmu-let-7g-5p	0.82902
ENSMUST00000107425	ENSMUSG00000030609 (Aen)	mmu-let-7g-5p	0.826173
ENSMUST00000107503	ENSMUSG00000068923 (Syt11)	mmu-let-7g-5p	0.851196
ENSMUST00000107717	ENSMUSG00000075595 (Zfp652)	mmu-let-7g-5p	0.792699
ENSMUST00000107720	ENSMUSG00000061455 (Stx17)	mmu-let-7g-5p	0.949802
ENSMUST00000107853	ENSMUSG00000059474 (Mbtd1)	mmu-let-7g-5p	0.719388
ENSMUST00000107898	ENSMUSG00000033983 (Coil)	mmu-let-7g-5p	0.999866
ENSMUST00000107974	ENSMUSG00000013367 (Iglon5)	mmu-let-7g-5p	0.892262
ENSMUST00000107992	ENSMUSG00000069727 (Gm5595)	mmu-let-7g-5p	0.719438
ENSMUST00000108223	ENSMUSG00000050855 (Zfp940)	mmu-let-7g-5p	0.850799
ENSMUST00000108307	ENSMUSG00000040720 (1110037F02Rik)	mmu-let-7g-5p	0.980295
ENSMUST00000108345	ENSMUSG00000047213 (Ythdf3)	mmu-let-7g-5p	0.739452
ENSMUST00000108492	ENSMUSG00000004328 (Hif3a)	mmu-let-7g-5p	0.982219
ENSMUST00000108682	ENSMUSG00000033066 (Gas7)	mmu-let-7g-5p	0.971263
ENSMUST00000108783	ENSMUSG00000000126 (Wnt9a)	mmu-let-7g-5p	0.999968
ENSMUST00000108789	ENSMUSG00000000823 (Znf512b)	mmu-let-7g-5p	0.877888
ENSMUST00000109122	ENSMUSG00000020364 (Zfp354a)	mmu-let-7g-5p	0.72509
ENSMUST00000109124	ENSMUSG00000020335 (Zfp354b)	mmu-let-7g-5p	0.887471
ENSMUST00000109261	ENSMUSG00000006169 (Clint1)	mmu-let-7g-5p	0.75303
ENSMUST00000109267	ENSMUSG00000021754 (Map3k1)	mmu-let-7g-5p	0.999441
ENSMUST00000109349	ENSMUSG00000017734 (Dbndd2)	mmu-let-7g-5p	0.772387
ENSMUST00000109405	ENSMUSG00000017679 (Ttpal)	mmu-let-7g-5p	0.792454
ENSMUST00000109428	ENSMUSG00000074607 (Tox2)	mmu-let-7g-5p	0.801733
ENSMUST00000110030	ENSMUSG00000027423 (Snx5)	mmu-let-7g-5p	0.805665
ENSMUST00000110109	ENSMUSG00000039943 (Plcb4)	mmu-let-7g-5p	0.74572
ENSMUST00000110367	ENSMUSG00000038143 (Stox2)	mmu-let-7g-5p	0.715811
ENSMUST00000110388	ENSMUSG00000047454 (Gphn)	mmu-let-7g-5p	0.708242
ENSMUST00000110542	ENSMUSG00000089678 (Agxt2)	mmu-let-7g-5p	0.779941
ENSMUST00000110585	ENSMUSG00000054115 (Skp2)	mmu-let-7g-5p	0.707166
ENSMUST00000110593	ENSMUSG00000027238 (Frmd5)	mmu-let-7g-5p	0.990591
ENSMUST00000110774	ENSMUSG00000033943 (Mga)	mmu-let-7g-5p	0.819898
ENSMUST00000110855	ENSMUSG00000026623 (Lpgat1)	mmu-let-7g-5p	0.951479
ENSMUST00000110907	ENSMUSG00000027210 (Meis2)	mmu-let-7g-5p	0.884472
ENSMUST00000110943	ENSMUSG00000039210 (Gpatch2)	mmu-let-7g-5p	0.832358
ENSMUST00000111238	ENSMUSG00000027194 (Ttc17)	mmu-let-7g-5p	0.879564
ENSMUST00000111265	ENSMUSG00000027217 (Tspan18)	mmu-let-7g-5p	0.802344
ENSMUST00000111274	ENSMUSG00000075028 (Prdm11)	mmu-let-7g-5p	0.825749
ENSMUST00000111427	ENSMUSG00000099515 (POU2F1)	mmu-let-7g-5p	0.875282
ENSMUST00000111569	ENSMUSG00000030309 (Caprin2)	mmu-let-7g-5p	0.740978
ENSMUST00000111816	ENSMUSG00000079259 (Trim71)	mmu-let-7g-5p	1
ENSMUST00000111820	ENSMUSG00000079260 (Tmppe)	mmu-let-7g-5p	0.756761
ENSMUST00000111827	ENSMUSG00000079262 (Slco1a6)	mmu-let-7g-5p	0.791568
ENSMUST00000111945	ENSMUSG00000021936 (Mapk8)	mmu-let-7g-5p	0.98422
ENSMUST00000111997	ENSMUSG00000079278 (Tmem233)	mmu-let-7g-5p	0.734695
ENSMUST00000112249	ENSMUSG00000015968 (Cacna1d)	mmu-let-7g-5p	0.702709
ENSMUST00000112389	ENSMUSG00000024242 (Map4k3)	mmu-let-7g-5p	0.999995
ENSMUST00000112686	ENSMUSG00000071226 (Cecr2)	mmu-let-7g-5p	0.740243
ENSMUST00000112696	ENSMUSG00000049606 (Zfp644)	mmu-let-7g-5p	0.957018
ENSMUST00000112835	ENSMUSG00000041688 (Amot)	mmu-let-7g-5p	0.742185
ENSMUST00000112877	ENSMUSG00000063972 (Nr6a1)	mmu-let-7g-5p	1
ENSMUST00000112931	ENSMUSG00000031274 (Col4a5)	mmu-let-7g-5p	0.74125
ENSMUST00000113132	ENSMUSG00000038718 (Pbx3)	mmu-let-7g-5p	0.990936
ENSMUST00000113165	ENSMUSG00000038831 (Ralgps1)	mmu-let-7g-5p	0.792409
ENSMUST00000113306	ENSMUSG00000079445 (B3gnt7)	mmu-let-7g-5p	0.964537
ENSMUST00000113320	ENSMUSG00000034480 (Diap2)	mmu-let-7g-5p	0.979023
ENSMUST00000113355	ENSMUSG00000030064 (Frmd4b)	mmu-let-7g-5p	0.974286
ENSMUST00000113422	ENSMUSG00000034551 (Hdx)	mmu-let-7g-5p	0.957955
ENSMUST00000113481	ENSMUSG00000015597 (Zfp318)	mmu-let-7g-5p	0.78375
ENSMUST00000113495	ENSMUSG00000047242 (Taf9b)	mmu-let-7g-5p	0.876127
ENSMUST00000113547	ENSMUSG00000023949 (Tcte1)	mmu-let-7g-5p	0.808322
ENSMUST00000113824	ENSMUSG00000015357 (Clpx)	mmu-let-7g-5p	0.738971
ENSMUST00000113869	ENSMUSG00000026812 (Tsc1)	mmu-let-7g-5p	0.813458
ENSMUST00000114000	ENSMUSG00000045103 (Dmd)	mmu-let-7g-5p	0.738722
ENSMUST00000114671	ENSMUSG00000026743 (Mllt10)	mmu-let-7g-5p	0.841402
ENSMUST00000114891	ENSMUSG00000031111 (Igsf1)	mmu-let-7g-5p	0.956455
ENSMUST00000114958	ENSMUSG00000031103 (Elf4)	mmu-let-7g-5p	0.745834
ENSMUST00000114991	ENSMUSG00000026121 (Sema4c)	mmu-let-7g-5p	0.905
ENSMUST00000115096	ENSMUSG00000029765 (Plxna4)	mmu-let-7g-5p	0.782535
ENSMUST00000115477	ENSMUSG00000029563 (Foxp2)	mmu-let-7g-5p	0.957698
ENSMUST00000115808	ENSMUSG00000041915 (Ammecr1l)	mmu-let-7g-5p	0.876269
ENSMUST00000116437	ENSMUSG00000027287 (Snap23)	mmu-let-7g-5p	0.720123
ENSMUST00000116473	ENSMUSG00000031640 (Klkb1)	mmu-let-7g-5p	0.800734
ENSMUST00000116517	ENSMUSG00000032803 (Cdv3)	mmu-let-7g-5p	0.970395
ENSMUST00000116553	ENSMUSG00000048764 (Tmprss11f)	mmu-let-7g-5p	0.979944
ENSMUST00000117194	ENSMUSG00000043987 (Cep164)	mmu-let-7g-5p	0.725155
ENSMUST00000117600	ENSMUSG00000046711 (Hmga1)	mmu-let-7g-5p	0.822083
ENSMUST00000117859	ENSMUSG00000052563 (D930048N14Rik)	mmu-let-7g-5p	0.716108
ENSMUST00000118152	ENSMUSG00000009575 (Cbx5)	mmu-let-7g-5p	0.798355
ENSMUST00000118370	ENSMUSG00000055994 (Nod2)	mmu-let-7g-5p	0.99897
ENSMUST00000118470	ENSMUSG00000027660 (Skil)	mmu-let-7g-5p	0.999996
ENSMUST00000119003	ENSMUSG00000066880 (Zfp617)	mmu-let-7g-5p	0.777229
ENSMUST00000119118	ENSMUSG00000030518 (Fam189a1)	mmu-let-7g-5p	0.968729
ENSMUST00000119706	ENSMUSG00000005225 (Plekha8)	mmu-let-7g-5p	0.988478
ENSMUST00000120057	ENSMUSG00000025010 (Ccnj)	mmu-let-7g-5p	0.970992
ENSMUST00000120363	ENSMUSG00000029844 (Hoxa1)	mmu-let-7g-5p	0.948253
ENSMUST00000120825	ENSMUSG00000010825 (Grid2ip)	mmu-let-7g-5p	0.830261
ENSMUST00000121357	ENSMUSG00000040111 (Gramd1b)	mmu-let-7g-5p	0.733364
ENSMUST00000121469	ENSMUSG00000052852 (Reep1)	mmu-let-7g-5p	0.710699
ENSMUST00000121979	ENSMUSG00000036403 (Cep135)	mmu-let-7g-5p	0.757244
ENSMUST00000121990	ENSMUSG00000026452 (Syt2)	mmu-let-7g-5p	0.774906
ENSMUST00000122092	ENSMUSG00000066150 (Slc31a1)	mmu-let-7g-5p	0.72488
ENSMUST00000122328	ENSMUSG00000020674 (Pxdn)	mmu-let-7g-5p	0.883475
ENSMUST00000122943	ENSMUSG00000031169 (Porcn)	mmu-let-7g-5p	0.837293
ENSMUST00000122962	ENSMUSG00000022160 (Mettl3)	mmu-let-7g-5p	0.704121
ENSMUST00000123552	ENSMUSG00000049538 (Adamts16)	mmu-let-7g-5p	0.704059
ENSMUST00000124331	ENSMUSG00000051396 (Hspa14)	mmu-let-7g-5p	0.73471
ENSMUST00000124470	ENSMUSG00000005268 (Prlr)	mmu-let-7g-5p	0.902752
ENSMUST00000124556	ENSMUSG00000024948 (Map4k2)	mmu-let-7g-5p	0.819357
ENSMUST00000124576	ENSMUSG00000036529 (Sbf1)	mmu-let-7g-5p	0.722427
ENSMUST00000125249	ENSMUSG00000086784 (Isoc2a)	mmu-let-7g-5p	0.8418
ENSMUST00000125404	ENSMUSG00000055214 (Pld5)	mmu-let-7g-5p	0.780085
ENSMUST00000125567	ENSMUSG00000035735 (Dagla)	mmu-let-7g-5p	0.937946
ENSMUST00000125827	ENSMUSG00000004947 (Dtx2)	mmu-let-7g-5p	0.953421
ENSMUST00000126168	ENSMUSG00000041264 (Uspl1)	mmu-let-7g-5p	0.831819
ENSMUST00000126405	ENSMUSG00000032422 (Snx14)	mmu-let-7g-5p	0.721864
ENSMUST00000126421	ENSMUSG00000059842 (Zfp341)	mmu-let-7g-5p	0.995676
ENSMUST00000126887	ENSMUSG00000030562 (Nox4)	mmu-let-7g-5p	0.71049
ENSMUST00000127482	ENSMUSG00000037995 (Igsf9)	mmu-let-7g-5p	0.852758
ENSMUST00000127610	ENSMUSG00000020790 (Ankfy1)	mmu-let-7g-5p	0.839516
ENSMUST00000127664	ENSMUSG00000092329 (Gm20388)	mmu-let-7g-5p	0.835251
ENSMUST00000128245	ENSMUSG00000029671 (Wnt16)	mmu-let-7g-5p	0.958467
ENSMUST00000129049	ENSMUSG00000022545 (Ercc4)	mmu-let-7g-5p	0.773211
ENSMUST00000129820	ENSMUSG00000044847 (Lsm11)	mmu-let-7g-5p	0.880369
ENSMUST00000129956	ENSMUSG00000035597 (Prpf39)	mmu-let-7g-5p	0.824766
ENSMUST00000130032	ENSMUSG00000032185 (Carm1)	mmu-let-7g-5p	0.761884
ENSMUST00000130169	ENSMUSG00000029577 (Ube3b)	mmu-let-7g-5p	0.948004
ENSMUST00000130271	ENSMUSG00000032921 (Odf4)	mmu-let-7g-5p	0.727695
ENSMUST00000130348	ENSMUSG00000042997 (Nhlrc3)	mmu-let-7g-5p	0.803214
ENSMUST00000130469	ENSMUSG00000024830 (Rps6kb2)	mmu-let-7g-5p	0.985492
ENSMUST00000130481	ENSMUSG00000087141 (Plcxd2)	mmu-let-7g-5p	0.984745
ENSMUST00000130590	ENSMUSG00000019796 (Lrp11)	mmu-let-7g-5p	0.999025
ENSMUST00000130864	ENSMUSG00000041642 (Kif21b)	mmu-let-7g-5p	0.802305
ENSMUST00000130990	ENSMUSG00000037169 (Mycn)	mmu-let-7g-5p	0.987568
ENSMUST00000131103	ENSMUSG00000062825 (Actg1)	mmu-let-7g-5p	0.999996
ENSMUST00000131128	ENSMUSG00000066892 (Fbxl12)	mmu-let-7g-5p	0.99862
ENSMUST00000131184	ENSMUSG00000023051 (Tarbp2)	mmu-let-7g-5p	0.860963
ENSMUST00000131186	ENSMUSG00000019841 (Rev3l)	mmu-let-7g-5p	0.989752
ENSMUST00000131351	ENSMUSG00000059820 (AU019823)	mmu-let-7g-5p	0.92831
ENSMUST00000131422	ENSMUSG00000036875 (Dna2)	mmu-let-7g-5p	0.770626
ENSMUST00000131615	ENSMUSG00000075324 (Fign)	mmu-let-7g-5p	1
ENSMUST00000131656	ENSMUSG00000048351 (Coa7)	mmu-let-7g-5p	0.841976
ENSMUST00000131966	ENSMUSG00000039391 (Ccdc81)	mmu-let-7g-5p	0.707645
ENSMUST00000131996	ENSMUSG00000019775 (Rgs17)	mmu-let-7g-5p	0.770445
ENSMUST00000132151	ENSMUSG00000054752 (Fsd1l)	mmu-let-7g-5p	0.796424
ENSMUST00000132397	ENSMUSG00000023984 (Gm20517)	mmu-let-7g-5p	0.87683
ENSMUST00000132734	ENSMUSG00000029167 (Ppargc1a)	mmu-let-7g-5p	0.882095
ENSMUST00000133026	ENSMUSG00000003847 (Nfat5)	mmu-let-7g-5p	0.998918
ENSMUST00000133191	ENSMUSG00000056724 (Nbeal2)	mmu-let-7g-5p	0.807339
ENSMUST00000133326	ENSMUSG00000038302 (Lace1)	mmu-let-7g-5p	0.968099
ENSMUST00000133561	ENSMUSG00000070375 (Olfr406)	mmu-let-7g-5p	0.970659
ENSMUST00000134179	ENSMUSG00000079451 (Tmprss11g)	mmu-let-7g-5p	0.791522
ENSMUST00000134939	ENSMUSG00000032604 (Qars)	mmu-let-7g-5p	0.805869
ENSMUST00000135067	ENSMUSG00000036002 (Fam214b)	mmu-let-7g-5p	0.8872
ENSMUST00000135127	ENSMUSG00000023191 (Leprel2)	mmu-let-7g-5p	0.961578
ENSMUST00000135222	ENSMUSG00000070644 (Etnk2)	mmu-let-7g-5p	0.726356
ENSMUST00000135386	ENSMUSG00000038147 (Cd84)	mmu-let-7g-5p	0.709986
ENSMUST00000136451	ENSMUSG00000001127 (Araf)	mmu-let-7g-5p	0.845182
ENSMUST00000137404	ENSMUSG00000027977 (Ndst3)	mmu-let-7g-5p	0.833848
ENSMUST00000138141	ENSMUSG00000030741 (Spns1)	mmu-let-7g-5p	0.786533
ENSMUST00000138166	ENSMUSG00000022641 (Bbx)	mmu-let-7g-5p	0.770587
ENSMUST00000138712	ENSMUSG00000030670 (Cyp2r1)	mmu-let-7g-5p	0.920627
ENSMUST00000139064	ENSMUSG00000009734 (Pou6f2)	mmu-let-7g-5p	0.833671
ENSMUST00000139215	ENSMUSG00000041180 (Hectd2)	mmu-let-7g-5p	0.937591
ENSMUST00000139253	ENSMUSG00000074884 (Serf2)	mmu-let-7g-5p	0.887802
ENSMUST00000139324	ENSMUSG00000022960 (Donson)	mmu-let-7g-5p	0.744894
ENSMUST00000139661	ENSMUSG00000015721 (Nlrp5)	mmu-let-7g-5p	0.723496
ENSMUST00000140552	ENSMUSG00000035392 (Dennd1a)	mmu-let-7g-5p	0.988478
ENSMUST00000141305	ENSMUSG00000030323 (Ift122)	mmu-let-7g-5p	0.798877
ENSMUST00000141635	ENSMUSG00000003526 (Prodh)	mmu-let-7g-5p	0.890839
ENSMUST00000141695	ENSMUSG00000040746 (Rnf167)	mmu-let-7g-5p	0.794496
ENSMUST00000141859	ENSMUSG00000020289 (Nprl3)	mmu-let-7g-5p	0.734202
ENSMUST00000142739	ENSMUSG00000017376 (Nlk)	mmu-let-7g-5p	0.707837
ENSMUST00000143412	ENSMUSG00000029267 (Mtf2)	mmu-let-7g-5p	0.979254
ENSMUST00000143567	ENSMUSG00000026463 (Atp2b4)	mmu-let-7g-5p	0.707609
ENSMUST00000143591	ENSMUSG00000042197 (Zfp451)	mmu-let-7g-5p	0.995056
ENSMUST00000143871	ENSMUSG00000084950 (Gm5577)	mmu-let-7g-5p	0.990592
ENSMUST00000144429	ENSMUSG00000031328 (Flna)	mmu-let-7g-5p	0.81908
ENSMUST00000144620	ENSMUSG00000028681 (Ptch2)	mmu-let-7g-5p	0.85316
ENSMUST00000145331	ENSMUSG00000018362 (Kpna2)	mmu-let-7g-5p	0.76414
ENSMUST00000145459	ENSMUSG00000026199 (Ankzf1)	mmu-let-7g-5p	0.772587
ENSMUST00000145601	ENSMUSG00000036510 (Cdh8)	mmu-let-7g-5p	0.978143
ENSMUST00000146074	ENSMUSG00000074221 (Zfp568)	mmu-let-7g-5p	0.798331
ENSMUST00000146444	ENSMUSG00000015755 (Tab2)	mmu-let-7g-5p	0.8011
ENSMUST00000147041	ENSMUSG00000040969 (Arhgef38)	mmu-let-7g-5p	0.999764
ENSMUST00000147741	ENSMUSG00000035112 (Wnk4)	mmu-let-7g-5p	0.818897
ENSMUST00000148234	ENSMUSG00000056018 (1700008F21Rik)	mmu-let-7g-5p	0.730789
ENSMUST00000148352	ENSMUSG00000040434 (Gyltl1b)	mmu-let-7g-5p	0.977276
ENSMUST00000149009	ENSMUSG00000029761 (Cald1)	mmu-let-7g-5p	0.96366
ENSMUST00000149011	ENSMUSG00000048012 (Zfp473)	mmu-let-7g-5p	0.902427
ENSMUST00000149286	ENSMUSG00000037697 (Ddhd1)	mmu-let-7g-5p	0.914393
ENSMUST00000149854	ENSMUSG00000027346 (Gpcpd1)	mmu-let-7g-5p	0.781753
ENSMUST00000150434	ENSMUSG00000063663 (Brwd3)	mmu-let-7g-5p	0.849325
ENSMUST00000150697	ENSMUSG00000000384 (Tbrg4)	mmu-let-7g-5p	0.89386
ENSMUST00000152831	ENSMUSG00000030302 (Atp2b2)	mmu-let-7g-5p	0.737189
ENSMUST00000154617	ENSMUSG00000020516 (Rps6kb1)	mmu-let-7g-5p	0.716876
ENSMUST00000154666	ENSMUSG00000068457 (Uty)	mmu-let-7g-5p	0.726056
ENSMUST00000155278	ENSMUSG00000020300 (Cpeb4)	mmu-let-7g-5p	0.856755
ENSMUST00000156173	ENSMUSG00000020740 (Gga3)	mmu-let-7g-5p	0.785403
ENSMUST00000156637	ENSMUSG00000030774 (Pak1)	mmu-let-7g-5p	0.933244
ENSMUST00000156644	ENSMUSG00000000290 (Itgb2)	mmu-let-7g-5p	0.925044
ENSMUST00000159699	ENSMUSG00000056758 (Hmga2)	mmu-let-7g-5p	1
ENSMUST00000159855	ENSMUSG00000033004 (Mycbp2)	mmu-let-7g-5p	0.708741
ENSMUST00000160298	ENSMUSG00000089901 (Gm8113)	mmu-let-7g-5p	0.942702
ENSMUST00000160392	ENSMUSG00000037335 (Hand1)	mmu-let-7g-5p	0.999008
ENSMUST00000160457	ENSMUSG00000059142 (Zfp945)	mmu-let-7g-5p	0.84788
ENSMUST00000160465	ENSMUSG00000023045 (Soat2)	mmu-let-7g-5p	0.865654
ENSMUST00000160681	ENSMUSG00000020246 (Hcfc2)	mmu-let-7g-5p	0.977311
ENSMUST00000161568	ENSMUSG00000012422 (Tmem167)	mmu-let-7g-5p	0.800956
ENSMUST00000161949	ENSMUSG00000027508 (Pag1)	mmu-let-7g-5p	0.958231
ENSMUST00000161970	ENSMUSG00000026885 (Ttll11)	mmu-let-7g-5p	0.999859
ENSMUST00000162415	ENSMUSG00000005610 (Eif4g2)	mmu-let-7g-5p	0.751667
ENSMUST00000162494	ENSMUSG00000029635 (Cdk8)	mmu-let-7g-5p	0.999756
ENSMUST00000162774	ENSMUSG00000033210 (Slc9c1)	mmu-let-7g-5p	0.712549
ENSMUST00000162997	ENSMUSG00000052557 (Gan)	mmu-let-7g-5p	0.999663
ENSMUST00000163037	ENSMUSG00000031994 (Adamts8)	mmu-let-7g-5p	0.955309
ENSMUST00000163153	ENSMUSG00000032050 (Rdx)	mmu-let-7g-5p	0.973471
ENSMUST00000163785	ENSMUSG00000032773 (Chrm1)	mmu-let-7g-5p	0.95068
ENSMUST00000163854	ENSMUSG00000026074 (Map4k4)	mmu-let-7g-5p	0.955948
ENSMUST00000163887	ENSMUSG00000055945 (Prr18)	mmu-let-7g-5p	0.862445
ENSMUST00000163888	ENSMUSG00000005583 (Mef2c)	mmu-let-7g-5p	0.876774
ENSMUST00000164410	ENSMUSG00000052749 (Trim30b)	mmu-let-7g-5p	0.812903
ENSMUST00000164980	ENSMUSG00000004530 (Coro1c)	mmu-let-7g-5p	0.999709
ENSMUST00000166250	ENSMUSG00000048897 (Zfp710)	mmu-let-7g-5p	0.940679
ENSMUST00000166495	ENSMUSG00000026740 (Dnajc1)	mmu-let-7g-5p	0.926675
ENSMUST00000166603	ENSMUSG00000020307 (Cdc34)	mmu-let-7g-5p	0.989024
ENSMUST00000167258	ENSMUSG00000038756 (Ttll6)	mmu-let-7g-5p	0.7668
ENSMUST00000167588	ENSMUSG00000036913 (Trim67)	mmu-let-7g-5p	0.793829
ENSMUST00000167899	ENSMUSG00000091514 (Gm17484)	mmu-let-7g-5p	0.768812
ENSMUST00000167944	ENSMUSG00000051323 (Pcdh19)	mmu-let-7g-5p	0.985649
ENSMUST00000168012	ENSMUSG00000071456 (1110002L01Rik)	mmu-let-7g-5p	0.806305
ENSMUST00000168260	ENSMUSG00000032578 (Cish)	mmu-let-7g-5p	0.757126
ENSMUST00000168479	ENSMUSG00000075592 (Nynrin)	mmu-let-7g-5p	0.994877
ENSMUST00000168579	ENSMUSG00000025161 (Slc16a3)	mmu-let-7g-5p	0.718489
ENSMUST00000168693	ENSMUSG00000030376 (Slc8a2)	mmu-let-7g-5p	0.738931
ENSMUST00000168787	ENSMUSG00000062202 (Btbd9)	mmu-let-7g-5p	0.73371
ENSMUST00000168937	ENSMUSG00000042688 (Mapk6)	mmu-let-7g-5p	0.995556
ENSMUST00000169035	ENSMUSG00000039782 (Cpeb2)	mmu-let-7g-5p	0.965455
ENSMUST00000169190	ENSMUSG00000092060 (Bend4)	mmu-let-7g-5p	0.943824
ENSMUST00000169464	ENSMUSG00000061689 (Dlgap4)	mmu-let-7g-5p	0.911868
ENSMUST00000169576	ENSMUSG00000020166 (Cnot2)	mmu-let-7g-5p	0.815738
ENSMUST00000169597	ENSMUSG00000021275 (Tecpr2)	mmu-let-7g-5p	0.792047
ENSMUST00000170091	ENSMUSG00000025044 (Msr1)	mmu-let-7g-5p	0.920769
ENSMUST00000170420	ENSMUSG00000026659 (Dusp12)	mmu-let-7g-5p	0.785122
ENSMUST00000170883	ENSMUSG00000034088 (Hdlbp)	mmu-let-7g-5p	0.824375
ENSMUST00000171121	ENSMUSG00000015474 (Ppt2)	mmu-let-7g-5p	0.844709
ENSMUST00000171238	ENSMUSG00000058881 (Zfp516)	mmu-let-7g-5p	0.715197
ENSMUST00000171251	ENSMUSG00000066224 (Arid3c)	mmu-let-7g-5p	0.999811
ENSMUST00000171324	ENSMUSG00000091387 (Gcnt4)	mmu-let-7g-5p	0.963857
ENSMUST00000171330	ENSMUSG00000015314 (Slamf6)	mmu-let-7g-5p	0.810731
ENSMUST00000171444	ENSMUSG00000004661 (Arid3b)	mmu-let-7g-5p	0.999824
ENSMUST00000171584	ENSMUSG00000032842 (Abcc10)	mmu-let-7g-5p	0.785679
ENSMUST00000171751	ENSMUSG00000033565 (Rbfox2)	mmu-let-7g-5p	0.938021
ENSMUST00000171797	ENSMUSG00000058799 (Nap1l1)	mmu-let-7g-5p	0.982723
ENSMUST00000171975	ENSMUSG00000025234 (Arih1)	mmu-let-7g-5p	0.866979
ENSMUST00000172306	ENSMUSG00000053716 (Dusp7)	mmu-let-7g-5p	0.790506
ENSMUST00000172332	ENSMUSG00000090946 (Ccdc71l)	mmu-let-7g-5p	0.960343
ENSMUST00000172416	ENSMUSG00000040865 (Ino80d)	mmu-let-7g-5p	0.718925
ENSMUST00000173099	ENSMUSG00000031442 (Mcf2l)	mmu-let-7g-5p	0.991633
ENSMUST00000173136	ENSMUSG00000022514 (Il1rap)	mmu-let-7g-5p	0.998556
ENSMUST00000173393	ENSMUSG00000027510 (Rbm38)	mmu-let-7g-5p	0.975157
ENSMUST00000173983	ENSMUSG00000025977 (Boll)	mmu-let-7g-5p	0.837876
ENSMUST00000174140	ENSMUSG00000030688 (Stard10)	mmu-let-7g-5p	0.897323
ENSMUST00000174152	ENSMUSG00000021952 (Xpo4)	mmu-let-7g-5p	0.972769
ENSMUST00000174266	ENSMUSG00000037470 (Uggt1)	mmu-let-7g-5p	0.792584
ENSMUST00000174343	ENSMUSG00000028960 (Ube4b)	mmu-let-7g-5p	0.788252
ENSMUST00000174391	ENSMUSG00000032423 (Syncrip)	mmu-let-7g-5p	0.999789
ENSMUST00000174558	ENSMUSG00000092225 (Gm2381)	mmu-let-7g-5p	0.804015
ENSMUST00000175774	ENSMUSG00000008496 (Pou2f2)	mmu-let-7g-5p	0.909953
ENSMUST00000175965	ENSMUSG00000045991 (Onecut2)	mmu-let-7g-5p	0.977875
ENSMUST00000176102	ENSMUSG00000056459 (Zbtb25)	mmu-let-7g-5p	0.722028
ENSMUST00000176204	ENSMUSG00000092035 (Peg10)	mmu-let-7g-5p	0.729038
ENSMUST00000176383	ENSMUSG00000025255 (Zfhx4)	mmu-let-7g-5p	0.86795
ENSMUST00000176540	ENSMUSG00000052534 (Pbx1)	mmu-let-7g-5p	0.952693
ENSMUST00000176886	ENSMUSG00000022010 (Tsc22d1)	mmu-let-7g-5p	0.715247
ENSMUST00000177039	ENSMUSG00000032596 (Uba7)	mmu-let-7g-5p	0.728736
ENSMUST00000177371	ENSMUSG00000022377 (Asap1)	mmu-let-7g-5p	0.87291
ENSMUST00000177950	ENSMUSG00000034928 (Rnf44)	mmu-let-7g-5p	0.908478
ENSMUST00000178140	ENSMUSG00000095440 (Fignl2)	mmu-let-7g-5p	1
ENSMUST00000178486	ENSMUSG00000048154 (Kmt2d)	mmu-let-7g-5p	0.932753
ENSMUST00000178799	ENSMUSG00000017412 (Cacnb4)	mmu-let-7g-5p	0.835264
ENSMUST00000179054	ENSMUSG00000097327 (E030030I06Rik)	mmu-let-7g-5p	0.811037
ENSMUST00000179474	ENSMUSG00000044465 (Fam160a2)	mmu-let-7g-5p	0.777538
ENSMUST00000179565	ENSMUSG00000036292 (Gramd1c)	mmu-let-7g-5p	0.83887
ENSMUST00000179598	ENSMUSG00000094410 (Zbed6)	mmu-let-7g-5p	0.717642
ENSMUST00000179804	ENSMUSG00000046798 (Cldn12)	mmu-let-7g-5p	0.990086
ENSMUST00000180248	ENSMUSG00000094936 (Rbm4)	mmu-let-7g-5p	0.795711
ENSMUST00000182066	ENSMUSG00000041225 (Arhgap12)	mmu-let-7g-5p	0.863415
ENSMUST00000183432	ENSMUSG00000028521 (Slc35d1)	mmu-let-7g-5p	0.71581
ENSMUST00000183731	ENSMUSG00000037761 (Actr5)	mmu-let-7g-5p	0.851069
ENSMUST00000183836	ENSMUSG00000038605 (Samd10)	mmu-let-7g-5p	0.852114
ENSMUST00000183913	ENSMUSG00000045672 (Col27a1)	mmu-let-7g-5p	0.998568
ENSMUST00000183940	ENSMUSG00000011257 (Pabpc4)	mmu-let-7g-5p	0.876523
ENSMUST00000184124	ENSMUSG00000052512 (Nav2)	mmu-let-7g-5p	0.911719
ENSMUST00000184179	ENSMUSG00000028710 (Atpaf1)	mmu-let-7g-5p	0.980793
ENSMUST00000185354	ENSMUSG00000091402 (Rd3l)	mmu-let-7g-5p	0.925775
ENSMUST00000185633	ENSMUSG00000032410 (Xrn1)	mmu-let-7g-5p	0.954198
ENSMUST00000186116	ENSMUSG00000030811 (Fbxl19)	mmu-let-7g-5p	0.793903
ENSMUST00000186213	ENSMUSG00000026202 (Tuba4a)	mmu-let-7g-5p	0.871916
ENSMUST00000186458	ENSMUSG00000021219 (Rgs6)	mmu-let-7g-5p	0.999617
ENSMUST00000186764	ENSMUSG00000002881 (Nab1)	mmu-let-7g-5p	0.795817
ENSMUST00000187391	ENSMUSG00000031452 (1700029H14Rik)	mmu-let-7g-5p	0.845821
ENSMUST00000187521	ENSMUSG00000035941 (Ibtk)	mmu-let-7g-5p	0.741476
ENSMUST00000187953	ENSMUSG00000030556 (Lrrc28)	mmu-let-7g-5p	0.772306
ENSMUST00000188090	ENSMUSG00000054387 (Mdm4)	mmu-let-7g-5p	0.938859
ENSMUST00000188108	ENSMUSG00000055748 (Gsdmc4)	mmu-let-7g-5p	0.836235
ENSMUST00000188298	ENSMUSG00000025915 (Sgk3)	mmu-let-7g-5p	0.954168
ENSMUST00000188454	ENSMUSG00000025938 (Slco5a1)	mmu-let-7g-5p	0.955203
ENSMUST00000188712	ENSMUSG00000026153 (Fam135a)	mmu-let-7g-5p	0.82025
ENSMUST00000188741	ENSMUSG00000020870 (Cdc34-ps)	mmu-let-7g-5p	0.712761
ENSMUST00000189655	ENSMUSG00000053286 (Trmt1l)	mmu-let-7g-5p	0.733771
ENSMUST00000190985	ENSMUSG00000063142 (Kcnma1)	mmu-let-7g-5p	0.884407
ENSMUST00000000095	ENSMUSG00000000093 (Tbx2)	mmu-miR-103-1-5p	0.894712
ENSMUST00000000199	ENSMUSG00000062661 (Ncs1)	mmu-miR-103-1-5p	0.701433
ENSMUST00000000326	ENSMUSG00000000317 (Bcl6b)	mmu-miR-103-1-5p	0.953125
ENSMUST00000001184	ENSMUSG00000001156 (Mxd1)	mmu-miR-103-1-5p	0.704175
ENSMUST00000001536	ENSMUSG00000001496 (Nkx2-1)	mmu-miR-103-1-5p	0.711589
ENSMUST00000001583	ENSMUSG00000001542 (Ell2)	mmu-miR-103-1-5p	0.973937
ENSMUST00000003369	ENSMUSG00000003282 (Plag1)	mmu-miR-103-1-5p	0.741981
ENSMUST00000003911	ENSMUSG00000003813 (Rad23a)	mmu-miR-103-1-5p	0.780168
ENSMUST00000003981	ENSMUSG00000003882 (Il7r)	mmu-miR-103-1-5p	0.771916
ENSMUST00000004054	ENSMUSG00000022905 (Kpna1)	mmu-miR-103-1-5p	0.890061
ENSMUST00000004097	ENSMUSG00000029705 (Cux1)	mmu-miR-103-1-5p	0.95281
ENSMUST00000004913	ENSMUSG00000004791 (Pgf)	mmu-miR-103-1-5p	0.846563
ENSMUST00000005108	ENSMUSG00000030180 (Kdm5a)	mmu-miR-103-1-5p	0.883918
ENSMUST00000005255	ENSMUSG00000005124 (Wisp1)	mmu-miR-103-1-5p	0.747505
ENSMUST00000007959	ENSMUSG00000007815 (Rhoa)	mmu-miR-103-1-5p	0.740766
ENSMUST00000009003	ENSMUSG00000008859 (Rala)	mmu-miR-103-1-5p	0.859947
ENSMUST00000010049	ENSMUSG00000009905 (Kdsr)	mmu-miR-103-1-5p	0.723245
ENSMUST00000010085	ENSMUSG00000009941 (Nxf2)	mmu-miR-103-1-5p	0.720227
ENSMUST00000011607	ENSMUSG00000011463 (Cpb1)	mmu-miR-103-1-5p	0.878129
ENSMUST00000011934	ENSMUSG00000051747 (Ttn)	mmu-miR-103-1-5p	0.954692
ENSMUST00000013886	ENSMUSG00000019254 (Ppp1r12c)	mmu-miR-103-1-5p	0.761028
ENSMUST00000014642	ENSMUSG00000014498 (Ankrd52)	mmu-miR-103-1-5p	0.748284
ENSMUST00000014673	ENSMUSG00000014529 (Tmbim7)	mmu-miR-103-1-5p	0.747952
ENSMUST00000014750	ENSMUSG00000014606 (Slc25a11)	mmu-miR-103-1-5p	0.921924
ENSMUST00000014957	ENSMUSG00000014813 (Stc1)	mmu-miR-103-1-5p	0.944953
ENSMUST00000015358	ENSMUSG00000015214 (Mtmr1)	mmu-miR-103-1-5p	0.818391
ENSMUST00000015486	ENSMUSG00000015342 (Xk)	mmu-miR-103-1-5p	0.875636
ENSMUST00000016231	ENSMUSG00000016087 (Fli1)	mmu-miR-103-1-5p	0.802577
ENSMUST00000016673	ENSMUSG00000016529 (Il10)	mmu-miR-103-1-5p	0.949231
ENSMUST00000017443	ENSMUSG00000017299 (Dnttip1)	mmu-miR-103-1-5p	0.827837
ENSMUST00000020102	ENSMUSG00000019935 (Slc17a8)	mmu-miR-103-1-5p	0.712087
ENSMUST00000020107	ENSMUSG00000019943 (Atp2b1)	mmu-miR-103-1-5p	0.821484
ENSMUST00000020930	ENSMUSG00000020611 (Gna13)	mmu-miR-103-1-5p	0.72424
ENSMUST00000020982	ENSMUSG00000020653 (Klf11)	mmu-miR-103-1-5p	0.724509
ENSMUST00000021045	ENSMUSG00000020704 (Asic2)	mmu-miR-103-1-5p	0.823554
ENSMUST00000021347	ENSMUSG00000020964 (Sel1l)	mmu-miR-103-1-5p	0.755119
ENSMUST00000021519	ENSMUSG00000021099 (Six6)	mmu-miR-103-1-5p	0.772659
ENSMUST00000021596	ENSMUSG00000021179 (Nrde2)	mmu-miR-103-1-5p	0.822626
ENSMUST00000022163	ENSMUSG00000021660 (Btf3)	mmu-miR-103-1-5p	0.769583
ENSMUST00000022269	ENSMUSG00000021749 (Oit1)	mmu-miR-103-1-5p	0.714974
ENSMUST00000022377	ENSMUSG00000021830 (Txndc16)	mmu-miR-103-1-5p	0.733318
ENSMUST00000022597	ENSMUSG00000022020 (Naa16)	mmu-miR-103-1-5p	0.764846
ENSMUST00000022918	ENSMUSG00000022307 (Oxr1)	mmu-miR-103-1-5p	0.852459
ENSMUST00000023491	ENSMUSG00000022801 (Lrch3)	mmu-miR-103-1-5p	0.730615
ENSMUST00000023509	ENSMUSG00000062901 (Klhl24)	mmu-miR-103-1-5p	0.87915
ENSMUST00000023614	ENSMUSG00000022897 (Dyrk1a)	mmu-miR-103-1-5p	0.893487
ENSMUST00000023619	ENSMUSG00000022902 (Stfa2)	mmu-miR-103-1-5p	0.997324
ENSMUST00000024599	ENSMUSG00000023830 (Igf2r)	mmu-miR-103-1-5p	0.754317
ENSMUST00000024972	ENSMUSG00000024155 (Meiob)	mmu-miR-103-1-5p	0.702599
ENSMUST00000025000	ENSMUSG00000024172 (St6gal2)	mmu-miR-103-1-5p	0.922281
ENSMUST00000025064	ENSMUSG00000024227 (2610034M16Rik)	mmu-miR-103-1-5p	0.702879
ENSMUST00000025166	ENSMUSG00000024304 (Cdh2)	mmu-miR-103-1-5p	0.731227
ENSMUST00000025202	ENSMUSG00000058975 (Kcnc1)	mmu-miR-103-1-5p	0.747779
ENSMUST00000025288	ENSMUSG00000024420 (Zfp521)	mmu-miR-103-1-5p	0.799429
ENSMUST00000025402	ENSMUSG00000024524 (Gnal)	mmu-miR-103-1-5p	0.804757
ENSMUST00000025430	ENSMUSG00000024548 (Setbp1)	mmu-miR-103-1-5p	0.806761
ENSMUST00000025639	ENSMUSG00000024732 (Ccdc86)	mmu-miR-103-1-5p	0.730644
ENSMUST00000026076	ENSMUSG00000025089 (Gfra1)	mmu-miR-103-1-5p	0.747357
ENSMUST00000026150	ENSMUSG00000025154 (Arhgap19)	mmu-miR-103-1-5p	0.761906
ENSMUST00000026703	ENSMUSG00000025612 (Bach1)	mmu-miR-103-1-5p	0.749924
ENSMUST00000026896	ENSMUSG00000025789 (St8sia2)	mmu-miR-103-1-5p	0.85669
ENSMUST00000026917	ENSMUSG00000025810 (Nrp1)	mmu-miR-103-1-5p	0.852882
ENSMUST00000027015	ENSMUSG00000025888 (Casp1)	mmu-miR-103-1-5p	0.771036
ENSMUST00000027059	ENSMUSG00000025927 (Tfap2b)	mmu-miR-103-1-5p	0.779161
ENSMUST00000027146	ENSMUSG00000025997 (Ikzf2)	mmu-miR-103-1-5p	0.756253
ENSMUST00000027449	ENSMUSG00000026241 (Nppc)	mmu-miR-103-1-5p	0.751809
ENSMUST00000027498	ENSMUSG00000026277 (Stk25)	mmu-miR-103-1-5p	0.734027
ENSMUST00000027521	ENSMUSG00000055013 (Agap1)	mmu-miR-103-1-5p	0.775671
ENSMUST00000027775	ENSMUSG00000026495 (Efcab2)	mmu-miR-103-1-5p	0.830003
ENSMUST00000027817	ENSMUSG00000026532 (Spta1)	mmu-miR-103-1-5p	0.779328
ENSMUST00000028024	ENSMUSG00000026700 (Tnfsf4)	mmu-miR-103-1-5p	0.818178
ENSMUST00000028080	ENSMUSG00000053702 (Nebl)	mmu-miR-103-1-5p	0.776472
ENSMUST00000028111	ENSMUSG00000026770 (Il2ra)	mmu-miR-103-1-5p	0.822499
ENSMUST00000028123	ENSMUSG00000026787 (Gad2)	mmu-miR-103-1-5p	0.742461
ENSMUST00000028279	ENSMUSG00000026915 (Strbp)	mmu-miR-103-1-5p	0.760305
ENSMUST00000028430	ENSMUSG00000056436 (Cyct)	mmu-miR-103-1-5p	0.701941
ENSMUST00000028767	ENSMUSG00000027304 (Rtf1)	mmu-miR-103-1-5p	0.772791
ENSMUST00000028781	ENSMUSG00000027312 (Atrn)	mmu-miR-103-1-5p	0.784972
ENSMUST00000028850	ENSMUSG00000079056 (Kcnip3)	mmu-miR-103-1-5p	0.756009
ENSMUST00000029085	ENSMUSG00000027569 (Mrgbp)	mmu-miR-103-1-5p	0.892448
ENSMUST00000029355	ENSMUSG00000027784 (Ppm1l)	mmu-miR-103-1-5p	0.740483
ENSMUST00000029611	ENSMUSG00000027985 (Lef1)	mmu-miR-103-1-5p	0.997165
ENSMUST00000030243	ENSMUSG00000028518 (Prkaa2)	mmu-miR-103-1-5p	0.824813
ENSMUST00000030306	ENSMUSG00000028572 (Hook1)	mmu-miR-103-1-5p	0.728915
ENSMUST00000030637	ENSMUSG00000028833 (Ncdn)	mmu-miR-103-1-5p	0.721152
ENSMUST00000030765	ENSMUSG00000028927 (Padi2)	mmu-miR-103-1-5p	0.710449
ENSMUST00000031097	ENSMUSG00000029196 (Tada2b)	mmu-miR-103-1-5p	0.74885
ENSMUST00000031099	ENSMUSG00000029198 (Grpel1)	mmu-miR-103-1-5p	0.785895
ENSMUST00000031101	ENSMUSG00000029199 (Lias)	mmu-miR-103-1-5p	0.722693
ENSMUST00000031256	ENSMUSG00000029313 (Aff1)	mmu-miR-103-1-5p	0.722172
ENSMUST00000031426	ENSMUSG00000029469 (Ift81)	mmu-miR-103-1-5p	0.715605
ENSMUST00000031588	ENSMUSG00000029592 (Usp30)	mmu-miR-103-1-5p	0.717216
ENSMUST00000031690	ENSMUSG00000029679 (Hyal6)	mmu-miR-103-1-5p	0.876992
ENSMUST00000031985	ENSMUSG00000029922 (Mkrn1)	mmu-miR-103-1-5p	0.835405
ENSMUST00000032359	ENSMUSG00000030232 (Aebp2)	mmu-miR-103-1-5p	0.789036
ENSMUST00000032398	ENSMUSG00000030264 (Thumpd3)	mmu-miR-103-1-5p	0.785622
ENSMUST00000033053	ENSMUSG00000030789 (Itgax)	mmu-miR-103-1-5p	0.871357
ENSMUST00000033236	ENSMUSG00000030942 (Thumpd1)	mmu-miR-103-1-5p	0.846924
ENSMUST00000033289	ENSMUSG00000030987 (Stim1)	mmu-miR-103-1-5p	0.79034
ENSMUST00000033325	ENSMUSG00000031015 (Swap70)	mmu-miR-103-1-5p	0.724898
ENSMUST00000033556	ENSMUSG00000031212 (Pgr15l)	mmu-miR-103-1-5p	0.955132
ENSMUST00000033739	ENSMUSG00000031373 (Car5b)	mmu-miR-103-1-5p	0.817153
ENSMUST00000034566	ENSMUSG00000032064 (Dixdc1)	mmu-miR-103-1-5p	0.884891
ENSMUST00000034607	ENSMUSG00000032096 (Arcn1)	mmu-miR-103-1-5p	0.79263
ENSMUST00000034699	ENSMUSG00000032181 (Scg3)	mmu-miR-103-1-5p	0.731668
ENSMUST00000034787	ENSMUSG00000032253 (Phip)	mmu-miR-103-1-5p	0.727064
ENSMUST00000034984	ENSMUSG00000032413 (Rasa2)	mmu-miR-103-1-5p	0.797442
ENSMUST00000035078	ENSMUSG00000032497 (Lrrfip2)	mmu-miR-103-1-5p	0.863211
ENSMUST00000035336	ENSMUSG00000040717 (Il17rd)	mmu-miR-103-1-5p	0.77828
ENSMUST00000035565	ENSMUSG00000032855 (Pkd1)	mmu-miR-103-1-5p	0.712419
ENSMUST00000035635	ENSMUSG00000034663 (Bmp2k)	mmu-miR-103-1-5p	0.72633
ENSMUST00000035721	ENSMUSG00000039449 (Prpf18)	mmu-miR-103-1-5p	0.786566
ENSMUST00000035773	ENSMUSG00000034801 (Sos2)	mmu-miR-103-1-5p	0.712703
ENSMUST00000035850	ENSMUSG00000033054 (Npat)	mmu-miR-103-1-5p	0.788447
ENSMUST00000036274	ENSMUSG00000035227 (Spcs2)	mmu-miR-103-1-5p	0.735728
ENSMUST00000036606	ENSMUSG00000031216 (Stard8)	mmu-miR-103-1-5p	0.716383
ENSMUST00000036934	ENSMUSG00000026950 (Neb)	mmu-miR-103-1-5p	0.831264
ENSMUST00000037321	ENSMUSG00000039710 (Slc7a12)	mmu-miR-103-1-5p	0.876318
ENSMUST00000037504	ENSMUSG00000034263 (Vwa9)	mmu-miR-103-1-5p	0.715251
ENSMUST00000037522	ENSMUSG00000040594 (Ranbp17)	mmu-miR-103-1-5p	0.847734
ENSMUST00000037528	ENSMUSG00000035314 (Gdpd5)	mmu-miR-103-1-5p	0.72469
ENSMUST00000037746	ENSMUSG00000040610 (Tlx3)	mmu-miR-103-1-5p	0.707219
ENSMUST00000037748	ENSMUSG00000039630 (Hnrnpu)	mmu-miR-103-1-5p	0.837102
ENSMUST00000038229	ENSMUSG00000035121 (Neil2)	mmu-miR-103-1-5p	0.736799
ENSMUST00000038252	ENSMUSG00000033849 (B3galt2)	mmu-miR-103-1-5p	0.791149
ENSMUST00000038498	ENSMUSG00000037316 (Bag4)	mmu-miR-103-1-5p	0.743278
ENSMUST00000038537	ENSMUSG00000036459 (Wtip)	mmu-miR-103-1-5p	0.706338
ENSMUST00000038558	ENSMUSG00000035397 (Klf16)	mmu-miR-103-1-5p	0.765594
ENSMUST00000039366	ENSMUSG00000035580 (Kcnh8)	mmu-miR-103-1-5p	0.818584
ENSMUST00000039554	ENSMUSG00000037376 (Trmt6)	mmu-miR-103-1-5p	0.833293
ENSMUST00000039810	ENSMUSG00000034667 (Xpot)	mmu-miR-103-1-5p	0.901172
ENSMUST00000039867	ENSMUSG00000033964 (Zbtb41)	mmu-miR-103-1-5p	0.781029
ENSMUST00000040110	ENSMUSG00000034612 (Chst11)	mmu-miR-103-1-5p	0.864742
ENSMUST00000041045	ENSMUSG00000037894 (H2afz)	mmu-miR-103-1-5p	0.941365
ENSMUST00000041317	ENSMUSG00000042225 (Ammecr1)	mmu-miR-103-1-5p	0.725215
ENSMUST00000041370	ENSMUSG00000038344 (Txlng)	mmu-miR-103-1-5p	0.770173
ENSMUST00000041415	ENSMUSG00000037579 (Kcnh3)	mmu-miR-103-1-5p	0.835743
ENSMUST00000041723	ENSMUSG00000035798 (Zdhhc17)	mmu-miR-103-1-5p	0.820832
ENSMUST00000041804	ENSMUSG00000038970 (Lmtk2)	mmu-miR-103-1-5p	0.781456
ENSMUST00000041815	ENSMUSG00000060771 (Tsga10)	mmu-miR-103-1-5p	0.926902
ENSMUST00000042561	ENSMUSG00000038178 (Slc43a2)	mmu-miR-103-1-5p	0.791852
ENSMUST00000042646	ENSMUSG00000037621 (Atoh8)	mmu-miR-103-1-5p	0.794237
ENSMUST00000042699	ENSMUSG00000037542 (Aldh8a1)	mmu-miR-103-1-5p	0.87824
ENSMUST00000042732	ENSMUSG00000035764 (Fbxo45)	mmu-miR-103-1-5p	0.734024
ENSMUST00000043259	ENSMUSG00000041741 (Pde3a)	mmu-miR-103-1-5p	0.769921
ENSMUST00000043503	ENSMUSG00000038677 (Scube3)	mmu-miR-103-1-5p	0.819542
ENSMUST00000043526	ENSMUSG00000036712 (Cyld)	mmu-miR-103-1-5p	0.878821
ENSMUST00000043624	ENSMUSG00000034297 (Med13)	mmu-miR-103-1-5p	0.711782
ENSMUST00000043765	ENSMUSG00000040725 (Hnrnpul1)	mmu-miR-103-1-5p	0.783507
ENSMUST00000043843	ENSMUSG00000038366 (Lasp1)	mmu-miR-103-1-5p	0.701903
ENSMUST00000043896	ENSMUSG00000038872 (Zfhx3)	mmu-miR-103-1-5p	0.711107
ENSMUST00000043961	ENSMUSG00000018800 (Abca5)	mmu-miR-103-1-5p	0.724632
ENSMUST00000044188	ENSMUSG00000037358 (4930578C19Rik)	mmu-miR-103-1-5p	0.892622
ENSMUST00000044385	ENSMUSG00000042743 (Sgtb)	mmu-miR-103-1-5p	0.715307
ENSMUST00000044491	ENSMUSG00000039313 (AF529169)	mmu-miR-103-1-5p	0.769692
ENSMUST00000044532	ENSMUSG00000039716 (Dock3)	mmu-miR-103-1-5p	0.742449
ENSMUST00000044551	ENSMUSG00000009828 (Ick)	mmu-miR-103-1-5p	0.750683
ENSMUST00000044620	ENSMUSG00000041147 (Brca2)	mmu-miR-103-1-5p	0.70673
ENSMUST00000044766	ENSMUSG00000027309 (4930402H24Rik)	mmu-miR-103-1-5p	0.745328
ENSMUST00000045075	ENSMUSG00000034641 (Cd300ld)	mmu-miR-103-1-5p	0.795726
ENSMUST00000045096	ENSMUSG00000042717 (Ppp1r3a)	mmu-miR-103-1-5p	0.7094
ENSMUST00000045140	ENSMUSG00000036667 (Fam115a)	mmu-miR-103-1-5p	0.707071
ENSMUST00000045142	ENSMUSG00000038816 (Ctnnal1)	mmu-miR-103-1-5p	0.981616
ENSMUST00000045303	ENSMUSG00000040447 (Spns2)	mmu-miR-103-1-5p	0.863061
ENSMUST00000045898	ENSMUSG00000035246 (Pcyt1b)	mmu-miR-103-1-5p	0.911121
ENSMUST00000046656	ENSMUSG00000039033 (Tasp1)	mmu-miR-103-1-5p	0.868604
ENSMUST00000046892	ENSMUSG00000033615 (Cplx1)	mmu-miR-103-1-5p	0.83662
ENSMUST00000046929	ENSMUSG00000063317 (Usp31)	mmu-miR-103-1-5p	0.866592
ENSMUST00000046937	ENSMUSG00000041566 (Tssk1)	mmu-miR-103-1-5p	0.976041
ENSMUST00000046950	ENSMUSG00000041229 (Phf8)	mmu-miR-103-1-5p	0.786641
ENSMUST00000047425	ENSMUSG00000041308 (Sntb2)	mmu-miR-103-1-5p	0.716054
ENSMUST00000047978	ENSMUSG00000042229 (Rabif)	mmu-miR-103-1-5p	0.723924
ENSMUST00000048188	ENSMUSG00000072501 (Phf20l1)	mmu-miR-103-1-5p	0.715822
ENSMUST00000048565	ENSMUSG00000053490 (Trim60)	mmu-miR-103-1-5p	0.719317
ENSMUST00000048774	ENSMUSG00000025607 (Copg2)	mmu-miR-103-1-5p	0.743529
ENSMUST00000048794	ENSMUSG00000038253 (Hoxa5)	mmu-miR-103-1-5p	0.744182
ENSMUST00000049483	ENSMUSG00000036053 (Fmnl2)	mmu-miR-103-1-5p	0.7128
ENSMUST00000049488	ENSMUSG00000021703 (Serinc5)	mmu-miR-103-1-5p	0.70126
ENSMUST00000049675	ENSMUSG00000005362 (Crbn)	mmu-miR-103-1-5p	0.757945
ENSMUST00000049836	ENSMUSG00000042331 (Specc1)	mmu-miR-103-1-5p	0.765203
ENSMUST00000050571	ENSMUSG00000044522 (A730020M07Rik)	mmu-miR-103-1-5p	0.756104
ENSMUST00000051301	ENSMUSG00000043991 (Pura)	mmu-miR-103-1-5p	0.791359
ENSMUST00000051389	ENSMUSG00000030554 (Synm)	mmu-miR-103-1-5p	0.801931
ENSMUST00000053033	ENSMUSG00000044768 (D1Ertd622e)	mmu-miR-103-1-5p	0.772625
ENSMUST00000053156	ENSMUSG00000051314 (Ffar2)	mmu-miR-103-1-5p	0.712836
ENSMUST00000053287	ENSMUSG00000051306 (Usp42)	mmu-miR-103-1-5p	0.738637
ENSMUST00000053355	ENSMUSG00000050967 (Creg2)	mmu-miR-103-1-5p	0.753812
ENSMUST00000053456	ENSMUSG00000050379 (Sept6)	mmu-miR-103-1-5p	0.815834
ENSMUST00000053659	ENSMUSG00000047678 (Gpr82)	mmu-miR-103-1-5p	0.759489
ENSMUST00000053748	ENSMUSG00000019978 (Epb4.1l2)	mmu-miR-103-1-5p	0.871973
ENSMUST00000053771	ENSMUSG00000036879 (Phkb)	mmu-miR-103-1-5p	0.841526
ENSMUST00000053855	ENSMUSG00000046818 (Ddit4l)	mmu-miR-103-1-5p	0.869589
ENSMUST00000053880	ENSMUSG00000030209 (Grin2b)	mmu-miR-103-1-5p	0.801745
ENSMUST00000053949	ENSMUSG00000044461 (Shisa2)	mmu-miR-103-1-5p	0.730668
ENSMUST00000055168	ENSMUSG00000047976 (Kcna1)	mmu-miR-103-1-5p	0.747406
ENSMUST00000055341	ENSMUSG00000051335 (Gfod1)	mmu-miR-103-1-5p	0.83703
ENSMUST00000055406	ENSMUSG00000049897 (Gm711)	mmu-miR-103-1-5p	0.754766
ENSMUST00000055738	ENSMUSG00000031431 (Tsc22d3)	mmu-miR-103-1-5p	0.722359
ENSMUST00000055922	ENSMUSG00000048706 (Lurap1l)	mmu-miR-103-1-5p	0.991668
ENSMUST00000056181	ENSMUSG00000050373 (Snx21)	mmu-miR-103-1-5p	0.704256
ENSMUST00000056442	ENSMUSG00000039728 (Slc6a5)	mmu-miR-103-1-5p	0.737898
ENSMUST00000056732	ENSMUSG00000048222 (Mfap1b)	mmu-miR-103-1-5p	0.728351
ENSMUST00000056907	ENSMUSG00000049323 (Smcr8)	mmu-miR-103-1-5p	0.770806
ENSMUST00000056924	ENSMUSG00000051413 (Plagl2)	mmu-miR-103-1-5p	0.784522
ENSMUST00000057186	ENSMUSG00000051136 (Ghsr)	mmu-miR-103-1-5p	0.702562
ENSMUST00000057262	ENSMUSG00000047330 (Kcne4)	mmu-miR-103-1-5p	0.963081
ENSMUST00000057405	ENSMUSG00000044375 (BC027072)	mmu-miR-103-1-5p	0.739905
ENSMUST00000057428	ENSMUSG00000044951 (Mylk4)	mmu-miR-103-1-5p	0.79262
ENSMUST00000057431	ENSMUSG00000078173 (Lenep)	mmu-miR-103-1-5p	0.773145
ENSMUST00000057567	ENSMUSG00000044103 (Il1f9)	mmu-miR-103-1-5p	0.748531
ENSMUST00000057652	ENSMUSG00000058402 (Zfp420)	mmu-miR-103-1-5p	0.803364
ENSMUST00000057781	ENSMUSG00000044938 (Klhl31)	mmu-miR-103-1-5p	0.903784
ENSMUST00000057892	ENSMUSG00000040481 (Bptf)	mmu-miR-103-1-5p	0.765639
ENSMUST00000057893	ENSMUSG00000050288 (Fzd2)	mmu-miR-103-1-5p	0.713901
ENSMUST00000057944	ENSMUSG00000032854 (Ugt8a)	mmu-miR-103-1-5p	0.720366
ENSMUST00000058150	ENSMUSG00000043165 (Lor)	mmu-miR-103-1-5p	0.718157
ENSMUST00000058210	ENSMUSG00000015766 (Eps8)	mmu-miR-103-1-5p	0.956149
ENSMUST00000059452	ENSMUSG00000050600 (Zfp831)	mmu-miR-103-1-5p	0.848813
ENSMUST00000059472	ENSMUSG00000053907 (Mat2a)	mmu-miR-103-1-5p	0.965324
ENSMUST00000059768	ENSMUSG00000055320 (Tead1)	mmu-miR-103-1-5p	0.718848
ENSMUST00000059851	ENSMUSG00000048787 (Dcun1d3)	mmu-miR-103-1-5p	0.867981
ENSMUST00000060175	ENSMUSG00000046096 (BC030336)	mmu-miR-103-1-5p	0.918605
ENSMUST00000060253	ENSMUSG00000043683 (Fem1a)	mmu-miR-103-1-5p	0.749036
ENSMUST00000061469	ENSMUSG00000044177 (Wfikkn2)	mmu-miR-103-1-5p	0.861931
ENSMUST00000061628	ENSMUSG00000050505 (Pcdh20)	mmu-miR-103-1-5p	0.733648
ENSMUST00000061721	ENSMUSG00000018983 (E2f2)	mmu-miR-103-1-5p	0.739544
ENSMUST00000062024	ENSMUSG00000046275 (Tusc5)	mmu-miR-103-1-5p	0.716985
ENSMUST00000062304	ENSMUSG00000049939 (Lrrc4)	mmu-miR-103-1-5p	0.705319
ENSMUST00000062723	ENSMUSG00000032561 (Acpp)	mmu-miR-103-1-5p	0.864636
ENSMUST00000062893	ENSMUSG00000045328 (Cenpe)	mmu-miR-103-1-5p	0.708751
ENSMUST00000062957	ENSMUSG00000033530 (Ttc7b)	mmu-miR-103-1-5p	0.885504
ENSMUST00000063654	ENSMUSG00000052013 (Btla)	mmu-miR-103-1-5p	0.744568
ENSMUST00000064098	ENSMUSG00000021798 (Ldb3)	mmu-miR-103-1-5p	0.88339
ENSMUST00000064371	ENSMUSG00000052539 (Magi3)	mmu-miR-103-1-5p	0.796263
ENSMUST00000064571	ENSMUSG00000029094 (Afap1)	mmu-miR-103-1-5p	0.752021
ENSMUST00000064883	ENSMUSG00000031557 (Plekha2)	mmu-miR-103-1-5p	0.739057
ENSMUST00000065263	ENSMUSG00000038095 (Sbno1)	mmu-miR-103-1-5p	0.874775
ENSMUST00000065537	ENSMUSG00000021690 (Jmy)	mmu-miR-103-1-5p	0.743163
ENSMUST00000065740	ENSMUSG00000053358 (Gm9905)	mmu-miR-103-1-5p	0.946386
ENSMUST00000065977	ENSMUSG00000053510 (Nrd1)	mmu-miR-103-1-5p	0.767243
ENSMUST00000066060	ENSMUSG00000048251 (Bcl11b)	mmu-miR-103-1-5p	0.876144
ENSMUST00000066778	ENSMUSG00000025178 (Pi4k2a)	mmu-miR-103-1-5p	0.704316
ENSMUST00000067414	ENSMUSG00000009418 (Nav1)	mmu-miR-103-1-5p	0.747663
ENSMUST00000067689	ENSMUSG00000047888 (Tnrc6b)	mmu-miR-103-1-5p	0.809114
ENSMUST00000067795	ENSMUSG00000025019 (Lcor)	mmu-miR-103-1-5p	0.714131
ENSMUST00000068182	ENSMUSG00000054905 (Stfa3)	mmu-miR-103-1-5p	0.959611
ENSMUST00000068243	ENSMUSG00000054942 (Fam73a)	mmu-miR-103-1-5p	0.759908
ENSMUST00000068449	ENSMUSG00000055069 (Rab39)	mmu-miR-103-1-5p	0.723685
ENSMUST00000068519	ENSMUSG00000021133 (4933426M11Rik)	mmu-miR-103-1-5p	0.808314
ENSMUST00000068681	ENSMUSG00000026259 (Ngef)	mmu-miR-103-1-5p	0.988063
ENSMUST00000068792	ENSMUSG00000055296 (Tmem245)	mmu-miR-103-1-5p	0.84025
ENSMUST00000069097	ENSMUSG00000028842 (Ago3)	mmu-miR-103-1-5p	0.905341
ENSMUST00000069168	ENSMUSG00000055531 (Cpsf6)	mmu-miR-103-1-5p	0.794817
ENSMUST00000069292	ENSMUSG00000030145 (Zfp248)	mmu-miR-103-1-5p	0.886238
ENSMUST00000069334	ENSMUSG00000055639 (Dach1)	mmu-miR-103-1-5p	0.718365
ENSMUST00000069718	ENSMUSG00000055932 (Fto)	mmu-miR-103-1-5p	0.762688
ENSMUST00000070518	ENSMUSG00000004612 (Nkg7)	mmu-miR-103-1-5p	0.751262
ENSMUST00000070538	ENSMUSG00000023460 (Rab12)	mmu-miR-103-1-5p	0.868333
ENSMUST00000070705	ENSMUSG00000056537 (Rlim)	mmu-miR-103-1-5p	0.861811
ENSMUST00000071561	ENSMUSG00000036078 (Sigmar1)	mmu-miR-103-1-5p	0.808289
ENSMUST00000073043	ENSMUSG00000061353 (Cxcl12)	mmu-miR-103-1-5p	0.832841
ENSMUST00000073571	ENSMUSG00000059887 (Olfr1507)	mmu-miR-103-1-5p	0.723767
ENSMUST00000074694	ENSMUSG00000057614 (Gnai1)	mmu-miR-103-1-5p	0.816529
ENSMUST00000074912	ENSMUSG00000062376 (2010012O05Rik)	mmu-miR-103-1-5p	0.764118
ENSMUST00000075132	ENSMUSG00000040452 (Cdh12)	mmu-miR-103-1-5p	0.706915
ENSMUST00000075190	ENSMUSG00000031673 (Cdh11)	mmu-miR-103-1-5p	0.977004
ENSMUST00000075249	ENSMUSG00000052609 (Plekhg3)	mmu-miR-103-1-5p	0.871807
ENSMUST00000075317	ENSMUSG00000022197 (Pdzd2)	mmu-miR-103-1-5p	0.868269
ENSMUST00000075775	ENSMUSG00000067919 (Rex2)	mmu-miR-103-1-5p	0.704853
ENSMUST00000075916	ENSMUSG00000029587 (Zfp12)	mmu-miR-103-1-5p	0.886342
ENSMUST00000076968	ENSMUSG00000024743 (Syt7)	mmu-miR-103-1-5p	0.752546
ENSMUST00000077083	ENSMUSG00000025757 (Hspa4l)	mmu-miR-103-1-5p	0.721097
ENSMUST00000077524	ENSMUSG00000057777 (Mab21l2)	mmu-miR-103-1-5p	0.991316
ENSMUST00000077853	ENSMUSG00000021413 (Prpf4b)	mmu-miR-103-1-5p	0.846306
ENSMUST00000077879	ENSMUSG00000035284 (Vps13c)	mmu-miR-103-1-5p	0.705097
ENSMUST00000078442	ENSMUSG00000059845 (Gm11567)	mmu-miR-103-1-5p	0.756454
ENSMUST00000078508	ENSMUSG00000060284 (Sp7)	mmu-miR-103-1-5p	0.707181
ENSMUST00000078908	ENSMUSG00000060621 (Nkpd1)	mmu-miR-103-1-5p	0.871024
ENSMUST00000079791	ENSMUSG00000005615 (Pcyt1a)	mmu-miR-103-1-5p	0.735204
ENSMUST00000079857	ENSMUSG00000027330 (Cdc25b)	mmu-miR-103-1-5p	0.711612
ENSMUST00000080036	ENSMUSG00000029104 (Htt)	mmu-miR-103-1-5p	0.894924
ENSMUST00000080089	ENSMUSG00000024231 (Cul2)	mmu-miR-103-1-5p	0.913604
ENSMUST00000080164	ENSMUSG00000029227 (Fip1l1)	mmu-miR-103-1-5p	0.816091
ENSMUST00000080771	ENSMUSG00000019826 (Zbtb24)	mmu-miR-103-1-5p	0.714791
ENSMUST00000082209	ENSMUSG00000023033 (Scn8a)	mmu-miR-103-1-5p	0.712625
ENSMUST00000084125	ENSMUSG00000041459 (Tardbp)	mmu-miR-103-1-5p	0.88951
ENSMUST00000084564	ENSMUSG00000045639 (Zfp629)	mmu-miR-103-1-5p	0.894751
ENSMUST00000085671	ENSMUSG00000055991 (Zkscan5)	mmu-miR-103-1-5p	0.727306
ENSMUST00000085814	ENSMUSG00000020647 (Ncoa1)	mmu-miR-103-1-5p	0.818286
ENSMUST00000085856	ENSMUSG00000036898 (Zfp157)	mmu-miR-103-1-5p	0.808377
ENSMUST00000085992	ENSMUSG00000026564 (Dusp27)	mmu-miR-103-1-5p	0.720555
ENSMUST00000086074	ENSMUSG00000040265 (Dnm3)	mmu-miR-103-1-5p	0.836989
ENSMUST00000086123	ENSMUSG00000029406 (Pitpnm2)	mmu-miR-103-1-5p	0.937539
ENSMUST00000086278	ENSMUSG00000066829 (Zfp810)	mmu-miR-103-1-5p	0.825256
ENSMUST00000086829	ENSMUSG00000003452 (Bicd1)	mmu-miR-103-1-5p	0.768795
ENSMUST00000088494	ENSMUSG00000067787 (Blcap)	mmu-miR-103-1-5p	0.724772
ENSMUST00000089049	ENSMUSG00000045211 (Nudt18)	mmu-miR-103-1-5p	0.717609
ENSMUST00000089449	ENSMUSG00000033174 (Mgll)	mmu-miR-103-1-5p	0.831679
ENSMUST00000089622	ENSMUSG00000034832 (Tet3)	mmu-miR-103-1-5p	0.736728
ENSMUST00000089874	ENSMUSG00000071856 (Mcc)	mmu-miR-103-1-5p	0.710663
ENSMUST00000090028	ENSMUSG00000079110 (Capn3)	mmu-miR-103-1-5p	0.798228
ENSMUST00000090260	ENSMUSG00000068606 (Gm4841)	mmu-miR-103-1-5p	0.829916
ENSMUST00000090464	ENSMUSG00000033502 (Cdc14a)	mmu-miR-103-1-5p	0.728334
ENSMUST00000090559	ENSMUSG00000068742 (Cry2)	mmu-miR-103-1-5p	0.817194
ENSMUST00000091471	ENSMUSG00000021779 (Thrb)	mmu-miR-103-1-5p	0.905662
ENSMUST00000091520	ENSMUSG00000058331 (Zfp85)	mmu-miR-103-1-5p	0.759278
ENSMUST00000091554	ENSMUSG00000033063 (Cntnap3)	mmu-miR-103-1-5p	0.711817
ENSMUST00000091920	ENSMUSG00000024491 (Rbm27)	mmu-miR-103-1-5p	0.852903
ENSMUST00000092143	ENSMUSG00000051236 (Msrb3)	mmu-miR-103-1-5p	0.777767
ENSMUST00000092170	ENSMUSG00000069520 (Tmem19)	mmu-miR-103-1-5p	0.717019
ENSMUST00000092584	ENSMUSG00000069662 (Marcks)	mmu-miR-103-1-5p	0.731149
ENSMUST00000092623	ENSMUSG00000019880 (Rspo3)	mmu-miR-103-1-5p	0.890696
ENSMUST00000093073	ENSMUSG00000017478 (Zc3h18)	mmu-miR-103-1-5p	0.863202
ENSMUST00000093183	ENSMUSG00000046345 (Smco1)	mmu-miR-103-1-5p	0.924513
ENSMUST00000093802	ENSMUSG00000056919 (Cep162)	mmu-miR-103-1-5p	0.74299
ENSMUST00000095062	ENSMUSG00000073725 (Lmbrd1)	mmu-miR-103-1-5p	0.702723
ENSMUST00000095757	ENSMUSG00000068299 (1700019G17Rik)	mmu-miR-103-1-5p	0.779358
ENSMUST00000096250	ENSMUSG00000033237 (Arid2)	mmu-miR-103-1-5p	0.798104
ENSMUST00000097632	ENSMUSG00000073608 (Gm6086)	mmu-miR-103-1-5p	0.769112
ENSMUST00000097649	ENSMUSG00000026305 (Lrrfip1)	mmu-miR-103-1-5p	0.918208
ENSMUST00000097713	ENSMUSG00000051344 (Plekhm3)	mmu-miR-103-1-5p	0.727322
ENSMUST00000097781	ENSMUSG00000017264 (Exosc10)	mmu-miR-103-1-5p	0.820208
ENSMUST00000097837	ENSMUSG00000041351 (Rap1gap)	mmu-miR-103-1-5p	0.714979
ENSMUST00000097897	ENSMUSG00000028649 (Macf1)	mmu-miR-103-1-5p	0.737177
ENSMUST00000098066	ENSMUSG00000089945 (Palm2Akap2)	mmu-miR-103-1-5p	0.899564
ENSMUST00000098104	ENSMUSG00000028459 (Cd72)	mmu-miR-103-1-5p	0.742135
ENSMUST00000098763	ENSMUSG00000062127 (Cttnbp2nl)	mmu-miR-103-1-5p	0.703727
ENSMUST00000098948	ENSMUSG00000032187 (Smarca4)	mmu-miR-103-1-5p	0.794304
ENSMUST00000099090	ENSMUSG00000027806 (Tsc22d2)	mmu-miR-103-1-5p	0.873475
ENSMUST00000099262	ENSMUSG00000049658 (Bdp1)	mmu-miR-103-1-5p	0.926868
ENSMUST00000099337	ENSMUSG00000074785 (Plxnc1)	mmu-miR-103-1-5p	0.772149
ENSMUST00000099856	ENSMUSG00000021311 (Mtr)	mmu-miR-103-1-5p	0.754136
ENSMUST00000100219	ENSMUSG00000075419 (Dolk)	mmu-miR-103-1-5p	0.848146
ENSMUST00000100864	ENSMUSG00000072704 (2700089E24Rik)	mmu-miR-103-1-5p	0.764829
ENSMUST00000100882	ENSMUSG00000072722 (Gm6588)	mmu-miR-103-1-5p	0.849937
ENSMUST00000101118	ENSMUSG00000072872 (Rybp)	mmu-miR-103-1-5p	0.732601
ENSMUST00000101208	ENSMUSG00000072941 (Sod3)	mmu-miR-103-1-5p	0.764794
ENSMUST00000101237	ENSMUSG00000029082 (Bst1)	mmu-miR-103-1-5p	0.701635
ENSMUST00000101341	ENSMUSG00000031314 (Taf1)	mmu-miR-103-1-5p	0.725977
ENSMUST00000101343	ENSMUSG00000029910 (Mad2l1)	mmu-miR-103-1-5p	0.794822
ENSMUST00000102589	ENSMUSG00000059796 (Eif4a1)	mmu-miR-103-1-5p	0.741827
ENSMUST00000102650	ENSMUSG00000047804 (Akap10)	mmu-miR-103-1-5p	0.813119
ENSMUST00000102742	ENSMUSG00000028568 (Btf3l4)	mmu-miR-103-1-5p	0.878754
ENSMUST00000102746	ENSMUSG00000052997 (Uba2)	mmu-miR-103-1-5p	0.985502
ENSMUST00000102880	ENSMUSG00000033953 (Ppp3r1)	mmu-miR-103-1-5p	0.815793
ENSMUST00000102903	ENSMUSG00000038729 (Akap2)	mmu-miR-103-1-5p	0.857535
ENSMUST00000103074	ENSMUSG00000027547 (Sall4)	mmu-miR-103-1-5p	0.751391
ENSMUST00000103121	ENSMUSG00000037813 (D630003M21Rik)	mmu-miR-103-1-5p	0.720377
ENSMUST00000105525	ENSMUSG00000019986 (Ahi1)	mmu-miR-103-1-5p	0.829679
ENSMUST00000105617	ENSMUSG00000064065 (Ipcef1)	mmu-miR-103-1-5p	0.769281
ENSMUST00000105911	ENSMUSG00000049649 (Gpr3)	mmu-miR-103-1-5p	0.816301
ENSMUST00000106194	ENSMUSG00000044034 (Npb)	mmu-miR-103-1-5p	0.952531
ENSMUST00000107389	ENSMUSG00000020917 (Acly)	mmu-miR-103-1-5p	0.839227
ENSMUST00000107424	ENSMUSG00000059810 (Rgs3)	mmu-miR-103-1-5p	0.774462
ENSMUST00000107651	ENSMUSG00000028412 (Slc44a1)	mmu-miR-103-1-5p	0.933824
ENSMUST00000107720	ENSMUSG00000061455 (Stx17)	mmu-miR-103-1-5p	0.927084
ENSMUST00000107722	ENSMUSG00000057522 (Spop)	mmu-miR-103-1-5p	0.932369
ENSMUST00000107782	ENSMUSG00000028327 (1300002K09Rik)	mmu-miR-103-1-5p	0.780024
ENSMUST00000108428	ENSMUSG00000040952 (Rps19)	mmu-miR-103-1-5p	0.854619
ENSMUST00000108593	ENSMUSG00000018559 (Ctdnep1)	mmu-miR-103-1-5p	0.902842
ENSMUST00000108685	ENSMUSG00000055775 (Myh8)	mmu-miR-103-1-5p	0.797352
ENSMUST00000109191	ENSMUSG00000074575 (Kcng1)	mmu-miR-103-1-5p	0.847722
ENSMUST00000109241	ENSMUSG00000042364 (Snx18)	mmu-miR-103-1-5p	0.914076
ENSMUST00000109267	ENSMUSG00000021754 (Map3k1)	mmu-miR-103-1-5p	0.70546
ENSMUST00000109280	ENSMUSG00000044950 (Pwwp2a)	mmu-miR-103-1-5p	0.720976
ENSMUST00000109349	ENSMUSG00000017734 (Dbndd2)	mmu-miR-103-1-5p	0.829682
ENSMUST00000109401	ENSMUSG00000009470 (Tnpo1)	mmu-miR-103-1-5p	0.943669
ENSMUST00000109518	ENSMUSG00000027651 (Rprd1b)	mmu-miR-103-1-5p	0.935277
ENSMUST00000109572	ENSMUSG00000027624 (Epb4.1l1)	mmu-miR-103-1-5p	0.736188
ENSMUST00000109764	ENSMUSG00000001911 (Nfix)	mmu-miR-103-1-5p	0.713038
ENSMUST00000109930	ENSMUSG00000020412 (Ascc2)	mmu-miR-103-1-5p	0.754797
ENSMUST00000109986	ENSMUSG00000037110 (Ralgapa2)	mmu-miR-103-1-5p	0.8331
ENSMUST00000110036	ENSMUSG00000022607 (Ptk2)	mmu-miR-103-1-5p	0.756638
ENSMUST00000110078	ENSMUSG00000002908 (Kcnn1)	mmu-miR-103-1-5p	0.770173
ENSMUST00000110461	ENSMUSG00000021109 (Hif1a)	mmu-miR-103-1-5p	0.708789
ENSMUST00000110483	ENSMUSG00000016128 (Stard13)	mmu-miR-103-1-5p	0.709991
ENSMUST00000110617	ENSMUSG00000039801 (2410089E03Rik)	mmu-miR-103-1-5p	0.707521
ENSMUST00000110636	ENSMUSG00000021156 (Zmynd11)	mmu-miR-103-1-5p	0.926004
ENSMUST00000110774	ENSMUSG00000033943 (Mga)	mmu-miR-103-1-5p	0.846198
ENSMUST00000110855	ENSMUSG00000026623 (Lpgat1)	mmu-miR-103-1-5p	0.772088
ENSMUST00000110934	ENSMUSG00000036968 (Cnpy4)	mmu-miR-103-1-5p	0.847931
ENSMUST00000111117	ENSMUSG00000026490 (Cdc42bpa)	mmu-miR-103-1-5p	0.829152
ENSMUST00000111452	ENSMUSG00000005506 (Celf1)	mmu-miR-103-1-5p	0.749234
ENSMUST00000111557	ENSMUSG00000030313 (Dennd5b)	mmu-miR-103-1-5p	0.872655
ENSMUST00000111656	ENSMUSG00000024985 (Tcf7l2)	mmu-miR-103-1-5p	0.736663
ENSMUST00000111665	ENSMUSG00000050043 (Tmx2)	mmu-miR-103-1-5p	0.731325
ENSMUST00000111757	ENSMUSG00000050565 (Tor1aip2)	mmu-miR-103-1-5p	0.993124
ENSMUST00000111807	ENSMUSG00000006435 (Neurl1a)	mmu-miR-103-1-5p	0.774936
ENSMUST00000111859	ENSMUSG00000026482 (Rgl1)	mmu-miR-103-1-5p	0.78157
ENSMUST00000112146	ENSMUSG00000049176 (Frmpd4)	mmu-miR-103-1-5p	0.958825
ENSMUST00000112494	ENSMUSG00000064289 (Tank)	mmu-miR-103-1-5p	0.755409
ENSMUST00000112586	ENSMUSG00000040613 (Apobec1)	mmu-miR-103-1-5p	0.77417
ENSMUST00000112635	ENSMUSG00000060988 (Galnt13)	mmu-miR-103-1-5p	0.798691
ENSMUST00000112877	ENSMUSG00000063972 (Nr6a1)	mmu-miR-103-1-5p	0.830538
ENSMUST00000113011	ENSMUSG00000031433 (Rbm41)	mmu-miR-103-1-5p	0.74008
ENSMUST00000113242	ENSMUSG00000059013 (Sh2d3c)	mmu-miR-103-1-5p	0.834617
ENSMUST00000113401	ENSMUSG00000029245 (Epha5)	mmu-miR-103-1-5p	0.92653
ENSMUST00000113573	ENSMUSG00000031229 (Atrx)	mmu-miR-103-1-5p	0.765105
ENSMUST00000113776	ENSMUSG00000059327 (Eda)	mmu-miR-103-1-5p	0.755793
ENSMUST00000113876	ENSMUSG00000025656 (Arhgef9)	mmu-miR-103-1-5p	0.700511
ENSMUST00000114002	ENSMUSG00000022957 (Itsn1)	mmu-miR-103-1-5p	0.73269
ENSMUST00000114124	ENSMUSG00000002489 (Tiam1)	mmu-miR-103-1-5p	0.808496
ENSMUST00000114292	ENSMUSG00000064115 (Cadm2)	mmu-miR-103-1-5p	0.749407
ENSMUST00000114459	ENSMUSG00000004980 (Hnrnpa2b1)	mmu-miR-103-1-5p	0.854656
ENSMUST00000114689	ENSMUSG00000002028 (Kmt2a)	mmu-miR-103-1-5p	0.723109
ENSMUST00000114694	ENSMUSG00000022708 (Zbtb20)	mmu-miR-103-1-5p	0.725616
ENSMUST00000114812	ENSMUSG00000034243 (Golgb1)	mmu-miR-103-1-5p	0.749729
ENSMUST00000114900	ENSMUSG00000029826 (Zc3hav1)	mmu-miR-103-1-5p	0.725481
ENSMUST00000114940	ENSMUSG00000036916 (Zfp280c)	mmu-miR-103-1-5p	0.724861
ENSMUST00000115059	ENSMUSG00000016150 (Tenm1)	mmu-miR-103-1-5p	0.746858
ENSMUST00000115073	ENSMUSG00000025862 (Stag2)	mmu-miR-103-1-5p	0.76994
ENSMUST00000115323	ENSMUSG00000024211 (Grm8)	mmu-miR-103-1-5p	0.713577
ENSMUST00000115567	ENSMUSG00000024431 (Nr3c1)	mmu-miR-103-1-5p	0.873202
ENSMUST00000116619	ENSMUSG00000032739 (Pram1)	mmu-miR-103-1-5p	0.932435
ENSMUST00000117100	ENSMUSG00000022243 (Slc45a2)	mmu-miR-103-1-5p	0.72672
ENSMUST00000117785	ENSMUSG00000052516 (Robo2)	mmu-miR-103-1-5p	0.863183
ENSMUST00000118152	ENSMUSG00000009575 (Cbx5)	mmu-miR-103-1-5p	0.704642
ENSMUST00000118174	ENSMUSG00000039987 (Phtf2)	mmu-miR-103-1-5p	0.729566
ENSMUST00000119736	ENSMUSG00000031901 (Dus2)	mmu-miR-103-1-5p	0.752492
ENSMUST00000119944	ENSMUSG00000048661 (Lemd3)	mmu-miR-103-1-5p	0.784355
ENSMUST00000120057	ENSMUSG00000025010 (Ccnj)	mmu-miR-103-1-5p	0.769885
ENSMUST00000122022	ENSMUSG00000034055 (Phka1)	mmu-miR-103-1-5p	0.834005
ENSMUST00000122960	ENSMUSG00000038354 (Ankrd35)	mmu-miR-103-1-5p	0.78527
ENSMUST00000123302	ENSMUSG00000037286 (Stag1)	mmu-miR-103-1-5p	0.807709
ENSMUST00000123495	ENSMUSG00000035439 (Haus8)	mmu-miR-103-1-5p	0.821464
ENSMUST00000123539	ENSMUSG00000027695 (Pld1)	mmu-miR-103-1-5p	0.798245
ENSMUST00000123736	ENSMUSG00000029516 (Cit)	mmu-miR-103-1-5p	0.755787
ENSMUST00000124077	ENSMUSG00000008855 (Hdac5)	mmu-miR-103-1-5p	0.703452
ENSMUST00000124173	ENSMUSG00000030059 (Tmf1)	mmu-miR-103-1-5p	0.722057
ENSMUST00000124226	ENSMUSG00000049804 (Armcx4)	mmu-miR-103-1-5p	0.830919
ENSMUST00000124516	ENSMUSG00000056328 (Myh1)	mmu-miR-103-1-5p	0.745541
ENSMUST00000125040	ENSMUSG00000071533 (Pcnp)	mmu-miR-103-1-5p	0.822409
ENSMUST00000125055	ENSMUSG00000052613 (Pcdh15)	mmu-miR-103-1-5p	0.843162
ENSMUST00000125077	ENSMUSG00000052407 (Ccdc171)	mmu-miR-103-1-5p	0.814518
ENSMUST00000125519	ENSMUSG00000022972 (1110004E09Rik)	mmu-miR-103-1-5p	0.760938
ENSMUST00000126032	ENSMUSG00000023960 (Enpp5)	mmu-miR-103-1-5p	0.729448
ENSMUST00000126073	ENSMUSG00000020262 (Adarb1)	mmu-miR-103-1-5p	0.807712
ENSMUST00000126421	ENSMUSG00000059842 (Zfp341)	mmu-miR-103-1-5p	0.71329
ENSMUST00000127177	ENSMUSG00000039831 (Arhgap29)	mmu-miR-103-1-5p	0.722063
ENSMUST00000127403	ENSMUSG00000029475 (Kdm2b)	mmu-miR-103-1-5p	0.854738
ENSMUST00000127420	ENSMUSG00000025920 (Stau2)	mmu-miR-103-1-5p	0.833715
ENSMUST00000127485	ENSMUSG00000037788 (Vopp1)	mmu-miR-103-1-5p	0.77578
ENSMUST00000127630	ENSMUSG00000027160 (Ccdc34)	mmu-miR-103-1-5p	0.835656
ENSMUST00000127921	ENSMUSG00000026135 (Zfp142)	mmu-miR-103-1-5p	0.94262
ENSMUST00000128100	ENSMUSG00000028394 (Pole3)	mmu-miR-103-1-5p	0.724849
ENSMUST00000128115	ENSMUSG00000067369 (Trmt2b)	mmu-miR-103-1-5p	0.741489
ENSMUST00000128187	ENSMUSG00000029328 (Hnrnpdl)	mmu-miR-103-1-5p	0.820163
ENSMUST00000128230	ENSMUSG00000038335 (Tsr1)	mmu-miR-103-1-5p	0.781221
ENSMUST00000128483	ENSMUSG00000020380 (Rad50)	mmu-miR-103-1-5p	0.899928
ENSMUST00000129200	ENSMUSG00000023973 (Cnpy3)	mmu-miR-103-1-5p	0.811317
ENSMUST00000129815	ENSMUSG00000040797 (Iqsec3)	mmu-miR-103-1-5p	0.862334
ENSMUST00000129935	ENSMUSG00000037805 (Rpl10a)	mmu-miR-103-1-5p	0.810753
ENSMUST00000130216	ENSMUSG00000071172 (Srsf3)	mmu-miR-103-1-5p	0.831425
ENSMUST00000130320	ENSMUSG00000001786 (Fbxo7)	mmu-miR-103-1-5p	0.71484
ENSMUST00000130481	ENSMUSG00000087141 (Plcxd2)	mmu-miR-103-1-5p	0.77169
ENSMUST00000130704	ENSMUSG00000020220 (Vps13d)	mmu-miR-103-1-5p	0.733159
ENSMUST00000131186	ENSMUSG00000019841 (Rev3l)	mmu-miR-103-1-5p	0.850485
ENSMUST00000131348	ENSMUSG00000036585 (Fgf1)	mmu-miR-103-1-5p	0.792308
ENSMUST00000132186	ENSMUSG00000068882 (Ssb)	mmu-miR-103-1-5p	0.92904
ENSMUST00000132329	ENSMUSG00000042185 (Nfrkb)	mmu-miR-103-1-5p	0.876261
ENSMUST00000132689	ENSMUSG00000036006 (Fam65b)	mmu-miR-103-1-5p	0.918105
ENSMUST00000132987	ENSMUSG00000032380 (Dapk2)	mmu-miR-103-1-5p	0.795565
ENSMUST00000132994	ENSMUSG00000035694 (Caps2)	mmu-miR-103-1-5p	0.75972
ENSMUST00000133157	ENSMUSG00000028318 (Polr1e)	mmu-miR-103-1-5p	0.765281
ENSMUST00000133450	ENSMUSG00000047696 (Ccdc144b)	mmu-miR-103-1-5p	0.934441
ENSMUST00000133464	ENSMUSG00000047248 (C2cd3)	mmu-miR-103-1-5p	0.876492
ENSMUST00000133654	ENSMUSG00000027605 (Acss2)	mmu-miR-103-1-5p	0.717321
ENSMUST00000135309	ENSMUSG00000061894 (Zscan20)	mmu-miR-103-1-5p	0.843928
ENSMUST00000135318	ENSMUSG00000072889 (Nfxl1)	mmu-miR-103-1-5p	0.868331
ENSMUST00000136933	ENSMUSG00000005882 (Uqcc1)	mmu-miR-103-1-5p	0.727596
ENSMUST00000137268	ENSMUSG00000032727 (Mier3)	mmu-miR-103-1-5p	0.898952
ENSMUST00000137306	ENSMUSG00000020305 (Asb3)	mmu-miR-103-1-5p	0.73369
ENSMUST00000138101	ENSMUSG00000019179 (Mdh2)	mmu-miR-103-1-5p	0.749567
ENSMUST00000138166	ENSMUSG00000022641 (Bbx)	mmu-miR-103-1-5p	0.901282
ENSMUST00000138615	ENSMUSG00000029290 (Zfp326)	mmu-miR-103-1-5p	0.760814
ENSMUST00000138683	ENSMUSG00000032997 (Chpf)	mmu-miR-103-1-5p	0.718447
ENSMUST00000139064	ENSMUSG00000009734 (Pou6f2)	mmu-miR-103-1-5p	0.903804
ENSMUST00000139113	ENSMUSG00000033282 (Rpgrip1l)	mmu-miR-103-1-5p	0.759113
ENSMUST00000139146	ENSMUSG00000031355 (Arhgap6)	mmu-miR-103-1-5p	0.752651
ENSMUST00000139253	ENSMUSG00000074884 (Serf2)	mmu-miR-103-1-5p	0.714222
ENSMUST00000139294	ENSMUSG00000014232 (Cluap1)	mmu-miR-103-1-5p	0.950242
ENSMUST00000139324	ENSMUSG00000022960 (Donson)	mmu-miR-103-1-5p	0.794559
ENSMUST00000141305	ENSMUSG00000030323 (Ift122)	mmu-miR-103-1-5p	0.763023
ENSMUST00000141704	ENSMUSG00000023072 (Cep89)	mmu-miR-103-1-5p	0.707298
ENSMUST00000141713	ENSMUSG00000074224 (4932431P20Rik)	mmu-miR-103-1-5p	0.770813
ENSMUST00000141859	ENSMUSG00000020289 (Nprl3)	mmu-miR-103-1-5p	0.716424
ENSMUST00000143145	ENSMUSG00000040785 (Ttc3)	mmu-miR-103-1-5p	0.965573
ENSMUST00000143412	ENSMUSG00000029267 (Mtf2)	mmu-miR-103-1-5p	0.76531
ENSMUST00000143463	ENSMUSG00000004707 (Ly9)	mmu-miR-103-1-5p	0.734374
ENSMUST00000143632	ENSMUSG00000028796 (Phc2)	mmu-miR-103-1-5p	0.80742
ENSMUST00000144030	ENSMUSG00000035310 (Lin54)	mmu-miR-103-1-5p	0.913007
ENSMUST00000144064	ENSMUSG00000029561 (Oasl2)	mmu-miR-103-1-5p	0.91315
ENSMUST00000144099	ENSMUSG00000039298 (Cdk5rap2)	mmu-miR-103-1-5p	0.773545
ENSMUST00000144759	ENSMUSG00000025616 (Usp16)	mmu-miR-103-1-5p	0.80206
ENSMUST00000144988	ENSMUSG00000020160 (Meis1)	mmu-miR-103-1-5p	0.703022
ENSMUST00000145362	ENSMUSG00000035045 (Zc3h12b)	mmu-miR-103-1-5p	0.740999
ENSMUST00000145518	ENSMUSG00000041133 (Smc1a)	mmu-miR-103-1-5p	0.934433
ENSMUST00000145657	ENSMUSG00000059890 (Ube4a)	mmu-miR-103-1-5p	0.768772
ENSMUST00000145727	ENSMUSG00000058388 (Phtf1)	mmu-miR-103-1-5p	0.712649
ENSMUST00000145823	ENSMUSG00000040712 (Camta2)	mmu-miR-103-1-5p	0.860323
ENSMUST00000145919	ENSMUSG00000034518 (Hmgxb4)	mmu-miR-103-1-5p	0.763332
ENSMUST00000146125	ENSMUSG00000059834 (Sclt1)	mmu-miR-103-1-5p	0.893019
ENSMUST00000146809	ENSMUSG00000025138 (Sirt7)	mmu-miR-103-1-5p	0.79367
ENSMUST00000147129	ENSMUSG00000031095 (Cul4b)	mmu-miR-103-1-5p	0.921487
ENSMUST00000147842	ENSMUSG00000032320 (Rcn2)	mmu-miR-103-1-5p	0.921878
ENSMUST00000147891	ENSMUSG00000022961 (Son)	mmu-miR-103-1-5p	0.826044
ENSMUST00000147952	ENSMUSG00000002205 (Vrk3)	mmu-miR-103-1-5p	0.811665
ENSMUST00000147991	ENSMUSG00000041423 (Paqr6)	mmu-miR-103-1-5p	0.931205
ENSMUST00000148238	ENSMUSG00000032342 (Mto1)	mmu-miR-103-1-5p	0.730041
ENSMUST00000148330	ENSMUSG00000026034 (Clk1)	mmu-miR-103-1-5p	0.765999
ENSMUST00000148385	ENSMUSG00000034349 (Smc4)	mmu-miR-103-1-5p	0.855928
ENSMUST00000148495	ENSMUSG00000043410 (Hfm1)	mmu-miR-103-1-5p	0.710935
ENSMUST00000148602	ENSMUSG00000000416 (Cttnbp2)	mmu-miR-103-1-5p	0.739205
ENSMUST00000148750	ENSMUSG00000060961 (Slc4a4)	mmu-miR-103-1-5p	0.752534
ENSMUST00000148816	ENSMUSG00000050994 (Adgb)	mmu-miR-103-1-5p	0.732937
ENSMUST00000149011	ENSMUSG00000048012 (Zfp473)	mmu-miR-103-1-5p	0.810851
ENSMUST00000149286	ENSMUSG00000037697 (Ddhd1)	mmu-miR-103-1-5p	0.937867
ENSMUST00000149692	ENSMUSG00000089865 (Dyx1c1Ccpg1)	mmu-miR-103-1-5p	0.701335
ENSMUST00000151273	ENSMUSG00000035311 (Gnptab)	mmu-miR-103-1-5p	0.744557
ENSMUST00000151590	ENSMUSG00000016933 (Plcg1)	mmu-miR-103-1-5p	0.775819
ENSMUST00000152006	ENSMUSG00000041977 (Arhgef11)	mmu-miR-103-1-5p	0.742029
ENSMUST00000153166	ENSMUSG00000030849 (Fgfr2)	mmu-miR-103-1-5p	0.853243
ENSMUST00000153941	ENSMUSG00000044712 (Slc38a6)	mmu-miR-103-1-5p	0.863635
ENSMUST00000154460	ENSMUSG00000021824 (Ap3m1)	mmu-miR-103-1-5p	0.727831
ENSMUST00000154922	ENSMUSG00000028232 (Tmem68)	mmu-miR-103-1-5p	0.739176
ENSMUST00000155837	ENSMUSG00000027620 (Rbm39)	mmu-miR-103-1-5p	0.950969
ENSMUST00000155990	ENSMUSG00000028906 (Epb4.1)	mmu-miR-103-1-5p	0.827298
ENSMUST00000156097	ENSMUSG00000020057 (Dram1)	mmu-miR-103-1-5p	0.720387
ENSMUST00000156317	ENSMUSG00000010797 (Wnt2)	mmu-miR-103-1-5p	0.837575
ENSMUST00000156700	ENSMUSG00000034327 (Kctd9)	mmu-miR-103-1-5p	0.745189
ENSMUST00000159122	ENSMUSG00000052760 (A630001G21Rik)	mmu-miR-103-1-5p	0.90204
ENSMUST00000159145	ENSMUSG00000056832 (Ttc26)	mmu-miR-103-1-5p	0.733392
ENSMUST00000159199	ENSMUSG00000021615 (Xrcc4)	mmu-miR-103-1-5p	0.791125
ENSMUST00000159545	ENSMUSG00000028559 (Osbpl9)	mmu-miR-103-1-5p	0.810079
ENSMUST00000159957	ENSMUSG00000021470 (Ercc6l2)	mmu-miR-103-1-5p	0.920596
ENSMUST00000159962	ENSMUSG00000022792 (Yars2)	mmu-miR-103-1-5p	0.939207
ENSMUST00000160180	ENSMUSG00000024646 (Cyb5a)	mmu-miR-103-1-5p	0.806166
ENSMUST00000160326	ENSMUSG00000022710 (Usp7)	mmu-miR-103-1-5p	0.959132
ENSMUST00000160457	ENSMUSG00000059142 (Zfp945)	mmu-miR-103-1-5p	0.860323
ENSMUST00000160472	ENSMUSG00000025983 (Ccdc150)	mmu-miR-103-1-5p	0.985776
ENSMUST00000160477	ENSMUSG00000021266 (Wars)	mmu-miR-103-1-5p	0.966109
ENSMUST00000160583	ENSMUSG00000038538 (Ubn2)	mmu-miR-103-1-5p	0.737926
ENSMUST00000160597	ENSMUSG00000038084 (Opa1)	mmu-miR-103-1-5p	0.846735
ENSMUST00000160648	ENSMUSG00000004896 (Rrnad1)	mmu-miR-103-1-5p	0.959725
ENSMUST00000160681	ENSMUSG00000020246 (Hcfc2)	mmu-miR-103-1-5p	0.960038
ENSMUST00000160844	ENSMUSG00000024109 (Nrxn1)	mmu-miR-103-1-5p	0.886967
ENSMUST00000161076	ENSMUSG00000040331 (Nsmce4a)	mmu-miR-103-1-5p	0.908548
ENSMUST00000161123	ENSMUSG00000019795 (Pcmt1)	mmu-miR-103-1-5p	0.806127
ENSMUST00000161769	ENSMUSG00000100725 (HNRNPU)	mmu-miR-103-1-5p	0.721862
ENSMUST00000162269	ENSMUSG00000036834 (Plch1)	mmu-miR-103-1-5p	0.89407
ENSMUST00000162699	ENSMUSG00000042790 (Rnf214)	mmu-miR-103-1-5p	0.808638
ENSMUST00000162774	ENSMUSG00000033210 (Slc9c1)	mmu-miR-103-1-5p	0.748053
ENSMUST00000163080	ENSMUSG00000090066 (1110002E22Rik)	mmu-miR-103-1-5p	0.705785
ENSMUST00000163153	ENSMUSG00000032050 (Rdx)	mmu-miR-103-1-5p	0.733339
ENSMUST00000163246	ENSMUSG00000061904 (Slc25a3)	mmu-miR-103-1-5p	0.807496
ENSMUST00000163326	ENSMUSG00000020788 (Atp2a3)	mmu-miR-103-1-5p	0.703417
ENSMUST00000163659	ENSMUSG00000034829 (Nxnl1)	mmu-miR-103-1-5p	0.711698
ENSMUST00000163888	ENSMUSG00000005583 (Mef2c)	mmu-miR-103-1-5p	0.784844
ENSMUST00000163892	ENSMUSG00000090394 (4930523C07Rik)	mmu-miR-103-1-5p	0.770847
ENSMUST00000164397	ENSMUSG00000022686 (B3gnt5)	mmu-miR-103-1-5p	0.736176
ENSMUST00000165125	ENSMUSG00000026411 (Tmem9)	mmu-miR-103-1-5p	0.816771
ENSMUST00000165835	ENSMUSG00000022025 (Lect1)	mmu-miR-103-1-5p	0.823494
ENSMUST00000165874	ENSMUSG00000060568 (Fam78b)	mmu-miR-103-1-5p	0.712719
ENSMUST00000165952	ENSMUSG00000040021 (Lats1)	mmu-miR-103-1-5p	0.874306
ENSMUST00000166241	ENSMUSG00000036790 (Slitrk2)	mmu-miR-103-1-5p	0.775434
ENSMUST00000166984	ENSMUSG00000028034 (Fubp1)	mmu-miR-103-1-5p	0.758335
ENSMUST00000167020	ENSMUSG00000024283 (Wac)	mmu-miR-103-1-5p	0.837958
ENSMUST00000167085	ENSMUSG00000038305 (Spats2l)	mmu-miR-103-1-5p	0.793458
ENSMUST00000167459	ENSMUSG00000022139 (Mbnl2)	mmu-miR-103-1-5p	0.965887
ENSMUST00000167488	ENSMUSG00000038214 (Bend3)	mmu-miR-103-1-5p	0.918492
ENSMUST00000167595	ENSMUSG00000025241 (Fyco1)	mmu-miR-103-1-5p	0.797041
ENSMUST00000167899	ENSMUSG00000091514 (Gm17484)	mmu-miR-103-1-5p	0.731539
ENSMUST00000167946	ENSMUSG00000040118 (Cacna2d1)	mmu-miR-103-1-5p	0.701729
ENSMUST00000169016	ENSMUSG00000019990 (Pde7b)	mmu-miR-103-1-5p	0.857569
ENSMUST00000169159	ENSMUSG00000024673 (Ms4a1)	mmu-miR-103-1-5p	0.738292
ENSMUST00000169713	ENSMUSG00000024998 (Plce1)	mmu-miR-103-1-5p	0.703099
ENSMUST00000169851	ENSMUSG00000032479 (Map4)	mmu-miR-103-1-5p	0.70177
ENSMUST00000170129	ENSMUSG00000021911 (Parg)	mmu-miR-103-1-5p	0.855043
ENSMUST00000170236	ENSMUSG00000041552 (Ptchd1)	mmu-miR-103-1-5p	0.704562
ENSMUST00000171132	ENSMUSG00000022707 (Gbe1)	mmu-miR-103-1-5p	0.741345
ENSMUST00000171404	ENSMUSG00000035666 (Gtf3c4)	mmu-miR-103-1-5p	0.786912
ENSMUST00000171629	ENSMUSG00000045094 (Arhgef37)	mmu-miR-103-1-5p	0.78444
ENSMUST00000171929	ENSMUSG00000026605 (Cenpf)	mmu-miR-103-1-5p	0.786285
ENSMUST00000172754	ENSMUSG00000027684 (Mecom)	mmu-miR-103-1-5p	0.748883
ENSMUST00000172791	ENSMUSG00000026768 (Itga8)	mmu-miR-103-1-5p	0.772013
ENSMUST00000172906	ENSMUSG00000035569 (Ankrd11)	mmu-miR-103-1-5p	0.961911
ENSMUST00000172956	ENSMUSG00000020173 (Cobl)	mmu-miR-103-1-5p	0.804045
ENSMUST00000173373	ENSMUSG00000044791 (Setd2)	mmu-miR-103-1-5p	0.83197
ENSMUST00000173802	ENSMUSG00000079638 (Rhox2b)	mmu-miR-103-1-5p	0.862603
ENSMUST00000173846	ENSMUSG00000007036 (Abhd16a)	mmu-miR-103-1-5p	0.710231
ENSMUST00000174343	ENSMUSG00000028960 (Ube4b)	mmu-miR-103-1-5p	0.875551
ENSMUST00000174391	ENSMUSG00000032423 (Syncrip)	mmu-miR-103-1-5p	0.755821
ENSMUST00000174419	ENSMUSG00000022216 (Psme1)	mmu-miR-103-1-5p	0.907786
ENSMUST00000175885	ENSMUSG00000034906 (Ncaph)	mmu-miR-103-1-5p	0.817769
ENSMUST00000176383	ENSMUSG00000025255 (Zfhx4)	mmu-miR-103-1-5p	0.961594
ENSMUST00000176540	ENSMUSG00000052534 (Pbx1)	mmu-miR-103-1-5p	0.720847
ENSMUST00000176580	ENSMUSG00000006720 (Zfp184)	mmu-miR-103-1-5p	0.842746
ENSMUST00000176752	ENSMUSG00000021000 (Ctage5)	mmu-miR-103-1-5p	0.740971
ENSMUST00000176808	ENSMUSG00000032089 (Il10ra)	mmu-miR-103-1-5p	0.701263
ENSMUST00000176924	ENSMUSG00000036009 (Mettl25)	mmu-miR-103-1-5p	0.957765
ENSMUST00000177069	ENSMUSG00000055817 (Mta3)	mmu-miR-103-1-5p	0.711312
ENSMUST00000177218	ENSMUSG00000035934 (Pknox2)	mmu-miR-103-1-5p	0.76558
ENSMUST00000178799	ENSMUSG00000017412 (Cacnb4)	mmu-miR-103-1-5p	0.882109
ENSMUST00000178832	ENSMUSG00000094487 (Gm21958)	mmu-miR-103-1-5p	0.72443
ENSMUST00000179175	ENSMUSG00000056300 (Gm13247)	mmu-miR-103-1-5p	0.76953
ENSMUST00000179297	ENSMUSG00000024735 (Prpf19)	mmu-miR-103-1-5p	0.707524
ENSMUST00000179343	ENSMUSG00000094483 (Purb)	mmu-miR-103-1-5p	0.808834
ENSMUST00000179474	ENSMUSG00000044465 (Fam160a2)	mmu-miR-103-1-5p	0.752668
ENSMUST00000179598	ENSMUSG00000094410 (Zbed6)	mmu-miR-103-1-5p	0.70486
ENSMUST00000179996	ENSMUSG00000096433 (Gm4944)	mmu-miR-103-1-5p	0.780695
ENSMUST00000180162	ENSMUSG00000039174 (1700003H04Rik)	mmu-miR-103-1-5p	0.864764
ENSMUST00000181168	ENSMUSG00000097411 (B430218F22Rik)	mmu-miR-103-1-5p	0.875517
ENSMUST00000181945	ENSMUSG00000020216 (Jsrp1)	mmu-miR-103-1-5p	0.774226
ENSMUST00000182199	ENSMUSG00000040875 (Osbpl10)	mmu-miR-103-1-5p	0.894155
ENSMUST00000182450	ENSMUSG00000010608 (Rbm25)	mmu-miR-103-1-5p	0.988597
ENSMUST00000182462	ENSMUSG00000035189 (Ano4)	mmu-miR-103-1-5p	0.973669
ENSMUST00000182958	ENSMUSG00000037519 (Ppfia1)	mmu-miR-103-1-5p	0.76624
ENSMUST00000183048	ENSMUSG00000041258 (Zfp236)	mmu-miR-103-1-5p	0.872748
ENSMUST00000183126	ENSMUSG00000098207 (Arl14)	mmu-miR-103-1-5p	0.780988
ENSMUST00000183448	ENSMUSG00000042508 (Dmtf1)	mmu-miR-103-1-5p	0.839101
ENSMUST00000183836	ENSMUSG00000038605 (Samd10)	mmu-miR-103-1-5p	0.759254
ENSMUST00000183914	ENSMUSG00000045576 (St7l)	mmu-miR-103-1-5p	0.742475
ENSMUST00000183940	ENSMUSG00000011257 (Pabpc4)	mmu-miR-103-1-5p	0.77687
ENSMUST00000184053	ENSMUSG00000038535 (Zfp280d)	mmu-miR-103-1-5p	0.849339
ENSMUST00000184124	ENSMUSG00000052512 (Nav2)	mmu-miR-103-1-5p	0.781396
ENSMUST00000184644	ENSMUSG00000039795 (Zfand1)	mmu-miR-103-1-5p	0.722154
ENSMUST00000185176	ENSMUSG00000036306 (Lzts1)	mmu-miR-103-1-5p	0.905672
ENSMUST00000185348	ENSMUSG00000094081 (Gm20826)	mmu-miR-103-1-5p	0.724476
ENSMUST00000185919	ENSMUSG00000034973 (Dopey1)	mmu-miR-103-1-5p	0.817062
ENSMUST00000186583	ENSMUSG00000028053 (Ash1l)	mmu-miR-103-1-5p	0.86274
ENSMUST00000186745	ENSMUSG00000023150 (Ivns1abp)	mmu-miR-103-1-5p	0.871677
ENSMUST00000187313	ENSMUSG00000005763 (Cd247)	mmu-miR-103-1-5p	0.708205
ENSMUST00000187485	ENSMUSG00000034730 (Bai1)	mmu-miR-103-1-5p	0.730467
ENSMUST00000187521	ENSMUSG00000035941 (Ibtk)	mmu-miR-103-1-5p	0.834731
ENSMUST00000187541	ENSMUSG00000004110 (Cacna1e)	mmu-miR-103-1-5p	0.787657
ENSMUST00000187832	ENSMUSG00000060036 (Rpl3)	mmu-miR-103-1-5p	0.765355
ENSMUST00000187976	ENSMUSG00000102018 (K230010J24Rik)	mmu-miR-103-1-5p	0.725311
ENSMUST00000188142	ENSMUSG00000074305 (Peak1)	mmu-miR-103-1-5p	0.799088
ENSMUST00000188298	ENSMUSG00000025915 (Sgk3)	mmu-miR-103-1-5p	0.735191
ENSMUST00000188402	ENSMUSG00000026283 (Ing5)	mmu-miR-103-1-5p	0.768934
ENSMUST00000189027	ENSMUSG00000079502 (1700101E01Rik)	mmu-miR-103-1-5p	0.852623
ENSMUST00000189986	ENSMUSG00000021843 (Ktn1)	mmu-miR-103-1-5p	0.999363
ENSMUST00000190618	ENSMUSG00000053333 (Dis3l2)	mmu-miR-103-1-5p	0.830211
ENSMUST00000191124	ENSMUSG00000023826 (Park2)	mmu-miR-103-1-5p	0.729093
ENSMUST00000191234	ENSMUSG00000069670 (Nkain2)	mmu-miR-103-1-5p	0.90539
ENSMUST00000000095	ENSMUSG00000000093 (Tbx2)	mmu-miR-103-2-5p	0.857761
ENSMUST00000000326	ENSMUSG00000000317 (Bcl6b)	mmu-miR-103-2-5p	0.959071
ENSMUST00000001536	ENSMUSG00000001496 (Nkx2-1)	mmu-miR-103-2-5p	0.886757
ENSMUST00000001583	ENSMUSG00000001542 (Ell2)	mmu-miR-103-2-5p	0.978324
ENSMUST00000002976	ENSMUSG00000002897 (Il17ra)	mmu-miR-103-2-5p	0.723553
ENSMUST00000003981	ENSMUSG00000003882 (Il7r)	mmu-miR-103-2-5p	0.744385
ENSMUST00000004054	ENSMUSG00000022905 (Kpna1)	mmu-miR-103-2-5p	0.881641
ENSMUST00000004097	ENSMUSG00000029705 (Cux1)	mmu-miR-103-2-5p	0.945872
ENSMUST00000004913	ENSMUSG00000004791 (Pgf)	mmu-miR-103-2-5p	0.849066
ENSMUST00000005108	ENSMUSG00000030180 (Kdm5a)	mmu-miR-103-2-5p	0.898979
ENSMUST00000005255	ENSMUSG00000005124 (Wisp1)	mmu-miR-103-2-5p	0.748493
ENSMUST00000005862	ENSMUSG00000005718 (Tfap4)	mmu-miR-103-2-5p	0.746991
ENSMUST00000005952	ENSMUSG00000005802 (Slc30a4)	mmu-miR-103-2-5p	0.716415
ENSMUST00000006818	ENSMUSG00000006642 (Tcf23)	mmu-miR-103-2-5p	0.76171
ENSMUST00000009003	ENSMUSG00000008859 (Rala)	mmu-miR-103-2-5p	0.72489
ENSMUST00000009256	ENSMUSG00000009112 (Bcl2l13)	mmu-miR-103-2-5p	0.7198
ENSMUST00000009550	ENSMUSG00000009406 (Elk1)	mmu-miR-103-2-5p	0.76038
ENSMUST00000010049	ENSMUSG00000009905 (Kdsr)	mmu-miR-103-2-5p	0.773776
ENSMUST00000010085	ENSMUSG00000009941 (Nxf2)	mmu-miR-103-2-5p	0.726088
ENSMUST00000011607	ENSMUSG00000011463 (Cpb1)	mmu-miR-103-2-5p	0.860068
ENSMUST00000011934	ENSMUSG00000051747 (Ttn)	mmu-miR-103-2-5p	0.948067
ENSMUST00000014673	ENSMUSG00000014529 (Tmbim7)	mmu-miR-103-2-5p	0.746543
ENSMUST00000014750	ENSMUSG00000014606 (Slc25a11)	mmu-miR-103-2-5p	0.92598
ENSMUST00000014957	ENSMUSG00000014813 (Stc1)	mmu-miR-103-2-5p	0.87042
ENSMUST00000015358	ENSMUSG00000015214 (Mtmr1)	mmu-miR-103-2-5p	0.755786
ENSMUST00000015486	ENSMUSG00000015342 (Xk)	mmu-miR-103-2-5p	0.896257
ENSMUST00000016673	ENSMUSG00000016529 (Il10)	mmu-miR-103-2-5p	0.97879
ENSMUST00000017443	ENSMUSG00000017299 (Dnttip1)	mmu-miR-103-2-5p	0.824886
ENSMUST00000020107	ENSMUSG00000019943 (Atp2b1)	mmu-miR-103-2-5p	0.822824
ENSMUST00000020188	ENSMUSG00000020009 (Ifngr1)	mmu-miR-103-2-5p	0.738938
ENSMUST00000020322	ENSMUSG00000020121 (Srgap1)	mmu-miR-103-2-5p	0.738744
ENSMUST00000020399	ENSMUSG00000020183 (Cpm)	mmu-miR-103-2-5p	0.755066
ENSMUST00000020969	ENSMUSG00000020638 (Cmpk2)	mmu-miR-103-2-5p	0.705107
ENSMUST00000020982	ENSMUSG00000020653 (Klf11)	mmu-miR-103-2-5p	0.739842
ENSMUST00000021045	ENSMUSG00000020704 (Asic2)	mmu-miR-103-2-5p	0.822636
ENSMUST00000021347	ENSMUSG00000020964 (Sel1l)	mmu-miR-103-2-5p	0.771935
ENSMUST00000021596	ENSMUSG00000021179 (Nrde2)	mmu-miR-103-2-5p	0.817472
ENSMUST00000022269	ENSMUSG00000021749 (Oit1)	mmu-miR-103-2-5p	0.708424
ENSMUST00000022377	ENSMUSG00000021830 (Txndc16)	mmu-miR-103-2-5p	0.731835
ENSMUST00000022553	ENSMUSG00000021981 (Cab39l)	mmu-miR-103-2-5p	0.743988
ENSMUST00000022597	ENSMUSG00000022020 (Naa16)	mmu-miR-103-2-5p	0.749446
ENSMUST00000022918	ENSMUSG00000022307 (Oxr1)	mmu-miR-103-2-5p	0.818179
ENSMUST00000023068	ENSMUSG00000022432 (Smc1b)	mmu-miR-103-2-5p	0.767777
ENSMUST00000023099	ENSMUSG00000022462 (Slc38a2)	mmu-miR-103-2-5p	0.759539
ENSMUST00000023165	ENSMUSG00000022521 (Crebbp)	mmu-miR-103-2-5p	0.716739
ENSMUST00000023509	ENSMUSG00000062901 (Klhl24)	mmu-miR-103-2-5p	0.738813
ENSMUST00000023614	ENSMUSG00000022897 (Dyrk1a)	mmu-miR-103-2-5p	0.903853
ENSMUST00000023619	ENSMUSG00000022902 (Stfa2)	mmu-miR-103-2-5p	0.997095
ENSMUST00000023776	ENSMUSG00000023032 (Slc4a8)	mmu-miR-103-2-5p	0.832977
ENSMUST00000024049	ENSMUSG00000023279 (Bmp15)	mmu-miR-103-2-5p	0.722003
ENSMUST00000024972	ENSMUSG00000024155 (Meiob)	mmu-miR-103-2-5p	0.701053
ENSMUST00000025000	ENSMUSG00000024172 (St6gal2)	mmu-miR-103-2-5p	0.919509
ENSMUST00000025064	ENSMUSG00000024227 (2610034M16Rik)	mmu-miR-103-2-5p	0.700944
ENSMUST00000025166	ENSMUSG00000024304 (Cdh2)	mmu-miR-103-2-5p	0.8297
ENSMUST00000025288	ENSMUSG00000024420 (Zfp521)	mmu-miR-103-2-5p	0.804771
ENSMUST00000025295	ENSMUSG00000024427 (Spry4)	mmu-miR-103-2-5p	0.736454
ENSMUST00000025375	ENSMUSG00000024498 (Tcerg1)	mmu-miR-103-2-5p	0.715185
ENSMUST00000025402	ENSMUSG00000024524 (Gnal)	mmu-miR-103-2-5p	0.711905
ENSMUST00000025430	ENSMUSG00000024548 (Setbp1)	mmu-miR-103-2-5p	0.82424
ENSMUST00000025590	ENSMUSG00000024687 (Osbp)	mmu-miR-103-2-5p	0.706729
ENSMUST00000025639	ENSMUSG00000024732 (Ccdc86)	mmu-miR-103-2-5p	0.722553
ENSMUST00000026076	ENSMUSG00000025089 (Gfra1)	mmu-miR-103-2-5p	0.791163
ENSMUST00000026150	ENSMUSG00000025154 (Arhgap19)	mmu-miR-103-2-5p	0.743492
ENSMUST00000026360	ENSMUSG00000025321 (Itgb8)	mmu-miR-103-2-5p	0.708341
ENSMUST00000026896	ENSMUSG00000025789 (St8sia2)	mmu-miR-103-2-5p	0.85034
ENSMUST00000027059	ENSMUSG00000025927 (Tfap2b)	mmu-miR-103-2-5p	0.725287
ENSMUST00000027146	ENSMUSG00000025997 (Ikzf2)	mmu-miR-103-2-5p	0.855836
ENSMUST00000027438	ENSMUSG00000026234 (Ncl)	mmu-miR-103-2-5p	0.735855
ENSMUST00000027449	ENSMUSG00000026241 (Nppc)	mmu-miR-103-2-5p	0.740714
ENSMUST00000027498	ENSMUSG00000026277 (Stk25)	mmu-miR-103-2-5p	0.74375
ENSMUST00000027521	ENSMUSG00000055013 (Agap1)	mmu-miR-103-2-5p	0.703033
ENSMUST00000027775	ENSMUSG00000026495 (Efcab2)	mmu-miR-103-2-5p	0.797315
ENSMUST00000027817	ENSMUSG00000026532 (Spta1)	mmu-miR-103-2-5p	0.783469
ENSMUST00000028024	ENSMUSG00000026700 (Tnfsf4)	mmu-miR-103-2-5p	0.841061
ENSMUST00000028080	ENSMUSG00000053702 (Nebl)	mmu-miR-103-2-5p	0.770854
ENSMUST00000028111	ENSMUSG00000026770 (Il2ra)	mmu-miR-103-2-5p	0.747578
ENSMUST00000028123	ENSMUSG00000026787 (Gad2)	mmu-miR-103-2-5p	0.726844
ENSMUST00000028200	ENSMUSG00000026849 (Tor1a)	mmu-miR-103-2-5p	0.866813
ENSMUST00000028360	ENSMUSG00000026983 (Il1f5)	mmu-miR-103-2-5p	0.702884
ENSMUST00000028740	ENSMUSG00000090100 (Ttbk2)	mmu-miR-103-2-5p	0.737105
ENSMUST00000028767	ENSMUSG00000027304 (Rtf1)	mmu-miR-103-2-5p	0.814403
ENSMUST00000028781	ENSMUSG00000027312 (Atrn)	mmu-miR-103-2-5p	0.723986
ENSMUST00000029201	ENSMUSG00000027665 (Pik3ca)	mmu-miR-103-2-5p	0.765289
ENSMUST00000029355	ENSMUSG00000027784 (Ppm1l)	mmu-miR-103-2-5p	0.713606
ENSMUST00000029611	ENSMUSG00000027985 (Lef1)	mmu-miR-103-2-5p	0.998666
ENSMUST00000029885	ENSMUSG00000028228 (Cpne3)	mmu-miR-103-2-5p	0.731862
ENSMUST00000029912	ENSMUSG00000028249 (Sdcbp)	mmu-miR-103-2-5p	0.765611
ENSMUST00000030010	ENSMUSG00000015243 (Abca1)	mmu-miR-103-2-5p	0.70204
ENSMUST00000030243	ENSMUSG00000028518 (Prkaa2)	mmu-miR-103-2-5p	0.716854
ENSMUST00000030289	ENSMUSG00000028560 (Usp1)	mmu-miR-103-2-5p	0.787713
ENSMUST00000030306	ENSMUSG00000028572 (Hook1)	mmu-miR-103-2-5p	0.780806
ENSMUST00000031097	ENSMUSG00000029196 (Tada2b)	mmu-miR-103-2-5p	0.791393
ENSMUST00000031099	ENSMUSG00000029198 (Grpel1)	mmu-miR-103-2-5p	0.818467
ENSMUST00000031101	ENSMUSG00000029199 (Lias)	mmu-miR-103-2-5p	0.706466
ENSMUST00000031426	ENSMUSG00000029469 (Ift81)	mmu-miR-103-2-5p	0.766896
ENSMUST00000031690	ENSMUSG00000029679 (Hyal6)	mmu-miR-103-2-5p	0.88668
ENSMUST00000031985	ENSMUSG00000029922 (Mkrn1)	mmu-miR-103-2-5p	0.834923
ENSMUST00000032306	ENSMUSG00000030187 (Klra2)	mmu-miR-103-2-5p	0.732671
ENSMUST00000032736	ENSMUSG00000030522 (Mtmr10)	mmu-miR-103-2-5p	0.7049
ENSMUST00000032779	ENSMUSG00000030560 (Ctsc)	mmu-miR-103-2-5p	0.718492
ENSMUST00000032898	ENSMUSG00000030662 (Ipo5)	mmu-miR-103-2-5p	0.73637
ENSMUST00000033053	ENSMUSG00000030789 (Itgax)	mmu-miR-103-2-5p	0.868759
ENSMUST00000033236	ENSMUSG00000030942 (Thumpd1)	mmu-miR-103-2-5p	0.879716
ENSMUST00000033325	ENSMUSG00000031015 (Swap70)	mmu-miR-103-2-5p	0.802888
ENSMUST00000033444	ENSMUSG00000031112 (2610018G03Rik)	mmu-miR-103-2-5p	0.732607
ENSMUST00000033556	ENSMUSG00000031212 (Pgr15l)	mmu-miR-103-2-5p	0.955249
ENSMUST00000033609	ENSMUSG00000031256 (Cstf2)	mmu-miR-103-2-5p	0.704059
ENSMUST00000033739	ENSMUSG00000031373 (Car5b)	mmu-miR-103-2-5p	0.838713
ENSMUST00000033800	ENSMUSG00000031425 (Plp1)	mmu-miR-103-2-5p	0.816879
ENSMUST00000034021	ENSMUSG00000031608 (Galnt7)	mmu-miR-103-2-5p	0.800691
ENSMUST00000034115	ENSMUSG00000031688 (Pou4f2)	mmu-miR-103-2-5p	0.710237
ENSMUST00000034470	ENSMUSG00000031988 (Vps26b)	mmu-miR-103-2-5p	0.746809
ENSMUST00000034566	ENSMUSG00000032064 (Dixdc1)	mmu-miR-103-2-5p	0.898771
ENSMUST00000035078	ENSMUSG00000032497 (Lrrfip2)	mmu-miR-103-2-5p	0.848109
ENSMUST00000035336	ENSMUSG00000040717 (Il17rd)	mmu-miR-103-2-5p	0.82166
ENSMUST00000035565	ENSMUSG00000032855 (Pkd1)	mmu-miR-103-2-5p	0.715314
ENSMUST00000035721	ENSMUSG00000039449 (Prpf18)	mmu-miR-103-2-5p	0.758464
ENSMUST00000035850	ENSMUSG00000033054 (Npat)	mmu-miR-103-2-5p	0.791417
ENSMUST00000036274	ENSMUSG00000035227 (Spcs2)	mmu-miR-103-2-5p	0.707431
ENSMUST00000036934	ENSMUSG00000026950 (Neb)	mmu-miR-103-2-5p	0.806502
ENSMUST00000037321	ENSMUSG00000039710 (Slc7a12)	mmu-miR-103-2-5p	0.872724
ENSMUST00000037341	ENSMUSG00000039835 (Nhsl1)	mmu-miR-103-2-5p	0.703404
ENSMUST00000037504	ENSMUSG00000034263 (Vwa9)	mmu-miR-103-2-5p	0.73502
ENSMUST00000037522	ENSMUSG00000040594 (Ranbp17)	mmu-miR-103-2-5p	0.856609
ENSMUST00000037746	ENSMUSG00000040610 (Tlx3)	mmu-miR-103-2-5p	0.714967
ENSMUST00000037748	ENSMUSG00000039630 (Hnrnpu)	mmu-miR-103-2-5p	0.857266
ENSMUST00000038229	ENSMUSG00000035121 (Neil2)	mmu-miR-103-2-5p	0.74039
ENSMUST00000038252	ENSMUSG00000033849 (B3galt2)	mmu-miR-103-2-5p	0.725265
ENSMUST00000038364	ENSMUSG00000034098 (Fstl5)	mmu-miR-103-2-5p	0.728009
ENSMUST00000038498	ENSMUSG00000037316 (Bag4)	mmu-miR-103-2-5p	0.756561
ENSMUST00000038537	ENSMUSG00000036459 (Wtip)	mmu-miR-103-2-5p	0.703365
ENSMUST00000038558	ENSMUSG00000035397 (Klf16)	mmu-miR-103-2-5p	0.72501
ENSMUST00000039366	ENSMUSG00000035580 (Kcnh8)	mmu-miR-103-2-5p	0.822631
ENSMUST00000039554	ENSMUSG00000037376 (Trmt6)	mmu-miR-103-2-5p	0.815367
ENSMUST00000039725	ENSMUSG00000039748 (Exo1)	mmu-miR-103-2-5p	0.814544
ENSMUST00000039810	ENSMUSG00000034667 (Xpot)	mmu-miR-103-2-5p	0.879616
ENSMUST00000039867	ENSMUSG00000033964 (Zbtb41)	mmu-miR-103-2-5p	0.813372
ENSMUST00000040110	ENSMUSG00000034612 (Chst11)	mmu-miR-103-2-5p	0.827772
ENSMUST00000041045	ENSMUSG00000037894 (H2afz)	mmu-miR-103-2-5p	0.92461
ENSMUST00000041317	ENSMUSG00000042225 (Ammecr1)	mmu-miR-103-2-5p	0.830549
ENSMUST00000041370	ENSMUSG00000038344 (Txlng)	mmu-miR-103-2-5p	0.811098
ENSMUST00000041415	ENSMUSG00000037579 (Kcnh3)	mmu-miR-103-2-5p	0.843638
ENSMUST00000041643	ENSMUSG00000039849 (Pcif1)	mmu-miR-103-2-5p	0.751299
ENSMUST00000041723	ENSMUSG00000035798 (Zdhhc17)	mmu-miR-103-2-5p	0.800749
ENSMUST00000041804	ENSMUSG00000038970 (Lmtk2)	mmu-miR-103-2-5p	0.745128
ENSMUST00000041815	ENSMUSG00000060771 (Tsga10)	mmu-miR-103-2-5p	0.918984
ENSMUST00000042646	ENSMUSG00000037621 (Atoh8)	mmu-miR-103-2-5p	0.797367
ENSMUST00000042699	ENSMUSG00000037542 (Aldh8a1)	mmu-miR-103-2-5p	0.884642
ENSMUST00000042710	ENSMUSG00000038059 (Smim3)	mmu-miR-103-2-5p	0.725459
ENSMUST00000042732	ENSMUSG00000035764 (Fbxo45)	mmu-miR-103-2-5p	0.711201
ENSMUST00000043259	ENSMUSG00000041741 (Pde3a)	mmu-miR-103-2-5p	0.767947
ENSMUST00000043503	ENSMUSG00000038677 (Scube3)	mmu-miR-103-2-5p	0.816077
ENSMUST00000043526	ENSMUSG00000036712 (Cyld)	mmu-miR-103-2-5p	0.894519
ENSMUST00000043765	ENSMUSG00000040725 (Hnrnpul1)	mmu-miR-103-2-5p	0.777624
ENSMUST00000043961	ENSMUSG00000018800 (Abca5)	mmu-miR-103-2-5p	0.705078
ENSMUST00000044188	ENSMUSG00000037358 (4930578C19Rik)	mmu-miR-103-2-5p	0.890305
ENSMUST00000044385	ENSMUSG00000042743 (Sgtb)	mmu-miR-103-2-5p	0.705913
ENSMUST00000044491	ENSMUSG00000039313 (AF529169)	mmu-miR-103-2-5p	0.891428
ENSMUST00000044532	ENSMUSG00000039716 (Dock3)	mmu-miR-103-2-5p	0.755788
ENSMUST00000044551	ENSMUSG00000009828 (Ick)	mmu-miR-103-2-5p	0.775279
ENSMUST00000044620	ENSMUSG00000041147 (Brca2)	mmu-miR-103-2-5p	0.74802
ENSMUST00000044766	ENSMUSG00000027309 (4930402H24Rik)	mmu-miR-103-2-5p	0.708414
ENSMUST00000045075	ENSMUSG00000034641 (Cd300ld)	mmu-miR-103-2-5p	0.792138
ENSMUST00000045096	ENSMUSG00000042717 (Ppp1r3a)	mmu-miR-103-2-5p	0.728136
ENSMUST00000045142	ENSMUSG00000038816 (Ctnnal1)	mmu-miR-103-2-5p	0.981278
ENSMUST00000045898	ENSMUSG00000035246 (Pcyt1b)	mmu-miR-103-2-5p	0.820432
ENSMUST00000046656	ENSMUSG00000039033 (Tasp1)	mmu-miR-103-2-5p	0.976207
ENSMUST00000046929	ENSMUSG00000063317 (Usp31)	mmu-miR-103-2-5p	0.898294
ENSMUST00000046937	ENSMUSG00000041566 (Tssk1)	mmu-miR-103-2-5p	0.971742
ENSMUST00000046950	ENSMUSG00000041229 (Phf8)	mmu-miR-103-2-5p	0.739477
ENSMUST00000047075	ENSMUSG00000042308 (Setd1a)	mmu-miR-103-2-5p	0.784175
ENSMUST00000048026	ENSMUSG00000038210 (Hoxa11)	mmu-miR-103-2-5p	0.718168
ENSMUST00000048188	ENSMUSG00000072501 (Phf20l1)	mmu-miR-103-2-5p	0.716052
ENSMUST00000048565	ENSMUSG00000053490 (Trim60)	mmu-miR-103-2-5p	0.716025
ENSMUST00000048774	ENSMUSG00000025607 (Copg2)	mmu-miR-103-2-5p	0.719407
ENSMUST00000049470	ENSMUSG00000042305 (Tmem183a)	mmu-miR-103-2-5p	0.722352
ENSMUST00000049488	ENSMUSG00000021703 (Serinc5)	mmu-miR-103-2-5p	0.703012
ENSMUST00000049675	ENSMUSG00000005362 (Crbn)	mmu-miR-103-2-5p	0.767119
ENSMUST00000050385	ENSMUSG00000043932 (Klri2)	mmu-miR-103-2-5p	0.785008
ENSMUST00000050571	ENSMUSG00000044522 (A730020M07Rik)	mmu-miR-103-2-5p	0.753237
ENSMUST00000051283	ENSMUSG00000047720 (4922502D21Rik)	mmu-miR-103-2-5p	0.70548
ENSMUST00000051301	ENSMUSG00000043991 (Pura)	mmu-miR-103-2-5p	0.861666
ENSMUST00000051446	ENSMUSG00000037876 (Jmjd1c)	mmu-miR-103-2-5p	0.742035
ENSMUST00000051477	ENSMUSG00000006699 (Cdc42)	mmu-miR-103-2-5p	0.869647
ENSMUST00000053033	ENSMUSG00000044768 (D1Ertd622e)	mmu-miR-103-2-5p	0.842525
ENSMUST00000053156	ENSMUSG00000051314 (Ffar2)	mmu-miR-103-2-5p	0.711486
ENSMUST00000053355	ENSMUSG00000050967 (Creg2)	mmu-miR-103-2-5p	0.769577
ENSMUST00000053456	ENSMUSG00000050379 (Sept6)	mmu-miR-103-2-5p	0.740987
ENSMUST00000053659	ENSMUSG00000047678 (Gpr82)	mmu-miR-103-2-5p	0.756201
ENSMUST00000053748	ENSMUSG00000019978 (Epb4.1l2)	mmu-miR-103-2-5p	0.843658
ENSMUST00000053771	ENSMUSG00000036879 (Phkb)	mmu-miR-103-2-5p	0.884587
ENSMUST00000053855	ENSMUSG00000046818 (Ddit4l)	mmu-miR-103-2-5p	0.897443
ENSMUST00000053949	ENSMUSG00000044461 (Shisa2)	mmu-miR-103-2-5p	0.731629
ENSMUST00000055168	ENSMUSG00000047976 (Kcna1)	mmu-miR-103-2-5p	0.839117
ENSMUST00000055341	ENSMUSG00000051335 (Gfod1)	mmu-miR-103-2-5p	0.739575
ENSMUST00000055369	ENSMUSG00000045231 (BC106179)	mmu-miR-103-2-5p	0.785741
ENSMUST00000055406	ENSMUSG00000049897 (Gm711)	mmu-miR-103-2-5p	0.758142
ENSMUST00000055518	ENSMUSG00000041417 (Pik3r1)	mmu-miR-103-2-5p	0.785449
ENSMUST00000055922	ENSMUSG00000048706 (Lurap1l)	mmu-miR-103-2-5p	0.991857
ENSMUST00000056136	ENSMUSG00000044708 (Kcnj10)	mmu-miR-103-2-5p	0.763445
ENSMUST00000056442	ENSMUSG00000039728 (Slc6a5)	mmu-miR-103-2-5p	0.746339
ENSMUST00000056907	ENSMUSG00000049323 (Smcr8)	mmu-miR-103-2-5p	0.868187
ENSMUST00000057262	ENSMUSG00000047330 (Kcne4)	mmu-miR-103-2-5p	0.965843
ENSMUST00000057428	ENSMUSG00000044951 (Mylk4)	mmu-miR-103-2-5p	0.785758
ENSMUST00000057431	ENSMUSG00000078173 (Lenep)	mmu-miR-103-2-5p	0.768701
ENSMUST00000057567	ENSMUSG00000044103 (Il1f9)	mmu-miR-103-2-5p	0.747179
ENSMUST00000057652	ENSMUSG00000058402 (Zfp420)	mmu-miR-103-2-5p	0.781669
ENSMUST00000057781	ENSMUSG00000044938 (Klhl31)	mmu-miR-103-2-5p	0.915634
ENSMUST00000057844	ENSMUSG00000045767 (B230219D22Rik)	mmu-miR-103-2-5p	0.84983
ENSMUST00000057892	ENSMUSG00000040481 (Bptf)	mmu-miR-103-2-5p	0.909485
ENSMUST00000057893	ENSMUSG00000050288 (Fzd2)	mmu-miR-103-2-5p	0.747949
ENSMUST00000058210	ENSMUSG00000015766 (Eps8)	mmu-miR-103-2-5p	0.783556
ENSMUST00000058438	ENSMUSG00000049354 (Dcaf7)	mmu-miR-103-2-5p	0.726274
ENSMUST00000058692	ENSMUSG00000032006 (Pdgfd)	mmu-miR-103-2-5p	0.728913
ENSMUST00000059452	ENSMUSG00000050600 (Zfp831)	mmu-miR-103-2-5p	0.876716
ENSMUST00000059851	ENSMUSG00000048787 (Dcun1d3)	mmu-miR-103-2-5p	0.746133
ENSMUST00000060175	ENSMUSG00000046096 (BC030336)	mmu-miR-103-2-5p	0.722976
ENSMUST00000061469	ENSMUSG00000044177 (Wfikkn2)	mmu-miR-103-2-5p	0.820649
ENSMUST00000061628	ENSMUSG00000050505 (Pcdh20)	mmu-miR-103-2-5p	0.774578
ENSMUST00000061721	ENSMUSG00000018983 (E2f2)	mmu-miR-103-2-5p	0.716474
ENSMUST00000062024	ENSMUSG00000046275 (Tusc5)	mmu-miR-103-2-5p	0.732552
ENSMUST00000062304	ENSMUSG00000049939 (Lrrc4)	mmu-miR-103-2-5p	0.792039
ENSMUST00000062723	ENSMUSG00000032561 (Acpp)	mmu-miR-103-2-5p	0.72204
ENSMUST00000062893	ENSMUSG00000045328 (Cenpe)	mmu-miR-103-2-5p	0.735742
ENSMUST00000062957	ENSMUSG00000033530 (Ttc7b)	mmu-miR-103-2-5p	0.871259
ENSMUST00000063192	ENSMUSG00000050640 (Tmem150c)	mmu-miR-103-2-5p	0.70334
ENSMUST00000063654	ENSMUSG00000052013 (Btla)	mmu-miR-103-2-5p	0.742535
ENSMUST00000063782	ENSMUSG00000050471 (Fam118b)	mmu-miR-103-2-5p	0.799035
ENSMUST00000063988	ENSMUSG00000027630 (Tbl1xr1)	mmu-miR-103-2-5p	0.777376
ENSMUST00000064098	ENSMUSG00000021798 (Ldb3)	mmu-miR-103-2-5p	0.775197
ENSMUST00000064371	ENSMUSG00000052539 (Magi3)	mmu-miR-103-2-5p	0.746195
ENSMUST00000064571	ENSMUSG00000029094 (Afap1)	mmu-miR-103-2-5p	0.719184
ENSMUST00000065263	ENSMUSG00000038095 (Sbno1)	mmu-miR-103-2-5p	0.877328
ENSMUST00000065537	ENSMUSG00000021690 (Jmy)	mmu-miR-103-2-5p	0.712346
ENSMUST00000065740	ENSMUSG00000053358 (Gm9905)	mmu-miR-103-2-5p	0.927113
ENSMUST00000066060	ENSMUSG00000048251 (Bcl11b)	mmu-miR-103-2-5p	0.757457
ENSMUST00000066498	ENSMUSG00000036502 (Tmem255a)	mmu-miR-103-2-5p	0.724302
ENSMUST00000066529	ENSMUSG00000022206 (Npr3)	mmu-miR-103-2-5p	0.734219
ENSMUST00000067414	ENSMUSG00000009418 (Nav1)	mmu-miR-103-2-5p	0.785519
ENSMUST00000067689	ENSMUSG00000047888 (Tnrc6b)	mmu-miR-103-2-5p	0.894644
ENSMUST00000067744	ENSMUSG00000054604 (Cggbp1)	mmu-miR-103-2-5p	0.775869
ENSMUST00000067795	ENSMUSG00000025019 (Lcor)	mmu-miR-103-2-5p	0.905305
ENSMUST00000067990	ENSMUSG00000054763 (Defb42)	mmu-miR-103-2-5p	0.746505
ENSMUST00000068182	ENSMUSG00000054905 (Stfa3)	mmu-miR-103-2-5p	0.958048
ENSMUST00000068449	ENSMUSG00000055069 (Rab39)	mmu-miR-103-2-5p	0.712613
ENSMUST00000068519	ENSMUSG00000021133 (4933426M11Rik)	mmu-miR-103-2-5p	0.816232
ENSMUST00000068681	ENSMUSG00000026259 (Ngef)	mmu-miR-103-2-5p	0.991088
ENSMUST00000068792	ENSMUSG00000055296 (Tmem245)	mmu-miR-103-2-5p	0.838042
ENSMUST00000069097	ENSMUSG00000028842 (Ago3)	mmu-miR-103-2-5p	0.857697
ENSMUST00000069168	ENSMUSG00000055531 (Cpsf6)	mmu-miR-103-2-5p	0.77365
ENSMUST00000069245	ENSMUSG00000055561 (Spink5)	mmu-miR-103-2-5p	0.737358
ENSMUST00000069292	ENSMUSG00000030145 (Zfp248)	mmu-miR-103-2-5p	0.900935
ENSMUST00000069334	ENSMUSG00000055639 (Dach1)	mmu-miR-103-2-5p	0.714007
ENSMUST00000069449	ENSMUSG00000055723 (Rras2)	mmu-miR-103-2-5p	0.778948
ENSMUST00000070518	ENSMUSG00000004612 (Nkg7)	mmu-miR-103-2-5p	0.748259
ENSMUST00000070524	ENSMUSG00000056429 (Tgoln1)	mmu-miR-103-2-5p	0.74876
ENSMUST00000070538	ENSMUSG00000023460 (Rab12)	mmu-miR-103-2-5p	0.864969
ENSMUST00000070705	ENSMUSG00000056537 (Rlim)	mmu-miR-103-2-5p	0.954735
ENSMUST00000070748	ENSMUSG00000039706 (Ldb2)	mmu-miR-103-2-5p	0.831189
ENSMUST00000071561	ENSMUSG00000036078 (Sigmar1)	mmu-miR-103-2-5p	0.795402
ENSMUST00000072899	ENSMUSG00000032232 (Cgnl1)	mmu-miR-103-2-5p	0.754746
ENSMUST00000073043	ENSMUSG00000061353 (Cxcl12)	mmu-miR-103-2-5p	0.738496
ENSMUST00000073571	ENSMUSG00000059887 (Olfr1507)	mmu-miR-103-2-5p	0.720066
ENSMUST00000074694	ENSMUSG00000057614 (Gnai1)	mmu-miR-103-2-5p	0.88434
ENSMUST00000074912	ENSMUSG00000062376 (2010012O05Rik)	mmu-miR-103-2-5p	0.714543
ENSMUST00000075190	ENSMUSG00000031673 (Cdh11)	mmu-miR-103-2-5p	0.972553
ENSMUST00000075317	ENSMUSG00000022197 (Pdzd2)	mmu-miR-103-2-5p	0.812353
ENSMUST00000075916	ENSMUSG00000029587 (Zfp12)	mmu-miR-103-2-5p	0.818002
ENSMUST00000076264	ENSMUSG00000062761 (Zfp512)	mmu-miR-103-2-5p	0.756515
ENSMUST00000076968	ENSMUSG00000024743 (Syt7)	mmu-miR-103-2-5p	0.771313
ENSMUST00000077524	ENSMUSG00000057777 (Mab21l2)	mmu-miR-103-2-5p	0.990976
ENSMUST00000077853	ENSMUSG00000021413 (Prpf4b)	mmu-miR-103-2-5p	0.873859
ENSMUST00000078357	ENSMUSG00000022505 (Emp2)	mmu-miR-103-2-5p	0.706726
ENSMUST00000078442	ENSMUSG00000059845 (Gm11567)	mmu-miR-103-2-5p	0.750174
ENSMUST00000078908	ENSMUSG00000060621 (Nkpd1)	mmu-miR-103-2-5p	0.834384
ENSMUST00000079160	ENSMUSG00000037363 (Letm2)	mmu-miR-103-2-5p	0.767695
ENSMUST00000079323	ENSMUSG00000032776 (Mctp2)	mmu-miR-103-2-5p	0.770017
ENSMUST00000079857	ENSMUSG00000027330 (Cdc25b)	mmu-miR-103-2-5p	0.707928
ENSMUST00000080036	ENSMUSG00000029104 (Htt)	mmu-miR-103-2-5p	0.905986
ENSMUST00000080089	ENSMUSG00000024231 (Cul2)	mmu-miR-103-2-5p	0.956709
ENSMUST00000080164	ENSMUSG00000029227 (Fip1l1)	mmu-miR-103-2-5p	0.819598
ENSMUST00000080771	ENSMUSG00000019826 (Zbtb24)	mmu-miR-103-2-5p	0.713488
ENSMUST00000084125	ENSMUSG00000041459 (Tardbp)	mmu-miR-103-2-5p	0.829112
ENSMUST00000084564	ENSMUSG00000045639 (Zfp629)	mmu-miR-103-2-5p	0.758082
ENSMUST00000085856	ENSMUSG00000036898 (Zfp157)	mmu-miR-103-2-5p	0.809916
ENSMUST00000085992	ENSMUSG00000026564 (Dusp27)	mmu-miR-103-2-5p	0.715427
ENSMUST00000086074	ENSMUSG00000040265 (Dnm3)	mmu-miR-103-2-5p	0.880624
ENSMUST00000086123	ENSMUSG00000029406 (Pitpnm2)	mmu-miR-103-2-5p	0.890351
ENSMUST00000086829	ENSMUSG00000003452 (Bicd1)	mmu-miR-103-2-5p	0.783042
ENSMUST00000087228	ENSMUSG00000029208 (Guf1)	mmu-miR-103-2-5p	0.804955
ENSMUST00000087435	ENSMUSG00000067336 (Bmpr2)	mmu-miR-103-2-5p	0.753908
ENSMUST00000088494	ENSMUSG00000067787 (Blcap)	mmu-miR-103-2-5p	0.788575
ENSMUST00000089161	ENSMUSG00000068105 (Tnfrsf13c)	mmu-miR-103-2-5p	0.70704
ENSMUST00000089449	ENSMUSG00000033174 (Mgll)	mmu-miR-103-2-5p	0.751271
ENSMUST00000089510	ENSMUSG00000068267 (Cenpb)	mmu-miR-103-2-5p	0.716861
ENSMUST00000089622	ENSMUSG00000034832 (Tet3)	mmu-miR-103-2-5p	0.708378
ENSMUST00000090028	ENSMUSG00000079110 (Capn3)	mmu-miR-103-2-5p	0.797886
ENSMUST00000090260	ENSMUSG00000068606 (Gm4841)	mmu-miR-103-2-5p	0.845664
ENSMUST00000090464	ENSMUSG00000033502 (Cdc14a)	mmu-miR-103-2-5p	0.843219
ENSMUST00000090785	ENSMUSG00000038495 (Otud7b)	mmu-miR-103-2-5p	0.715898
ENSMUST00000091288	ENSMUSG00000079037 (Prnp)	mmu-miR-103-2-5p	0.80019
ENSMUST00000091471	ENSMUSG00000021779 (Thrb)	mmu-miR-103-2-5p	0.897603
ENSMUST00000091520	ENSMUSG00000058331 (Zfp85)	mmu-miR-103-2-5p	0.758794
ENSMUST00000091554	ENSMUSG00000033063 (Cntnap3)	mmu-miR-103-2-5p	0.707064
ENSMUST00000091920	ENSMUSG00000024491 (Rbm27)	mmu-miR-103-2-5p	0.86409
ENSMUST00000092015	ENSMUSG00000041923 (Nol4)	mmu-miR-103-2-5p	0.786194
ENSMUST00000092143	ENSMUSG00000051236 (Msrb3)	mmu-miR-103-2-5p	0.726056
ENSMUST00000092175	ENSMUSG00000035681 (Kcnc2)	mmu-miR-103-2-5p	0.728221
ENSMUST00000092584	ENSMUSG00000069662 (Marcks)	mmu-miR-103-2-5p	0.731301
ENSMUST00000092623	ENSMUSG00000019880 (Rspo3)	mmu-miR-103-2-5p	0.888751
ENSMUST00000093073	ENSMUSG00000017478 (Zc3h18)	mmu-miR-103-2-5p	0.898044
ENSMUST00000093183	ENSMUSG00000046345 (Smco1)	mmu-miR-103-2-5p	0.920982
ENSMUST00000093802	ENSMUSG00000056919 (Cep162)	mmu-miR-103-2-5p	0.750164
ENSMUST00000094215	ENSMUSG00000038503 (Mesdc2)	mmu-miR-103-2-5p	0.768318
ENSMUST00000096012	ENSMUSG00000035258 (Abi3bp)	mmu-miR-103-2-5p	0.706413
ENSMUST00000096250	ENSMUSG00000033237 (Arid2)	mmu-miR-103-2-5p	0.797193
ENSMUST00000096495	ENSMUSG00000064127 (Med14)	mmu-miR-103-2-5p	0.773081
ENSMUST00000097632	ENSMUSG00000073608 (Gm6086)	mmu-miR-103-2-5p	0.740746
ENSMUST00000097649	ENSMUSG00000026305 (Lrrfip1)	mmu-miR-103-2-5p	0.915073
ENSMUST00000097781	ENSMUSG00000017264 (Exosc10)	mmu-miR-103-2-5p	0.819664
ENSMUST00000097897	ENSMUSG00000028649 (Macf1)	mmu-miR-103-2-5p	0.83898
ENSMUST00000098066	ENSMUSG00000089945 (Palm2Akap2)	mmu-miR-103-2-5p	0.831047
ENSMUST00000098104	ENSMUSG00000028459 (Cd72)	mmu-miR-103-2-5p	0.731168
ENSMUST00000098763	ENSMUSG00000062127 (Cttnbp2nl)	mmu-miR-103-2-5p	0.702642
ENSMUST00000098948	ENSMUSG00000032187 (Smarca4)	mmu-miR-103-2-5p	0.789693
ENSMUST00000099090	ENSMUSG00000027806 (Tsc22d2)	mmu-miR-103-2-5p	0.886523
ENSMUST00000099262	ENSMUSG00000049658 (Bdp1)	mmu-miR-103-2-5p	0.925446
ENSMUST00000099277	ENSMUSG00000041685 (Fcho2)	mmu-miR-103-2-5p	0.713708
ENSMUST00000099337	ENSMUSG00000074785 (Plxnc1)	mmu-miR-103-2-5p	0.772632
ENSMUST00000099856	ENSMUSG00000021311 (Mtr)	mmu-miR-103-2-5p	0.721554
ENSMUST00000100064	ENSMUSG00000075316 (Scn9a)	mmu-miR-103-2-5p	0.711729
ENSMUST00000100219	ENSMUSG00000075419 (Dolk)	mmu-miR-103-2-5p	0.821182
ENSMUST00000100882	ENSMUSG00000072722 (Gm6588)	mmu-miR-103-2-5p	0.90638
ENSMUST00000101208	ENSMUSG00000072941 (Sod3)	mmu-miR-103-2-5p	0.764141
ENSMUST00000101341	ENSMUSG00000031314 (Taf1)	mmu-miR-103-2-5p	0.822385
ENSMUST00000101343	ENSMUSG00000029910 (Mad2l1)	mmu-miR-103-2-5p	0.790204
ENSMUST00000102589	ENSMUSG00000059796 (Eif4a1)	mmu-miR-103-2-5p	0.760243
ENSMUST00000102650	ENSMUSG00000047804 (Akap10)	mmu-miR-103-2-5p	0.812543
ENSMUST00000102721	ENSMUSG00000028544 (Slc5a9)	mmu-miR-103-2-5p	0.762346
ENSMUST00000102742	ENSMUSG00000028568 (Btf3l4)	mmu-miR-103-2-5p	0.896519
ENSMUST00000102746	ENSMUSG00000052997 (Uba2)	mmu-miR-103-2-5p	0.887991
ENSMUST00000102752	ENSMUSG00000007617 (Homer1)	mmu-miR-103-2-5p	0.882187
ENSMUST00000102903	ENSMUSG00000038729 (Akap2)	mmu-miR-103-2-5p	0.881705
ENSMUST00000103074	ENSMUSG00000027547 (Sall4)	mmu-miR-103-2-5p	0.810147
ENSMUST00000105097	ENSMUSG00000032846 (Zswim6)	mmu-miR-103-2-5p	0.712022
ENSMUST00000105473	ENSMUSG00000038602 (Slc35f1)	mmu-miR-103-2-5p	0.756377
ENSMUST00000105505	ENSMUSG00000019813 (Cep57l1)	mmu-miR-103-2-5p	0.704049
ENSMUST00000105525	ENSMUSG00000019986 (Ahi1)	mmu-miR-103-2-5p	0.847123
ENSMUST00000105617	ENSMUSG00000064065 (Ipcef1)	mmu-miR-103-2-5p	0.719702
ENSMUST00000106194	ENSMUSG00000044034 (Npb)	mmu-miR-103-2-5p	0.950053
ENSMUST00000106564	ENSMUSG00000055960 (Skint4)	mmu-miR-103-2-5p	0.754837
ENSMUST00000106757	ENSMUSG00000018433 (Nol11)	mmu-miR-103-2-5p	0.772266
ENSMUST00000107389	ENSMUSG00000020917 (Acly)	mmu-miR-103-2-5p	0.814857
ENSMUST00000107424	ENSMUSG00000059810 (Rgs3)	mmu-miR-103-2-5p	0.751284
ENSMUST00000107651	ENSMUSG00000028412 (Slc44a1)	mmu-miR-103-2-5p	0.880899
ENSMUST00000107720	ENSMUSG00000061455 (Stx17)	mmu-miR-103-2-5p	0.805431
ENSMUST00000107722	ENSMUSG00000057522 (Spop)	mmu-miR-103-2-5p	0.924485
ENSMUST00000108364	ENSMUSG00000011751 (Sptbn4)	mmu-miR-103-2-5p	0.725846
ENSMUST00000108428	ENSMUSG00000040952 (Rps19)	mmu-miR-103-2-5p	0.866956
ENSMUST00000108593	ENSMUSG00000018559 (Ctdnep1)	mmu-miR-103-2-5p	0.903236
ENSMUST00000109011	ENSMUSG00000078887 (Gm6710)	mmu-miR-103-2-5p	0.712296
ENSMUST00000109191	ENSMUSG00000074575 (Kcng1)	mmu-miR-103-2-5p	0.852255
ENSMUST00000109241	ENSMUSG00000042364 (Snx18)	mmu-miR-103-2-5p	0.898595
ENSMUST00000109280	ENSMUSG00000044950 (Pwwp2a)	mmu-miR-103-2-5p	0.742956
ENSMUST00000109349	ENSMUSG00000017734 (Dbndd2)	mmu-miR-103-2-5p	0.831103
ENSMUST00000109401	ENSMUSG00000009470 (Tnpo1)	mmu-miR-103-2-5p	0.934508
ENSMUST00000109518	ENSMUSG00000027651 (Rprd1b)	mmu-miR-103-2-5p	0.986984
ENSMUST00000109627	ENSMUSG00000089715 (Cbx6)	mmu-miR-103-2-5p	0.749643
ENSMUST00000109930	ENSMUSG00000020412 (Ascc2)	mmu-miR-103-2-5p	0.797058
ENSMUST00000109986	ENSMUSG00000037110 (Ralgapa2)	mmu-miR-103-2-5p	0.820945
ENSMUST00000110036	ENSMUSG00000022607 (Ptk2)	mmu-miR-103-2-5p	0.877024
ENSMUST00000110078	ENSMUSG00000002908 (Kcnn1)	mmu-miR-103-2-5p	0.820211
ENSMUST00000110483	ENSMUSG00000016128 (Stard13)	mmu-miR-103-2-5p	0.702259
ENSMUST00000110617	ENSMUSG00000039801 (2410089E03Rik)	mmu-miR-103-2-5p	0.707328
ENSMUST00000110636	ENSMUSG00000021156 (Zmynd11)	mmu-miR-103-2-5p	0.804681
ENSMUST00000110774	ENSMUSG00000033943 (Mga)	mmu-miR-103-2-5p	0.86218
ENSMUST00000110855	ENSMUSG00000026623 (Lpgat1)	mmu-miR-103-2-5p	0.775474
ENSMUST00000110934	ENSMUSG00000036968 (Cnpy4)	mmu-miR-103-2-5p	0.788111
ENSMUST00000111117	ENSMUSG00000026490 (Cdc42bpa)	mmu-miR-103-2-5p	0.752653
ENSMUST00000111338	ENSMUSG00000040549 (Ckap5)	mmu-miR-103-2-5p	0.706609
ENSMUST00000111557	ENSMUSG00000030313 (Dennd5b)	mmu-miR-103-2-5p	0.858385
ENSMUST00000111635	ENSMUSG00000079243 (Xirp1)	mmu-miR-103-2-5p	0.713063
ENSMUST00000111665	ENSMUSG00000050043 (Tmx2)	mmu-miR-103-2-5p	0.730864
ENSMUST00000111757	ENSMUSG00000050565 (Tor1aip2)	mmu-miR-103-2-5p	0.993253
ENSMUST00000111807	ENSMUSG00000006435 (Neurl1a)	mmu-miR-103-2-5p	0.767336
ENSMUST00000111859	ENSMUSG00000026482 (Rgl1)	mmu-miR-103-2-5p	0.779603
ENSMUST00000111945	ENSMUSG00000021936 (Mapk8)	mmu-miR-103-2-5p	0.782874
ENSMUST00000112146	ENSMUSG00000049176 (Frmpd4)	mmu-miR-103-2-5p	0.981448
ENSMUST00000112334	ENSMUSG00000040855 (Reps2)	mmu-miR-103-2-5p	0.726073
ENSMUST00000112464	ENSMUSG00000044150 (A830080D01Rik)	mmu-miR-103-2-5p	0.755255
ENSMUST00000112471	ENSMUSG00000041020 (Map7d2)	mmu-miR-103-2-5p	0.825561
ENSMUST00000112494	ENSMUSG00000064289 (Tank)	mmu-miR-103-2-5p	0.767181
ENSMUST00000112586	ENSMUSG00000040613 (Apobec1)	mmu-miR-103-2-5p	0.770047
ENSMUST00000112635	ENSMUSG00000060988 (Galnt13)	mmu-miR-103-2-5p	0.822639
ENSMUST00000112676	ENSMUSG00000049672 (Zbtb14)	mmu-miR-103-2-5p	0.731705
ENSMUST00000112751	ENSMUSG00000057329 (Bcl2)	mmu-miR-103-2-5p	0.745627
ENSMUST00000112877	ENSMUSG00000063972 (Nr6a1)	mmu-miR-103-2-5p	0.775023
ENSMUST00000113011	ENSMUSG00000031433 (Rbm41)	mmu-miR-103-2-5p	0.737604
ENSMUST00000113242	ENSMUSG00000059013 (Sh2d3c)	mmu-miR-103-2-5p	0.747443
ENSMUST00000113401	ENSMUSG00000029245 (Epha5)	mmu-miR-103-2-5p	0.944711
ENSMUST00000113573	ENSMUSG00000031229 (Atrx)	mmu-miR-103-2-5p	0.750107
ENSMUST00000113738	ENSMUSG00000037795 (N4bp2)	mmu-miR-103-2-5p	0.702934
ENSMUST00000113776	ENSMUSG00000059327 (Eda)	mmu-miR-103-2-5p	0.749346
ENSMUST00000113846	ENSMUSG00000040732 (Erg)	mmu-miR-103-2-5p	0.725586
ENSMUST00000114059	ENSMUSG00000016382 (Pls3)	mmu-miR-103-2-5p	0.731426
ENSMUST00000114124	ENSMUSG00000002489 (Tiam1)	mmu-miR-103-2-5p	0.849286
ENSMUST00000114292	ENSMUSG00000064115 (Cadm2)	mmu-miR-103-2-5p	0.783591
ENSMUST00000114459	ENSMUSG00000004980 (Hnrnpa2b1)	mmu-miR-103-2-5p	0.942834
ENSMUST00000114694	ENSMUSG00000022708 (Zbtb20)	mmu-miR-103-2-5p	0.726632
ENSMUST00000114723	ENSMUSG00000057914 (Cacnb2)	mmu-miR-103-2-5p	0.749765
ENSMUST00000114812	ENSMUSG00000034243 (Golgb1)	mmu-miR-103-2-5p	0.742663
ENSMUST00000114819	ENSMUSG00000022837 (Iqcb1)	mmu-miR-103-2-5p	0.77136
ENSMUST00000114900	ENSMUSG00000029826 (Zc3hav1)	mmu-miR-103-2-5p	0.718223
ENSMUST00000114940	ENSMUSG00000036916 (Zfp280c)	mmu-miR-103-2-5p	0.769974
ENSMUST00000115059	ENSMUSG00000016150 (Tenm1)	mmu-miR-103-2-5p	0.766014
ENSMUST00000115073	ENSMUSG00000025862 (Stag2)	mmu-miR-103-2-5p	0.75068
ENSMUST00000115567	ENSMUSG00000024431 (Nr3c1)	mmu-miR-103-2-5p	0.972261
ENSMUST00000116619	ENSMUSG00000032739 (Pram1)	mmu-miR-103-2-5p	0.860544
ENSMUST00000117242	ENSMUSG00000034109 (Golim4)	mmu-miR-103-2-5p	0.719603
ENSMUST00000117785	ENSMUSG00000052516 (Robo2)	mmu-miR-103-2-5p	0.863751
ENSMUST00000118152	ENSMUSG00000009575 (Cbx5)	mmu-miR-103-2-5p	0.7088
ENSMUST00000119870	ENSMUSG00000031789 (Cngb1)	mmu-miR-103-2-5p	0.740179
ENSMUST00000119944	ENSMUSG00000048661 (Lemd3)	mmu-miR-103-2-5p	0.804162
ENSMUST00000120057	ENSMUSG00000025010 (Ccnj)	mmu-miR-103-2-5p	0.77238
ENSMUST00000121916	ENSMUSG00000032081 (Apoc3)	mmu-miR-103-2-5p	0.709652
ENSMUST00000122022	ENSMUSG00000034055 (Phka1)	mmu-miR-103-2-5p	0.758081
ENSMUST00000122113	ENSMUSG00000005514 (Por)	mmu-miR-103-2-5p	0.786293
ENSMUST00000122960	ENSMUSG00000038354 (Ankrd35)	mmu-miR-103-2-5p	0.717801
ENSMUST00000122984	ENSMUSG00000025420 (Katnal2)	mmu-miR-103-2-5p	0.852019
ENSMUST00000123302	ENSMUSG00000037286 (Stag1)	mmu-miR-103-2-5p	0.851134
ENSMUST00000123495	ENSMUSG00000035439 (Haus8)	mmu-miR-103-2-5p	0.819188
ENSMUST00000123539	ENSMUSG00000027695 (Pld1)	mmu-miR-103-2-5p	0.727801
ENSMUST00000123736	ENSMUSG00000029516 (Cit)	mmu-miR-103-2-5p	0.826918
ENSMUST00000123853	ENSMUSG00000022016 (Akap11)	mmu-miR-103-2-5p	0.785438
ENSMUST00000124077	ENSMUSG00000008855 (Hdac5)	mmu-miR-103-2-5p	0.77971
ENSMUST00000124173	ENSMUSG00000030059 (Tmf1)	mmu-miR-103-2-5p	0.749686
ENSMUST00000124226	ENSMUSG00000049804 (Armcx4)	mmu-miR-103-2-5p	0.82823
ENSMUST00000124516	ENSMUSG00000056328 (Myh1)	mmu-miR-103-2-5p	0.754381
ENSMUST00000125040	ENSMUSG00000071533 (Pcnp)	mmu-miR-103-2-5p	0.809205
ENSMUST00000125055	ENSMUSG00000052613 (Pcdh15)	mmu-miR-103-2-5p	0.722629
ENSMUST00000125077	ENSMUSG00000052407 (Ccdc171)	mmu-miR-103-2-5p	0.851346
ENSMUST00000125514	ENSMUSG00000031446 (Cul4a)	mmu-miR-103-2-5p	0.71139
ENSMUST00000125519	ENSMUSG00000022972 (1110004E09Rik)	mmu-miR-103-2-5p	0.750293
ENSMUST00000125901	ENSMUSG00000021338 (Lrrc16a)	mmu-miR-103-2-5p	0.7061
ENSMUST00000126008	ENSMUSG00000057363 (Uxs1)	mmu-miR-103-2-5p	0.845269
ENSMUST00000126032	ENSMUSG00000023960 (Enpp5)	mmu-miR-103-2-5p	0.782757
ENSMUST00000126073	ENSMUSG00000020262 (Adarb1)	mmu-miR-103-2-5p	0.868625
ENSMUST00000126405	ENSMUSG00000032422 (Snx14)	mmu-miR-103-2-5p	0.856495
ENSMUST00000127177	ENSMUSG00000039831 (Arhgap29)	mmu-miR-103-2-5p	0.733627
ENSMUST00000127420	ENSMUSG00000025920 (Stau2)	mmu-miR-103-2-5p	0.735087
ENSMUST00000127485	ENSMUSG00000037788 (Vopp1)	mmu-miR-103-2-5p	0.77168
ENSMUST00000127630	ENSMUSG00000027160 (Ccdc34)	mmu-miR-103-2-5p	0.790136
ENSMUST00000127921	ENSMUSG00000026135 (Zfp142)	mmu-miR-103-2-5p	0.799291
ENSMUST00000128100	ENSMUSG00000028394 (Pole3)	mmu-miR-103-2-5p	0.706797
ENSMUST00000128115	ENSMUSG00000067369 (Trmt2b)	mmu-miR-103-2-5p	0.811926
ENSMUST00000128187	ENSMUSG00000029328 (Hnrnpdl)	mmu-miR-103-2-5p	0.815056
ENSMUST00000128230	ENSMUSG00000038335 (Tsr1)	mmu-miR-103-2-5p	0.802826
ENSMUST00000128483	ENSMUSG00000020380 (Rad50)	mmu-miR-103-2-5p	0.915205
ENSMUST00000129200	ENSMUSG00000023973 (Cnpy3)	mmu-miR-103-2-5p	0.827711
ENSMUST00000129449	ENSMUSG00000087370 (Tmem170b)	mmu-miR-103-2-5p	0.700289
ENSMUST00000129815	ENSMUSG00000040797 (Iqsec3)	mmu-miR-103-2-5p	0.845083
ENSMUST00000129935	ENSMUSG00000037805 (Rpl10a)	mmu-miR-103-2-5p	0.891746
ENSMUST00000130216	ENSMUSG00000071172 (Srsf3)	mmu-miR-103-2-5p	0.734328
ENSMUST00000130320	ENSMUSG00000001786 (Fbxo7)	mmu-miR-103-2-5p	0.712476
ENSMUST00000130481	ENSMUSG00000087141 (Plcxd2)	mmu-miR-103-2-5p	0.724928
ENSMUST00000131186	ENSMUSG00000019841 (Rev3l)	mmu-miR-103-2-5p	0.894509
ENSMUST00000131348	ENSMUSG00000036585 (Fgf1)	mmu-miR-103-2-5p	0.793525
ENSMUST00000132186	ENSMUSG00000068882 (Ssb)	mmu-miR-103-2-5p	0.955672
ENSMUST00000132253	ENSMUSG00000038803 (Ost4)	mmu-miR-103-2-5p	0.816766
ENSMUST00000132329	ENSMUSG00000042185 (Nfrkb)	mmu-miR-103-2-5p	0.884311
ENSMUST00000132358	ENSMUSG00000028329 (Xpa)	mmu-miR-103-2-5p	0.708635
ENSMUST00000132689	ENSMUSG00000036006 (Fam65b)	mmu-miR-103-2-5p	0.74302
ENSMUST00000132734	ENSMUSG00000029167 (Ppargc1a)	mmu-miR-103-2-5p	0.732178
ENSMUST00000132987	ENSMUSG00000032380 (Dapk2)	mmu-miR-103-2-5p	0.926715
ENSMUST00000133026	ENSMUSG00000003847 (Nfat5)	mmu-miR-103-2-5p	0.709951
ENSMUST00000133131	ENSMUSG00000020708 (Psmc5)	mmu-miR-103-2-5p	0.768507
ENSMUST00000133450	ENSMUSG00000047696 (Ccdc144b)	mmu-miR-103-2-5p	0.946757
ENSMUST00000133464	ENSMUSG00000047248 (C2cd3)	mmu-miR-103-2-5p	0.89094
ENSMUST00000133654	ENSMUSG00000027605 (Acss2)	mmu-miR-103-2-5p	0.701907
ENSMUST00000133727	ENSMUSG00000010362 (Rdm1)	mmu-miR-103-2-5p	0.725781
ENSMUST00000133758	ENSMUSG00000030924 (2610020H08Rik)	mmu-miR-103-2-5p	0.719292
ENSMUST00000134093	ENSMUSG00000029674 (Limk1)	mmu-miR-103-2-5p	0.771461
ENSMUST00000135014	ENSMUSG00000057715 (A830018L16Rik)	mmu-miR-103-2-5p	0.806203
ENSMUST00000135318	ENSMUSG00000072889 (Nfxl1)	mmu-miR-103-2-5p	0.90644
ENSMUST00000135984	ENSMUSG00000030263 (Lrmp)	mmu-miR-103-2-5p	0.754113
ENSMUST00000137268	ENSMUSG00000032727 (Mier3)	mmu-miR-103-2-5p	0.880775
ENSMUST00000137306	ENSMUSG00000020305 (Asb3)	mmu-miR-103-2-5p	0.814471
ENSMUST00000137404	ENSMUSG00000027977 (Ndst3)	mmu-miR-103-2-5p	0.753589
ENSMUST00000138166	ENSMUSG00000022641 (Bbx)	mmu-miR-103-2-5p	0.893261
ENSMUST00000138683	ENSMUSG00000032997 (Chpf)	mmu-miR-103-2-5p	0.722135
ENSMUST00000139064	ENSMUSG00000009734 (Pou6f2)	mmu-miR-103-2-5p	0.774048
ENSMUST00000139146	ENSMUSG00000031355 (Arhgap6)	mmu-miR-103-2-5p	0.716469
ENSMUST00000139294	ENSMUSG00000014232 (Cluap1)	mmu-miR-103-2-5p	0.95434
[truncated: 93,806 more rows]
