# Supplementary material for: Circular RNA expression profile in transgenic diabetic mouse kidneys
Source: Cell Mol Biol Lett. 2021 Jun 7;26:25. doi: 10.1186/s11658-021-00270-z (PMC8182942; doi:10.1186/s11658-021-00270-z)
Supplement: Supplementary file 6 — Additional file 6: Gene Ontology results obtained using DAVID Bioinformatics Resources [file 11658_2021_270_MOESM6_ESM.xlsx]

## Sheet: GOTERM_BP_DIRECT
Category	Term	Count	%	PValue	Genes	List Total	Pop Hits	Pop Total	Fold Enrichment	Bonferroni	Benjamini	FDR
GOTERM_BP_DIRECT	GO:0006351~transcription, DNA-templated	1608	10.8268	1.82517e-70	ENSMUST00000044564, ENSMUST00000024954, ENSMUST00000043237, ENSMUST00000034761, ENSMUST00000113669, ENSMUST00000175916, ENSMUST00000035606, ENSMUST00000067210, ENSMUST00000163924, ENSMUST00000035608, ENSMUST00000081980, ENSMUST00000090475, ENSMUST00000087285, ENSMUST00000048935, ENSMUST00000020106, ENSMUST00000023612, ENSMUST00000048934, ENSMUST00000018287, ENSMUST00000110168, ENSMUST00000057892,…	12362	1885	18082	1.24776	1.98122e-66	1.98122e-66	1.94435e-66
GOTERM_BP_DIRECT	GO:0006355~regulation of transcription, DNA-templated	1872	12.6044	2.07678e-56	ENSMUST00000044564, ENSMUST00000024954, ENSMUST00000043237, ENSMUST00000034761, ENSMUST00000175916, ENSMUST00000035606, ENSMUST00000112345, ENSMUST00000067210, ENSMUST00000163924, ENSMUST00000035608, ENSMUST00000081980, ENSMUST00000090475, ENSMUST00000087285, ENSMUST00000048935, ENSMUST00000020106, ENSMUST00000023612, ENSMUST00000048934, ENSMUST00000018287, ENSMUST00000110168, ENSMUST00000057892,…	12362	2279	18082	1.20149	2.25435e-52	1.12717e-52	1.1062e-52
GOTERM_BP_DIRECT	GO:0006810~transport	1501	10.1064	6.00787e-46	ENSMUST00000105801, ENSMUST00000088386, ENSMUST00000063084, ENSMUST00000021203, ENSMUST00000031492, ENSMUST00000000984, ENSMUST00000030164, ENSMUST00000079431, ENSMUST00000168383, ENSMUST00000025804, ENSMUST00000025805, ENSMUST00000024717, ENSMUST00000053035, ENSMUST00000030398, ENSMUST00000020362, ENSMUST00000070617, ENSMUST00000024705, ENSMUST00000000759, ENSMUST00000020107, ENSMUST00000020343,…	12362	1822	18082	1.20501	6.52154e-42	2.17385e-42	2.13339e-42
GOTERM_BP_DIRECT	GO:0045944~positive regulation of transcription from RNA polymerase II promoter	856	5.76353	1.31978e-39	ENSMUST00000024956, ENSMUST00000063084, ENSMUST00000024954, ENSMUST00000046502, ENSMUST00000126740, ENSMUST00000033671, ENSMUST00000110399, ENSMUST00000175916, ENSMUST00000111254, ENSMUST00000108089, ENSMUST00000034513, ENSMUST00000021692, ENSMUST00000087285, ENSMUST00000090475, ENSMUST00000023612, ENSMUST00000048934, ENSMUST00000021674, ENSMUST00000133026, ENSMUST00000075299, ENSMUST00000014917,…	12362	995	18082	1.25837	1.43262e-35	3.58155e-36	3.5149e-36
GOTERM_BP_DIRECT	GO:0045893~positive regulation of transcription, DNA-templated	517	3.48101	1.76612e-34	ENSMUST00000093852, ENSMUST00000022535, ENSMUST00000023504, ENSMUST00000043359, ENSMUST00000022895, ENSMUST00000043237, ENSMUST00000035850, ENSMUST00000000500, ENSMUST00000110399, ENSMUST00000150857, ENSMUST00000175916, ENSMUST00000032335, ENSMUST00000075192, ENSMUST00000029175, ENSMUST00000044210, ENSMUST00000044331, ENSMUST00000090475, ENSMUST00000101432, ENSMUST00000092532, ENSMUST00000088013,…	12362	576	18082	1.31288	1.91713e-30	3.83425e-31	3.7629e-31
GOTERM_BP_DIRECT	GO:0016310~phosphorylation	545	3.66954	4.75395e-34	ENSMUST00000043599, ENSMUST00000122383, ENSMUST00000126865, ENSMUST00000092889, ENSMUST00000021324, ENSMUST00000033671, ENSMUST00000167058, ENSMUST00000001950, ENSMUST00000025800, ENSMUST00000110036, ENSMUST00000024839, ENSMUST00000031490, ENSMUST00000023507, ENSMUST00000135222, ENSMUST00000033665, ENSMUST00000029175, ENSMUST00000044332, ENSMUST00000124556, ENSMUST00000102888, ENSMUST00000003908,…	12362	612	18082	1.30258	5.16041e-30	8.60069e-31	8.44064e-31
GOTERM_BP_DIRECT	GO:0000122~negative regulation of transcription from RNA polymerase II promoter	632	4.25532	2.42022e-31	ENSMUST00000093852, ENSMUST00000068415, ENSMUST00000063084, ENSMUST00000024954, ENSMUST00000025803, ENSMUST00000024839, ENSMUST00000091672, ENSMUST00000175916, ENSMUST00000054487, ENSMUST00000079788, ENSMUST00000034879, ENSMUST00000034511, ENSMUST00000110040, ENSMUST00000032335, ENSMUST00000029170, ENSMUST00000021692, ENSMUST00000124436, ENSMUST00000105930, ENSMUST00000035608, ENSMUST00000087285,…	12362	729	18082	1.26808	2.62715e-27	3.75307e-28	3.68323e-28
GOTERM_BP_DIRECT	GO:0006468~protein phosphorylation	510	3.43388	2.13262e-30	ENSMUST00000043599, ENSMUST00000002808, ENSMUST00000126865, ENSMUST00000092889, ENSMUST00000021324, ENSMUST00000122022, ENSMUST00000033671, ENSMUST00000167058, ENSMUST00000151826, ENSMUST00000000500, ENSMUST00000110036, ENSMUST00000024839, ENSMUST00000031490, ENSMUST00000023507, ENSMUST00000092640, ENSMUST00000032338, ENSMUST00000031486, ENSMUST00000033665, ENSMUST00000029175, ENSMUST00000124556,…	12362	576	18082	1.29511	2.31496e-26	2.8937e-27	2.83985e-27
GOTERM_BP_DIRECT	GO:0007399~nervous system development	346	2.32965	1.05305e-27	ENSMUST00000091556, ENSMUST00000049339, ENSMUST00000099712, ENSMUST00000058295, ENSMUST00000059021, ENSMUST00000023507, ENSMUST00000004673, ENSMUST00000095360, ENSMUST00000027554, ENSMUST00000110040, ENSMUST00000026225, ENSMUST00000061578, ENSMUST00000031004, ENSMUST00000030714, ENSMUST00000120756, ENSMUST00000101558, ENSMUST00000068664, ENSMUST00000168938, ENSMUST00000179165, ENSMUST00000061571,…	12362	377	18082	1.34243	1.14309e-23	1.2701e-24	1.24646e-24
GOTERM_BP_DIRECT	GO:0007275~multicellular organism development	851	5.72987	7.97643e-27	ENSMUST00000021204, ENSMUST00000063084, ENSMUST00000024954, ENSMUST00000126740, ENSMUST00000048923, ENSMUST00000167059, ENSMUST00000000500, ENSMUST00000110399, ENSMUST00000025803, ENSMUST00000175916, ENSMUST00000111253, ENSMUST00000111254, ENSMUST00000035608, ENSMUST00000087285, ENSMUST00000048935, ENSMUST00000063091, ENSMUST00000034991, ENSMUST00000169003, ENSMUST00000114769, ENSMUST00000057893,…	12362	1029	18082	1.20968	8.65841e-23	8.65841e-24	8.49729e-24
GOTERM_BP_DIRECT	GO:0035556~intracellular signal transduction	355	2.39025	8.9748e-22	ENSMUST00000043599, ENSMUST00000168260, ENSMUST00000046864, ENSMUST00000033671, ENSMUST00000167058, ENSMUST00000132987, ENSMUST00000024839, ENSMUST00000038562, ENSMUST00000023507, ENSMUST00000165305, ENSMUST00000115733, ENSMUST00000054002, ENSMUST00000032338, ENSMUST00000033549, ENSMUST00000165665, ENSMUST00000045540, ENSMUST00000029175, ENSMUST00000124556, ENSMUST00000190061, ENSMUST00000102524,…	12362	400	18082	1.29815	9.74214e-18	8.85649e-19	8.69168e-19
GOTERM_BP_DIRECT	GO:0006811~ion transport	498	3.35308	1.99826e-21	ENSMUST00000170580, ENSMUST00000042026, ENSMUST00000045779, ENSMUST00000079431, ENSMUST00000168383, ENSMUST00000053035, ENSMUST00000031127, ENSMUST00000031122, ENSMUST00000009689, ENSMUST00000020362, ENSMUST00000070617, ENSMUST00000070725, ENSMUST00000020107, ENSMUST00000070726, ENSMUST00000020102, ENSMUST00000031121, ENSMUST00000092891, ENSMUST00000150867, ENSMUST00000159561, ENSMUST00000059826,…	12362	584	18082	1.24731	2.16911e-17	1.80759e-18	1.77395e-18
GOTERM_BP_DIRECT	GO:0015031~protein transport	503	3.38675	6.24362e-21	ENSMUST00000088386, ENSMUST00000063084, ENSMUST00000023502, ENSMUST00000021203, ENSMUST00000031492, ENSMUST00000138603, ENSMUST00000021329, ENSMUST00000025804, ENSMUST00000024717, ENSMUST00000032457, ENSMUST00000031364, ENSMUST00000030039, ENSMUST00000033545, ENSMUST00000168018, ENSMUST00000030279, ENSMUST00000002818, ENSMUST00000023616, ENSMUST00000000759, ENSMUST00000023615, ENSMUST00000020343,…	12362	592	18082	1.24281	6.77745e-17	5.21343e-18	5.11641e-18
GOTERM_BP_DIRECT	GO:0016569~covalent chromatin modification	241	1.62268	1.15931e-17	ENSMUST00000047714, ENSMUST00000043359, ENSMUST00000041736, ENSMUST00000129691, ENSMUST00000149187, ENSMUST00000186375, ENSMUST00000111253, ENSMUST00000165307, ENSMUST00000034879, ENSMUST00000036018, ENSMUST00000033544, ENSMUST00000139383, ENSMUST00000029170, ENSMUST00000022660, ENSMUST00000044331, ENSMUST00000151390, ENSMUST00000100467, ENSMUST00000154666, ENSMUST00000076700, ENSMUST00000112588,…	12362	266	18082	1.32524	1.25843e-13	8.98877e-15	8.8215e-15
GOTERM_BP_DIRECT	GO:0030154~cell differentiation	636	4.28225	1.91525e-17	ENSMUST00000020118, ENSMUST00000021204, ENSMUST00000063084, ENSMUST00000024954, ENSMUST00000167059, ENSMUST00000080418, ENSMUST00000024839, ENSMUST00000113548, ENSMUST00000023507, ENSMUST00000030033, ENSMUST00000110040, ENSMUST00000125407, ENSMUST00000047720, ENSMUST00000021692, ENSMUST00000044210, ENSMUST00000090475, ENSMUST00000048935, ENSMUST00000088013, ENSMUST00000172754, ENSMUST00000034991,…	12362	780	18082	1.19267	2.079e-13	1.386e-14	1.36021e-14
GOTERM_BP_DIRECT	GO:0006357~regulation of transcription from RNA polymerase II promoter	344	2.31619	2.47972e-17	ENSMUST00000154537, ENSMUST00000063084, ENSMUST00000041730, ENSMUST00000024159, ENSMUST00000127152, ENSMUST00000034085, ENSMUST00000041618, ENSMUST00000111254, ENSMUST00000059817, ENSMUST00000170909, ENSMUST00000051773, ENSMUST00000029611, ENSMUST00000034513, ENSMUST00000036018, ENSMUST00000075192, ENSMUST00000038558, ENSMUST00000029170, ENSMUST00000025374, ENSMUST00000102645, ENSMUST00000081980,…	12362	397	18082	1.26743	2.69174e-13	1.68233e-14	1.65103e-14
GOTERM_BP_DIRECT	GO:0046777~protein autophosphorylation	172	1.15809	8.85228e-17	ENSMUST00000085272, ENSMUST00000103224, ENSMUST00000092889, ENSMUST00000103221, ENSMUST00000023467, ENSMUST00000122022, ENSMUST00000058295, ENSMUST00000002765, ENSMUST00000110036, ENSMUST00000024839, ENSMUST00000031490, ENSMUST00000023507, ENSMUST00000004156, ENSMUST00000028763, ENSMUST00000079828, ENSMUST00000060642, ENSMUST00000029175, ENSMUST00000102888, ENSMUST00000069597, ENSMUST00000033827,…	12362	183	18082	1.37479	1.20515e-12	5.65244e-14	5.54726e-14
GOTERM_BP_DIRECT	GO:0055085~transmembrane transport	316	2.12766	4.06635e-16	ENSMUST00000170580, ENSMUST00000018710, ENSMUST00000037478, ENSMUST00000004428, ENSMUST00000030398, ENSMUST00000190985, ENSMUST00000009689, ENSMUST00000143752, ENSMUST00000070617, ENSMUST00000069511, ENSMUST00000075619, ENSMUST00000070726, ENSMUST00000045303, ENSMUST00000020102, ENSMUST00000131522, ENSMUST00000150867, ENSMUST00000059826, ENSMUST00000028630, ENSMUST00000115068, ENSMUST00000027422,…	12362	364	18082	1.26982	4.82059e-12	2.45224e-13	2.4066e-13
GOTERM_BP_DIRECT	GO:0006915~apoptotic process	472	3.17802	3.32902e-15	ENSMUST00000125652, ENSMUST00000063084, ENSMUST00000146233, ENSMUST00000167059, ENSMUST00000115728, ENSMUST00000112456, ENSMUST00000111369, ENSMUST00000022419, ENSMUST00000023749, ENSMUST00000029178, ENSMUST00000112345, ENSMUST00000030154, ENSMUST00000108089, ENSMUST00000159555, ENSMUST00000034754, ENSMUST00000123349, ENSMUST00000023750, ENSMUST00000190068, ENSMUST00000088494, ENSMUST00000070968,…	12362	570	18082	1.21123	3.61544e-11	1.90192e-12	1.86653e-12
GOTERM_BP_DIRECT	GO:0006897~endocytosis	167	1.12443	3.65561e-14	ENSMUST00000023502, ENSMUST00000177895, ENSMUST00000045896, ENSMUST00000156435, ENSMUST00000171436, ENSMUST00000004428, ENSMUST00000091790, ENSMUST00000070575, ENSMUST00000070172, ENSMUST00000112456, ENSMUST00000163643, ENSMUST00000163402, ENSMUST00000142546, ENSMUST00000111014, ENSMUST00000142820, ENSMUST00000115453, ENSMUST00000080537, ENSMUST00000114002, ENSMUST00000102928, ENSMUST00000060642,…	12362	181	18082	1.34957	3.96493e-10	1.98408e-11	1.94716e-11
GOTERM_BP_DIRECT	GO:0007049~cell cycle	502	3.38002	4.0272e-14	ENSMUST00000090464, ENSMUST00000022416, ENSMUST00000022656, ENSMUST00000022536, ENSMUST00000067327, ENSMUST00000033671, ENSMUST00000035850, ENSMUST00000033310, ENSMUST00000111368, ENSMUST00000048807, ENSMUST00000024839, ENSMUST00000054487, ENSMUST00000030036, ENSMUST00000111253, ENSMUST00000035842, ENSMUST00000033544, ENSMUST00000029170, ENSMUST00000102528, ENSMUST00000029175, ENSMUST00000028087,…	12362	614	18082	1.1959	4.37468e-10	2.08168e-11	2.04294e-11
GOTERM_BP_DIRECT	GO:0016567~protein ubiquitination	309	2.08053	1.33684e-13	ENSMUST00000124200, ENSMUST00000066597, ENSMUST00000168260, ENSMUST00000129456, ENSMUST00000075869, ENSMUST00000041059, ENSMUST00000169357, ENSMUST00000130320, ENSMUST00000037115, ENSMUST00000097773, ENSMUST00000080418, ENSMUST00000030164, ENSMUST00000023509, ENSMUST00000028761, ENSMUST00000165305, ENSMUST00000054002, ENSMUST00000033549, ENSMUST00000081989, ENSMUST00000113792, ENSMUST00000045540,…	12362	362	18082	1.24855	1.451e-09	6.59607e-11	6.47333e-11
GOTERM_BP_DIRECT	GO:0007155~cell adhesion	401	2.69997	7.46446e-13	ENSMUST00000022895, ENSMUST00000135338, ENSMUST00000167059, ENSMUST00000115848, ENSMUST00000113304, ENSMUST00000075069, ENSMUST00000110036, ENSMUST00000114634, ENSMUST00000054487, ENSMUST00000114641, ENSMUST00000031243, ENSMUST00000080537, ENSMUST00000054128, ENSMUST00000034510, ENSMUST00000031246, ENSMUST00000075190, ENSMUST00000029175, ENSMUST00000163924, ENSMUST00000068664, ENSMUST00000170695,…	12362	485	18082	1.20937	8.1022e-09	3.5229e-10	3.45734e-10
GOTERM_BP_DIRECT	GO:0008285~negative regulation of cell proliferation	323	2.17479	2.07322e-12	ENSMUST00000093852, ENSMUST00000067327, ENSMUST00000111807, ENSMUST00000099712, ENSMUST00000097772, ENSMUST00000034085, ENSMUST00000075983, ENSMUST00000175916, ENSMUST00000028882, ENSMUST00000028881, ENSMUST00000095360, ENSMUST00000111493, ENSMUST00000036018, ENSMUST00000075192, ENSMUST00000030834, ENSMUST00000101558, ENSMUST00000063750, ENSMUST00000120754, ENSMUST00000022646, ENSMUST00000067556,…	12362	384	18082	1.23035	2.25049e-08	9.37701e-10	9.20252e-10
GOTERM_BP_DIRECT	GO:0007264~small GTPase mediated signal transduction	207	1.39375	8.95661e-12	ENSMUST00000024956, ENSMUST00000018156, ENSMUST00000017981, ENSMUST00000046864, ENSMUST00000058292, ENSMUST00000031492, ENSMUST00000031011, ENSMUST00000025804, ENSMUST00000080537, ENSMUST00000033545, ENSMUST00000069870, ENSMUST00000106107, ENSMUST00000091201, ENSMUST00000020101, ENSMUST00000020343, ENSMUST00000022765, ENSMUST00000154545, ENSMUST00000044338, ENSMUST00000035045, ENSMUST00000005889,…	12362	236	18082	1.28297	9.7224e-08	3.88896e-09	3.81659e-09
GOTERM_BP_DIRECT	GO:0048511~rhythmic process	120	0.807972	1.39328e-11	ENSMUST00000047714, ENSMUST00000093859, ENSMUST00000154135, ENSMUST00000033673, ENSMUST00000070575, ENSMUST00000142392, ENSMUST00000132227, ENSMUST00000024839, ENSMUST00000023507, ENSMUST00000175916, ENSMUST00000136398, ENSMUST00000037748, ENSMUST00000047040, ENSMUST00000061578, ENSMUST00000047321, ENSMUST00000023352, ENSMUST00000123507, ENSMUST00000068387, ENSMUST00000163924, ENSMUST00000111936,…	12362	128	18082	1.37129	1.51241e-07	5.80883e-09	5.70073e-09
GOTERM_BP_DIRECT	GO:0008283~cell proliferation	194	1.30622	1.44485e-11	ENSMUST00000041730, ENSMUST00000022895, ENSMUST00000041616, ENSMUST00000033310, ENSMUST00000186375, ENSMUST00000095476, ENSMUST00000023507, ENSMUST00000035606, ENSMUST00000095360, ENSMUST00000080537, ENSMUST00000020484, ENSMUST00000029175, ENSMUST00000086199, ENSMUST00000021552, ENSMUST00000118455, ENSMUST00000041987, ENSMUST00000075853, ENSMUST00000006856, ENSMUST00000019374, ENSMUST00000135573,…	12362	220	18082	1.28984	1.56838e-07	5.80883e-09	5.70073e-09
GOTERM_BP_DIRECT	GO:0030335~positive regulation of cell migration	180	1.21196	2.89695e-11	ENSMUST00000097419, ENSMUST00000069107, ENSMUST00000064174, ENSMUST00000063084, ENSMUST00000029846, ENSMUST00000058692, ENSMUST00000000500, ENSMUST00000110036, ENSMUST00000060807, ENSMUST00000073043, ENSMUST00000142788, ENSMUST00000114124, ENSMUST00000095360, ENSMUST00000064606, ENSMUST00000110040, ENSMUST00000029611, ENSMUST00000026225, ENSMUST00000014743, ENSMUST00000030317, ENSMUST00000085546,…	12362	203	18082	1.29698	3.14464e-07	1.12308e-08	1.10218e-08
GOTERM_BP_DIRECT	GO:0001525~angiogenesis	208	1.40048	4.18507e-11	ENSMUST00000103069, ENSMUST00000063084, ENSMUST00000016771, ENSMUST00000024954, ENSMUST00000046864, ENSMUST00000077925, ENSMUST00000167059, ENSMUST00000026459, ENSMUST00000113304, ENSMUST00000110036, ENSMUST00000034756, ENSMUST00000167841, ENSMUST00000030834, ENSMUST00000120754, ENSMUST00000041183, ENSMUST00000128139, ENSMUST00000041987, ENSMUST00000103171, ENSMUST00000006614, ENSMUST00000025914,…	12362	239	18082	1.27298	4.5429e-07	1.56652e-08	1.53736e-08
GOTERM_BP_DIRECT	GO:0016477~cell migration	170	1.14463	5.36535e-11	ENSMUST00000016498, ENSMUST00000072519, ENSMUST00000049339, ENSMUST00000046864, ENSMUST00000043517, ENSMUST00000112456, ENSMUST00000076313, ENSMUST00000020911, ENSMUST00000001319, ENSMUST00000023507, ENSMUST00000114124, ENSMUST00000080537, ENSMUST00000102927, ENSMUST00000031805, ENSMUST00000108249, ENSMUST00000029175, ENSMUST00000046110, ENSMUST00000103178, ENSMUST00000078849, ENSMUST00000188142,…	12362	191	18082	1.30189	5.82409e-07	1.94136e-08	1.90524e-08
GOTERM_BP_DIRECT	GO:0006974~cellular response to DNA damage stimulus	346	2.32965	7.8697e-11	ENSMUST00000108639, ENSMUST00000092889, ENSMUST00000153687, ENSMUST00000046864, ENSMUST00000169357, ENSMUST00000033673, ENSMUST00000128483, ENSMUST00000071268, ENSMUST00000030164, ENSMUST00000095476, ENSMUST00000113548, ENSMUST00000114877, ENSMUST00000035606, ENSMUST00000059018, ENSMUST00000030039, ENSMUST00000061578, ENSMUST00000113550, ENSMUST00000033544, ENSMUST00000148406, ENSMUST00000067692,…	12362	420	18082	1.20499	8.54256e-07	2.75567e-08	2.70439e-08
GOTERM_BP_DIRECT	GO:0007507~heart development	224	1.50821	1.36746e-10	ENSMUST00000124200, ENSMUST00000049339, ENSMUST00000021443, ENSMUST00000097530, ENSMUST00000058295, ENSMUST00000000500, ENSMUST00000111007, ENSMUST00000027431, ENSMUST00000111493, ENSMUST00000167841, ENSMUST00000006293, ENSMUST00000022646, ENSMUST00000021796, ENSMUST00000102880, ENSMUST00000154666, ENSMUST00000021552, ENSMUST00000027778, ENSMUST00000103171, ENSMUST00000112347, ENSMUST00000025914,…	12362	261	18082	1.25535	1.48438e-06	4.63869e-08	4.55237e-08
GOTERM_BP_DIRECT	GO:0098609~cell-cell adhesion	167	1.12443	3.14155e-10	ENSMUST00000094028, ENSMUST00000067567, ENSMUST00000050328, ENSMUST00000022894, ENSMUST00000171436, ENSMUST00000099557, ENSMUST00000166123, ENSMUST00000028517, ENSMUST00000073043, ENSMUST00000058178, ENSMUST00000163643, ENSMUST00000025890, ENSMUST00000109572, ENSMUST00000098990, ENSMUST00000107272, ENSMUST00000102928, ENSMUST00000087328, ENSMUST00000008991, ENSMUST00000102800, ENSMUST00000100986,…	12362	189	18082	1.29245	3.41015e-06	1.03338e-07	1.01415e-07
GOTERM_BP_DIRECT	GO:0007411~axon guidance	135	0.908968	3.89803e-10	ENSMUST00000128402, ENSMUST00000077925, ENSMUST00000110036, ENSMUST00000001319, ENSMUST00000114634, ENSMUST00000061617, ENSMUST00000111377, ENSMUST00000034115, ENSMUST00000080537, ENSMUST00000034510, ENSMUST00000105098, ENSMUST00000004036, ENSMUST00000031004, ENSMUST00000109854, ENSMUST00000030714, ENSMUST00000114086, ENSMUST00000029175, ENSMUST00000102801, ENSMUST00000022262, ENSMUST00000068664,…	12362	149	18082	1.32527	4.2313e-06	1.2445e-07	1.22134e-07
GOTERM_BP_DIRECT	GO:0006813~potassium ion transport	117	0.787773	5.44342e-10	ENSMUST00000170580, ENSMUST00000067327, ENSMUST00000034244, ENSMUST00000079431, ENSMUST00000190985, ENSMUST00000009689, ENSMUST00000021056, ENSMUST00000056708, ENSMUST00000020362, ENSMUST00000087965, ENSMUST00000062387, ENSMUST00000145539, ENSMUST00000072868, ENSMUST00000036092, ENSMUST00000089184, ENSMUST00000039366, ENSMUST00000116429, ENSMUST00000036493, ENSMUST00000059826, ENSMUST00000028630,…	12362	127	18082	1.34753	5.90881e-06	1.68824e-07	1.65682e-07
GOTERM_BP_DIRECT	GO:0001764~neuron migration	114	0.767573	1.31284e-09	ENSMUST00000041730, ENSMUST00000059021, ENSMUST00000110036, ENSMUST00000073043, ENSMUST00000031093, ENSMUST00000163888, ENSMUST00000037746, ENSMUST00000160379, ENSMUST00000133564, ENSMUST00000079828, ENSMUST00000030714, ENSMUST00000061850, ENSMUST00000068664, ENSMUST00000046110, ENSMUST00000061571, ENSMUST00000069614, ENSMUST00000063091, ENSMUST00000141572, ENSMUST00000066905, ENSMUST00000149692,…	12362	124	18082	1.34475	1.42507e-05	3.95856e-07	3.8849e-07
GOTERM_BP_DIRECT	GO:0018105~peptidyl-serine phosphorylation	121	0.814705	1.98103e-09	ENSMUST00000069107, ENSMUST00000103221, ENSMUST00000023467, ENSMUST00000167058, ENSMUST00000028119, ENSMUST00000001675, ENSMUST00000002765, ENSMUST00000070575, ENSMUST00000000500, ENSMUST00000031490, ENSMUST00000023507, ENSMUST00000056028, ENSMUST00000102927, ENSMUST00000060642, ENSMUST00000108249, ENSMUST00000023352, ENSMUST00000029175, ENSMUST00000102888, ENSMUST00000069597, ENSMUST00000003908,…	12362	133	18082	1.33073	2.15039e-05	5.81192e-07	5.70377e-07
GOTERM_BP_DIRECT	GO:0030036~actin cytoskeleton organization	128	0.861837	2.70609e-09	ENSMUST00000021207, ENSMUST00000024956, ENSMUST00000072519, ENSMUST00000018156, ENSMUST00000102493, ENSMUST00000171436, ENSMUST00000028758, ENSMUST00000039259, ENSMUST00000000500, ENSMUST00000071268, ENSMUST00000164980, ENSMUST00000021606, ENSMUST00000038684, ENSMUST00000072232, ENSMUST00000118966, ENSMUST00000035725, ENSMUST00000031364, ENSMUST00000080537, ENSMUST00000107032, ENSMUST00000055458,…	12362	142	18082	1.3185	2.93741e-05	7.73015e-07	7.5863e-07
GOTERM_BP_DIRECT	GO:0010628~positive regulation of gene expression	325	2.18826	3.86574e-09	ENSMUST00000047714, ENSMUST00000023504, ENSMUST00000128245, ENSMUST00000058295, ENSMUST00000182200, ENSMUST00000000500, ENSMUST00000023507, ENSMUST00000028882, ENSMUST00000028881, ENSMUST00000079788, ENSMUST00000033664, ENSMUST00000031486, ENSMUST00000029611, ENSMUST00000167841, ENSMUST00000130451, ENSMUST00000107432, ENSMUST00000021692, ENSMUST00000029175, ENSMUST00000044331, ENSMUST00000105930,…	12362	399	18082	1.19143	4.19618e-05	1.07597e-06	1.05594e-06
GOTERM_BP_DIRECT	GO:0006886~intracellular protein transport	198	1.33315	4.89343e-09	ENSMUST00000103186, ENSMUST00000040766, ENSMUST00000024717, ENSMUST00000039892, ENSMUST00000161189, ENSMUST00000098990, ENSMUST00000189874, ENSMUST00000130451, ENSMUST00000047285, ENSMUST00000120875, ENSMUST00000023615, ENSMUST00000170331, ENSMUST00000161991, ENSMUST00000028752, ENSMUST00000031355, ENSMUST00000102759, ENSMUST00000006181, ENSMUST00000023062, ENSMUST00000156173, ENSMUST00000065167,…	12362	232	18082	1.24835	5.31168e-05	1.32796e-06	1.30324e-06
GOTERM_BP_DIRECT	GO:0016192~vesicle-mediated transport	183	1.23216	6.7272e-09	ENSMUST00000124289, ENSMUST00000143241, ENSMUST00000101285, ENSMUST00000065304, ENSMUST00000103186, ENSMUST00000040766, ENSMUST00000028916, ENSMUST00000021329, ENSMUST00000114126, ENSMUST00000025890, ENSMUST00000030039, ENSMUST00000030797, ENSMUST00000033545, ENSMUST00000168018, ENSMUST00000048774, ENSMUST00000002091, ENSMUST00000063632, ENSMUST00000008991, ENSMUST00000047285, ENSMUST00000086112,…	12362	213	18082	1.25669	7.30211e-05	1.78107e-06	1.74792e-06
GOTERM_BP_DIRECT	GO:0030182~neuron differentiation	115	0.774306	1.06408e-08	ENSMUST00000100750, ENSMUST00000020991, ENSMUST00000041730, ENSMUST00000128245, ENSMUST00000097530, ENSMUST00000111377, ENSMUST00000163888, ENSMUST00000037746, ENSMUST00000034115, ENSMUST00000108089, ENSMUST00000079828, ENSMUST00000102528, ENSMUST00000035608, ENSMUST00000049507, ENSMUST00000152522, ENSMUST00000066743, ENSMUST00000023732, ENSMUST00000048934, ENSMUST00000071134, ENSMUST00000118578,…	12362	127	18082	1.3245	0.000115499	2.75013e-06	2.69895e-06
GOTERM_BP_DIRECT	GO:0043065~positive regulation of apoptotic process	275	1.8516	1.60073e-08	ENSMUST00000125652, ENSMUST00000093852, ENSMUST00000020118, ENSMUST00000111807, ENSMUST00000038447, ENSMUST00000029846, ENSMUST00000167059, ENSMUST00000036387, ENSMUST00000023507, ENSMUST00000032457, ENSMUST00000029178, ENSMUST00000028881, ENSMUST00000190985, ENSMUST00000141453, ENSMUST00000030834, ENSMUST00000029175, ENSMUST00000063750, ENSMUST00000095806, ENSMUST00000023732, ENSMUST00000028190,…	12362	335	18082	1.20073	0.000173744	4.0409e-06	3.96571e-06
GOTERM_BP_DIRECT	GO:0045892~negative regulation of transcription, DNA-templated	456	3.07029	1.79971e-08	ENSMUST00000043599, ENSMUST00000093852, ENSMUST00000047714, ENSMUST00000023504, ENSMUST00000067327, ENSMUST00000033673, ENSMUST00000000500, ENSMUST00000150857, ENSMUST00000175916, ENSMUST00000111253, ENSMUST00000058845, ENSMUST00000032335, ENSMUST00000022660, ENSMUST00000029175, ENSMUST00000044210, ENSMUST00000044331, ENSMUST00000163924, ENSMUST00000000759, ENSMUST00000022646, ENSMUST00000172754,…	12362	579	18082	1.15198	0.00019534	4.43997e-06	4.35735e-06
GOTERM_BP_DIRECT	GO:0006629~lipid metabolic process	367	2.47105	2.36524e-08	ENSMUST00000177779, ENSMUST00000002926, ENSMUST00000067567, ENSMUST00000063084, ENSMUST00000021684, ENSMUST00000105808, ENSMUST00000045898, ENSMUST00000026459, ENSMUST00000079791, ENSMUST00000103181, ENSMUST00000050562, ENSMUST00000167175, ENSMUST00000025925, ENSMUST00000032336, ENSMUST00000026462, ENSMUST00000026583, ENSMUST00000026220, ENSMUST00000029610, ENSMUST00000026221, ENSMUST00000034874,…	12362	459	18082	1.16953	0.000256714	5.70549e-06	5.59932e-06
GOTERM_BP_DIRECT	GO:0006914~autophagy	126	0.848371	3.6389e-08	ENSMUST00000041055, ENSMUST00000069106, ENSMUST00000063084, ENSMUST00000170068, ENSMUST00000103221, ENSMUST00000018315, ENSMUST00000018711, ENSMUST00000043237, ENSMUST00000099712, ENSMUST00000001950, ENSMUST00000138603, ENSMUST00000030164, ENSMUST00000008748, ENSMUST00000146071, ENSMUST00000025804, ENSMUST00000031490, ENSMUST00000024717, ENSMUST00000023749, ENSMUST00000039892, ENSMUST00000032457,…	12362	142	18082	1.2979	0.000394925	8.58701e-06	8.42722e-06
GOTERM_BP_DIRECT	GO:0007409~axonogenesis	98	0.659844	3.95649e-08	ENSMUST00000025408, ENSMUST00000031093, ENSMUST00000166241, ENSMUST00000031490, ENSMUST00000023507, ENSMUST00000113822, ENSMUST00000034115, ENSMUST00000108364, ENSMUST00000037623, ENSMUST00000114086, ENSMUST00000061071, ENSMUST00000061190, ENSMUST00000010044, ENSMUST00000168793, ENSMUST00000097786, ENSMUST00000079258, ENSMUST00000110298, ENSMUST00000112751, ENSMUST00000114015, ENSMUST00000053568,…	12362	107	18082	1.33968	0.000429384	9.03271e-06	8.86462e-06
GOTERM_BP_DIRECT	GO:0006397~mRNA processing	264	1.77754	3.9942e-08	ENSMUST00000044207, ENSMUST00000092404, ENSMUST00000033673, ENSMUST00000182200, ENSMUST00000007814, ENSMUST00000130325, ENSMUST00000055575, ENSMUST00000112586, ENSMUST00000008477, ENSMUST00000141453, ENSMUST00000035721, ENSMUST00000174391, ENSMUST00000140806, ENSMUST00000025137, ENSMUST00000146903, ENSMUST00000154304, ENSMUST00000025117, ENSMUST00000126073, ENSMUST00000076941, ENSMUST00000115979,…	12362	322	18082	1.19924	0.000433476	9.03271e-06	8.86462e-06
GOTERM_BP_DIRECT	GO:0009952~anterior/posterior pattern specification	102	0.686776	4.13258e-08	ENSMUST00000089112, ENSMUST00000093852, ENSMUST00000120363, ENSMUST00000049339, ENSMUST00000168423, ENSMUST00000001711, ENSMUST00000111254, ENSMUST00000001562, ENSMUST00000063116, ENSMUST00000021692, ENSMUST00000030839, ENSMUST00000006293, ENSMUST00000059272, ENSMUST00000101395, ENSMUST00000018842, ENSMUST00000010044, ENSMUST00000118578, ENSMUST00000057892, ENSMUST00000061745, ENSMUST00000032322,…	12362	112	18082	1.33211	0.000448491	9.15493e-06	8.98457e-06
GOTERM_BP_DIRECT	GO:0034765~regulation of ion transmembrane transport	120	0.807972	6.48133e-08	ENSMUST00000170580, ENSMUST00000080418, ENSMUST00000079431, ENSMUST00000171835, ENSMUST00000112064, ENSMUST00000186889, ENSMUST00000190985, ENSMUST00000009689, ENSMUST00000084615, ENSMUST00000021056, ENSMUST00000056708, ENSMUST00000106742, ENSMUST00000060125, ENSMUST00000070617, ENSMUST00000062387, ENSMUST00000028241, ENSMUST00000072868, ENSMUST00000100064, ENSMUST00000036092, ENSMUST00000089184,…	12362	135	18082	1.30019	0.000703301	1.40591e-05	1.37975e-05
GOTERM_BP_DIRECT	GO:0007169~transmembrane receptor protein tyrosine kinase signaling pathway	92	0.619445	6.6054e-08	ENSMUST00000105845, ENSMUST00000149146, ENSMUST00000041377, ENSMUST00000016498, ENSMUST00000022698, ENSMUST00000022699, ENSMUST00000072311, ENSMUST00000167497, ENSMUST00000058295, ENSMUST00000031171, ENSMUST00000112265, ENSMUST00000110480, ENSMUST00000064405, ENSMUST00000111054, ENSMUST00000110240, ENSMUST00000079828, ENSMUST00000014743, ENSMUST00000176250, ENSMUST00000111050, ENSMUST00000161949,…	12362	100	18082	1.34569	0.000716759	1.40591e-05	1.37975e-05
GOTERM_BP_DIRECT	GO:0060070~canonical Wnt signaling pathway	83	0.558847	7.13673e-08	ENSMUST00000018630, ENSMUST00000102575, ENSMUST00000032180, ENSMUST00000054294, ENSMUST00000020911, ENSMUST00000023507, ENSMUST00000027035, ENSMUST00000114246, ENSMUST00000029653, ENSMUST00000163844, ENSMUST00000029611, ENSMUST00000088217, ENSMUST00000044970, ENSMUST00000067495, ENSMUST00000105930, ENSMUST00000179165, ENSMUST00000069536, ENSMUST00000045747, ENSMUST00000040134, ENSMUST00000023734,…	12362	89	18082	1.3641	0.000774392	1.48979e-05	1.46207e-05
GOTERM_BP_DIRECT	GO:0006486~protein glycosylation	104	0.700242	2.13447e-07	ENSMUST00000174266, ENSMUST00000040001, ENSMUST00000136822, ENSMUST00000112616, ENSMUST00000113306, ENSMUST00000021605, ENSMUST00000092640, ENSMUST00000079545, ENSMUST00000164614, ENSMUST00000002133, ENSMUST00000160899, ENSMUST00000125407, ENSMUST00000048016, ENSMUST00000161502, ENSMUST00000183538, ENSMUST00000069994, ENSMUST00000062041, ENSMUST00000021558, ENSMUST00000003509, ENSMUST00000066987,…	12362	116	18082	1.31139	0.00231429	4.37164e-05	4.29029e-05
GOTERM_BP_DIRECT	GO:0051260~protein homooligomerization	167	1.12443	2.37783e-07	ENSMUST00000154537, ENSMUST00000170580, ENSMUST00000156711, ENSMUST00000127396, ENSMUST00000030164, ENSMUST00000168383, ENSMUST00000003857, ENSMUST00000026068, ENSMUST00000115453, ENSMUST00000032454, ENSMUST00000108883, ENSMUST00000190985, ENSMUST00000184744, ENSMUST00000056708, ENSMUST00000086199, ENSMUST00000023593, ENSMUST00000190061, ENSMUST00000028241, ENSMUST00000047286, ENSMUST00000072868,…	12362	197	18082	1.23996	0.0025778	4.67131e-05	4.58439e-05
GOTERM_BP_DIRECT	GO:0001934~positive regulation of protein phosphorylation	157	1.0571	2.39851e-07	ENSMUST00000063084, ENSMUST00000103221, ENSMUST00000148810, ENSMUST00000029846, ENSMUST00000058295, ENSMUST00000070575, ENSMUST00000110036, ENSMUST00000034756, ENSMUST00000028881, ENSMUST00000008878, ENSMUST00000033389, ENSMUST00000080537, ENSMUST00000110040, ENSMUST00000167841, ENSMUST00000163762, ENSMUST00000130451, ENSMUST00000060642, ENSMUST00000085546, ENSMUST00000084215, ENSMUST00000068387,…	12362	184	18082	1.24807	0.00260019	4.67131e-05	4.58439e-05
GOTERM_BP_DIRECT	GO:0032092~positive regulation of protein binding	65	0.437651	2.40989e-07	ENSMUST00000018313, ENSMUST00000018476, ENSMUST00000179755, ENSMUST00000022212, ENSMUST00000020630, ENSMUST00000111569, ENSMUST00000038886, ENSMUST00000167497, ENSMUST00000115728, ENSMUST00000028836, ENSMUST00000018353, ENSMUST00000058136, ENSMUST00000113504, ENSMUST00000023507, ENSMUST00000114124, ENSMUST00000115453, ENSMUST00000060642, ENSMUST00000105575, ENSMUST00000155990, ENSMUST00000163966,…	12362	68	18082	1.39818	0.00261252	4.67131e-05	4.58439e-05
GOTERM_BP_DIRECT	GO:0042787~protein ubiquitination involved in ubiquitin-dependent protein catabolic process	118	0.794506	2.79434e-07	ENSMUST00000039373, ENSMUST00000171155, ENSMUST00000025649, ENSMUST00000091556, ENSMUST00000126980, ENSMUST00000103067, ENSMUST00000092800, ENSMUST00000153687, ENSMUST00000130320, ENSMUST00000097773, ENSMUST00000127396, ENSMUST00000080418, ENSMUST00000130169, ENSMUST00000030284, ENSMUST00000110677, ENSMUST00000115699, ENSMUST00000046071, ENSMUST00000081989, ENSMUST00000163409, ENSMUST00000108246,…	12362	134	18082	1.28806	0.00302866	5.3215e-05	5.22247e-05
GOTERM_BP_DIRECT	GO:0051301~cell division	300	2.01993	2.84833e-07	ENSMUST00000090464, ENSMUST00000022416, ENSMUST00000022656, ENSMUST00000022536, ENSMUST00000072119, ENSMUST00000132862, ENSMUST00000097773, ENSMUST00000048807, ENSMUST00000111368, ENSMUST00000095476, ENSMUST00000111253, ENSMUST00000033544, ENSMUST00000102528, ENSMUST00000000759, ENSMUST00000100220, ENSMUST00000040776, ENSMUST00000123244, ENSMUST00000021311, ENSMUST00000075853, ENSMUST00000024709,…	12362	374	18082	1.1733	0.00308709	5.33079e-05	5.23159e-05
GOTERM_BP_DIRECT	GO:0042147~retrograde transport, endosome to Golgi	59	0.397253	3.23243e-07	ENSMUST00000021761, ENSMUST00000113907, ENSMUST00000103186, ENSMUST00000021329, ENSMUST00000024717, ENSMUST00000095950, ENSMUST00000185118, ENSMUST00000030797, ENSMUST00000125925, ENSMUST00000047203, ENSMUST00000082152, ENSMUST00000025178, ENSMUST00000155671, ENSMUST00000176013, ENSMUST00000002818, ENSMUST00000022721, ENSMUST00000045864, ENSMUST00000059390, ENSMUST00000160590, ENSMUST00000034470,…	12362	61	18082	1.41475	0.00350265	5.94712e-05	5.83645e-05
GOTERM_BP_DIRECT	GO:0051259~protein oligomerization	64	0.430918	3.32985e-07	ENSMUST00000119172, ENSMUST00000102575, ENSMUST00000022853, ENSMUST00000144850, ENSMUST00000038006, ENSMUST00000040766, ENSMUST00000167175, ENSMUST00000036188, ENSMUST00000053034, ENSMUST00000115453, ENSMUST00000068581, ENSMUST00000023075, ENSMUST00000003183, ENSMUST00000042594, ENSMUST00000118370, ENSMUST00000066545, ENSMUST00000074729, ENSMUST00000020980, ENSMUST00000059826, ENSMUST00000029842,…	12362	67	18082	1.39721	0.00360802	6.02425e-05	5.91214e-05
GOTERM_BP_DIRECT	GO:0009887~organ morphogenesis	98	0.659844	3.76288e-07	ENSMUST00000069107, ENSMUST00000032180, ENSMUST00000168269, ENSMUST00000004949, ENSMUST00000001319, ENSMUST00000023507, ENSMUST00000139389, ENSMUST00000143235, ENSMUST00000139661, ENSMUST00000068387, ENSMUST00000006293, ENSMUST00000181504, ENSMUST00000023734, ENSMUST00000023732, ENSMUST00000022246, ENSMUST00000010044, ENSMUST00000098355, ENSMUST00000118578, ENSMUST00000014917, ENSMUST00000112751,…	12362	109	18082	1.3151	0.00407627	6.69607e-05	6.57147e-05
GOTERM_BP_DIRECT	GO:0050821~protein stabilization	113	0.76084	3.90482e-07	ENSMUST00000117757, ENSMUST00000161189, ENSMUST00000136398, ENSMUST00000033824, ENSMUST00000027035, ENSMUST00000189874, ENSMUST00000095360, ENSMUST00000136278, ENSMUST00000111252, ENSMUST00000063116, ENSMUST00000113271, ENSMUST00000107679, ENSMUST00000068387, ENSMUST00000072916, ENSMUST00000066882, ENSMUST00000044058, ENSMUST00000105816, ENSMUST00000023732, ENSMUST00000045827, ENSMUST00000170617,…	12362	128	18082	1.2913	0.00422971	6.83658e-05	6.70936e-05
GOTERM_BP_DIRECT	GO:0035023~regulation of Rho protein signal transduction	72	0.484783	5.14911e-07	ENSMUST00000173099, ENSMUST00000046864, ENSMUST00000098826, ENSMUST00000035773, ENSMUST00000147041, ENSMUST00000110087, ENSMUST00000114960, ENSMUST00000114124, ENSMUST00000030033, ENSMUST00000114002, ENSMUST00000107032, ENSMUST00000033468, ENSMUST00000165665, ENSMUST00000161861, ENSMUST00000138493, ENSMUST00000123989, ENSMUST00000152281, ENSMUST00000152006, ENSMUST00000022566, ENSMUST00000006618,…	12362	77	18082	1.36773	0.00557377	8.87199e-05	8.70689e-05
GOTERM_BP_DIRECT	GO:0001701~in utero embryonic development	243	1.63614	6.01034e-07	ENSMUST00000016771, ENSMUST00000049339, ENSMUST00000022895, ENSMUST00000072119, ENSMUST00000115848, ENSMUST00000095476, ENSMUST00000150857, ENSMUST00000142546, ENSMUST00000035725, ENSMUST00000032211, ENSMUST00000135222, ENSMUST00000030834, ENSMUST00000086635, ENSMUST00000120754, ENSMUST00000087285, ENSMUST00000021314, ENSMUST00000021796, ENSMUST00000154666, ENSMUST00000172754, ENSMUST00000152805,…	12362	299	18082	1.18876	0.00650299	0.000101941	0.000100044
GOTERM_BP_DIRECT	GO:0090090~negative regulation of canonical Wnt signaling pathway	92	0.619445	6.61378e-07	ENSMUST00000124200, ENSMUST00000036060, ENSMUST00000018476, ENSMUST00000107508, ENSMUST00000078019, ENSMUST00000028836, ENSMUST00000018353, ENSMUST00000110510, ENSMUST00000025803, ENSMUST00000034086, ENSMUST00000028288, ENSMUST00000027035, ENSMUST00000084535, ENSMUST00000115453, ENSMUST00000029611, ENSMUST00000026269, ENSMUST00000028689, ENSMUST00000145698, ENSMUST00000108769, ENSMUST00000067495,…	12362	102	18082	1.31931	0.00715355	0.00011045	0.000108395
GOTERM_BP_DIRECT	GO:0016055~Wnt signaling pathway	178	1.19849	6.96955e-07	ENSMUST00000021204, ENSMUST00000046869, ENSMUST00000025649, ENSMUST00000032180, ENSMUST00000092800, ENSMUST00000128245, ENSMUST00000070575, ENSMUST00000043637, ENSMUST00000034085, ENSMUST00000025803, ENSMUST00000171838, ENSMUST00000097897, ENSMUST00000034086, ENSMUST00000023507, ENSMUST00000004673, ENSMUST00000160770, ENSMUST00000027035, ENSMUST00000114246, ENSMUST00000029611, ENSMUST00000028767,…	12362	213	18082	1.22236	0.00753691	0.000114628	0.000112495
GOTERM_BP_DIRECT	GO:0008360~regulation of cell shape	121	0.814705	7.8028e-07	ENSMUST00000106616, ENSMUST00000024956, ENSMUST00000016771, ENSMUST00000113829, ENSMUST00000058210, ENSMUST00000102490, ENSMUST00000042944, ENSMUST00000036387, ENSMUST00000070575, ENSMUST00000071268, ENSMUST00000110036, ENSMUST00000112456, ENSMUST00000076313, ENSMUST00000118966, ENSMUST00000110040, ENSMUST00000109331, ENSMUST00000055458, ENSMUST00000161861, ENSMUST00000030317, ENSMUST00000048138,…	12362	139	18082	1.27329	0.00843418	0.000125571	0.000123235
GOTERM_BP_DIRECT	GO:0006836~neurotransmitter transport	45	0.302989	7.86629e-07	ENSMUST00000149168, ENSMUST00000156537, ENSMUST00000040960, ENSMUST00000037478, ENSMUST00000032185, ENSMUST00000165175, ENSMUST00000150838, ENSMUST00000045738, ENSMUST00000097811, ENSMUST00000035371, ENSMUST00000032710, ENSMUST00000106283, ENSMUST00000161263, ENSMUST00000169449, ENSMUST00000000572, ENSMUST00000114464, ENSMUST00000032454, ENSMUST00000026985, ENSMUST00000106267, ENSMUST00000046892,…	12362	45	18082	1.46271	0.00850251	0.000125571	0.000123235
GOTERM_BP_DIRECT	GO:0030326~embryonic limb morphogenesis	60	0.403986	1.20272e-06	ENSMUST00000021922, ENSMUST00000093852, ENSMUST00000032180, ENSMUST00000041892, ENSMUST00000041730, ENSMUST00000041659, ENSMUST00000110510, ENSMUST00000025803, ENSMUST00000063918, ENSMUST00000099087, ENSMUST00000028288, ENSMUST00000036019, ENSMUST00000029611, ENSMUST00000028689, ENSMUST00000063116, ENSMUST00000025497, ENSMUST00000030917, ENSMUST00000160937, ENSMUST00000176911, ENSMUST00000041987,…	12362	63	18082	1.39306	0.0129707	0.00018921	0.000185689
GOTERM_BP_DIRECT	GO:0048013~ephrin receptor signaling pathway	43	0.289523	1.61523e-06	ENSMUST00000149146, ENSMUST00000105845, ENSMUST00000100770, ENSMUST00000149800, ENSMUST00000040964, ENSMUST00000167497, ENSMUST00000110036, ENSMUST00000001319, ENSMUST00000073387, ENSMUST00000053880, ENSMUST00000029674, ENSMUST00000027451, ENSMUST00000029673, ENSMUST00000114124, ENSMUST00000116522, ENSMUST00000053413, ENSMUST00000114002, ENSMUST00000051477, ENSMUST00000004036, ENSMUST00000064405,…	12362	43	18082	1.46271	0.0173806	0.000250477	0.000245816
GOTERM_BP_DIRECT	GO:0016337~single organismal cell-cell adhesion	96	0.646378	1.74896e-06	ENSMUST00000016771, ENSMUST00000020078, ENSMUST00000018315, ENSMUST00000029846, ENSMUST00000074015, ENSMUST00000043517, ENSMUST00000113304, ENSMUST00000045817, ENSMUST00000114634, ENSMUST00000029574, ENSMUST00000006578, ENSMUST00000161342, ENSMUST00000034510, ENSMUST00000030317, ENSMUST00000102801, ENSMUST00000029175, ENSMUST00000025254, ENSMUST00000046110, ENSMUST00000181504, ENSMUST00000023335,…	12362	108	18082	1.30019	0.0188059	0.000267393	0.000262418
GOTERM_BP_DIRECT	GO:0000209~protein polyubiquitination	92	0.619445	1.85804e-06	ENSMUST00000070658, ENSMUST00000016452, ENSMUST00000174343, ENSMUST00000046941, ENSMUST00000153687, ENSMUST00000112934, ENSMUST00000109090, ENSMUST00000004949, ENSMUST00000001439, ENSMUST00000110677, ENSMUST00000168461, ENSMUST00000025729, ENSMUST00000115699, ENSMUST00000028761, ENSMUST00000058688, ENSMUST00000081989, ENSMUST00000141695, ENSMUST00000138532, ENSMUST00000028964, ENSMUST00000190341,…	12362	103	18082	1.3065	0.0199671	0.000280126	0.000274913
GOTERM_BP_DIRECT	GO:0007420~brain development	179	1.20522	1.98135e-06	ENSMUST00000100750, ENSMUST00000049339, ENSMUST00000103221, ENSMUST00000022895, ENSMUST00000111807, ENSMUST00000073043, ENSMUST00000054883, ENSMUST00000027396, ENSMUST00000023191, ENSMUST00000111377, ENSMUST00000001562, ENSMUST00000109331, ENSMUST00000133564, ENSMUST00000166358, ENSMUST00000051416, ENSMUST00000022264, ENSMUST00000023352, ENSMUST00000061850, ENSMUST00000029451, ENSMUST00000029297,…	12362	216	18082	1.21215	0.0212779	0.00029159	0.000286164
GOTERM_BP_DIRECT	GO:0060271~cilium morphogenesis	144	0.969566	1.98781e-06	ENSMUST00000090464, ENSMUST00000067048, ENSMUST00000002099, ENSMUST00000191434, ENSMUST00000026500, ENSMUST00000179443, ENSMUST00000125925, ENSMUST00000108403, ENSMUST00000049501, ENSMUST00000117194, ENSMUST00000106229, ENSMUST00000176435, ENSMUST00000047208, ENSMUST00000106749, ENSMUST00000035167, ENSMUST00000151838, ENSMUST00000001202, ENSMUST00000093100, ENSMUST00000079146, ENSMUST00000001179,…	12362	170	18082	1.239	0.0213466	0.00029159	0.000286164
GOTERM_BP_DIRECT	GO:0090263~positive regulation of canonical Wnt signaling pathway	63	0.424185	2.03085e-06	ENSMUST00000046548, ENSMUST00000104999, ENSMUST00000102575, ENSMUST00000032180, ENSMUST00000111569, ENSMUST00000070575, ENSMUST00000025729, ENSMUST00000008878, ENSMUST00000111377, ENSMUST00000084535, ENSMUST00000037548, ENSMUST00000115453, ENSMUST00000130131, ENSMUST00000060642, ENSMUST00000030439, ENSMUST00000042194, ENSMUST00000047321, ENSMUST00000029175, ENSMUST00000115094, ENSMUST00000103139,…	12362	67	18082	1.37538	0.0218036	0.000293931	0.000288461
GOTERM_BP_DIRECT	GO:0051091~positive regulation of sequence-specific DNA binding transcription factor activity	95	0.639644	2.26327e-06	ENSMUST00000048605, ENSMUST00000018476, ENSMUST00000041099, ENSMUST00000102575, ENSMUST00000025329, ENSMUST00000049339, ENSMUST00000021761, ENSMUST00000098948, ENSMUST00000054294, ENSMUST00000130367, ENSMUST00000004949, ENSMUST00000028881, ENSMUST00000032658, ENSMUST00000163844, ENSMUST00000025850, ENSMUST00000133564, ENSMUST00000185315, ENSMUST00000111050, ENSMUST00000025695, ENSMUST00000068387,…	12362	107	18082	1.29867	0.0242685	0.00032326	0.000317245
GOTERM_BP_DIRECT	GO:0007612~learning	62	0.417452	2.76099e-06	ENSMUST00000105845, ENSMUST00000100750, ENSMUST00000118161, ENSMUST00000107748, ENSMUST00000105802, ENSMUST00000039373, ENSMUST00000023268, ENSMUST00000099557, ENSMUST00000033473, ENSMUST00000070210, ENSMUST00000165430, ENSMUST00000022819, ENSMUST00000053880, ENSMUST00000114641, ENSMUST00000003345, ENSMUST00000032454, ENSMUST00000025850, ENSMUST00000079828, ENSMUST00000107157, ENSMUST00000062069,…	12362	66	18082	1.37406	0.0295259	0.000389227	0.000381984
GOTERM_BP_DIRECT	GO:0018108~peptidyl-tyrosine phosphorylation	61	0.410719	3.74933e-06	ENSMUST00000105845, ENSMUST00000041377, ENSMUST00000148330, ENSMUST00000000500, ENSMUST00000110036, ENSMUST00000059026, ENSMUST00000029653, ENSMUST00000162752, ENSMUST00000185913, ENSMUST00000029175, ENSMUST00000128318, ENSMUST00000155957, ENSMUST00000023614, ENSMUST00000110529, ENSMUST00000028190, ENSMUST00000063091, ENSMUST00000126112, ENSMUST00000113516, ENSMUST00000166172, ENSMUST00000138842,…	12362	65	18082	1.3727	0.039882	0.000521782	0.000512072
GOTERM_BP_DIRECT	GO:0051965~positive regulation of synapse assembly	65	0.437651	4.21211e-06	ENSMUST00000105845, ENSMUST00000100750, ENSMUST00000169470, ENSMUST00000032180, ENSMUST00000101486, ENSMUST00000047875, ENSMUST00000173136, ENSMUST00000091636, ENSMUST00000098500, ENSMUST00000113304, ENSMUST00000055662, ENSMUST00000166241, ENSMUST00000115777, ENSMUST00000078386, ENSMUST00000164772, ENSMUST00000105691, ENSMUST00000121049, ENSMUST00000079828, ENSMUST00000111050, ENSMUST00000109934,…	12362	70	18082	1.35823	0.0446931	0.000578766	0.000567995
GOTERM_BP_DIRECT	GO:0007179~transforming growth factor beta receptor signaling pathway	69	0.464584	4.50148e-06	ENSMUST00000022535, ENSMUST00000049339, ENSMUST00000103067, ENSMUST00000168423, ENSMUST00000000500, ENSMUST00000028836, ENSMUST00000110036, ENSMUST00000091672, ENSMUST00000110677, ENSMUST00000167841, ENSMUST00000029371, ENSMUST00000087883, ENSMUST00000029175, ENSMUST00000087366, ENSMUST00000191197, ENSMUST00000120754, ENSMUST00000089302, ENSMUST00000001927, ENSMUST00000123121, ENSMUST00000040496,…	12362	75	18082	1.34569	0.047689	0.000603008	0.000591786
GOTERM_BP_DIRECT	GO:0009968~negative regulation of signal transduction	51	0.343388	4.53419e-06	ENSMUST00000168260, ENSMUST00000128402, ENSMUST00000041776, ENSMUST00000179755, ENSMUST00000072999, ENSMUST00000027748, ENSMUST00000023507, ENSMUST00000027991, ENSMUST00000054002, ENSMUST00000115453, ENSMUST00000163762, ENSMUST00000027997, ENSMUST00000045540, ENSMUST00000108769, ENSMUST00000063551, ENSMUST00000106704, ENSMUST00000127206, ENSMUST00000090433, ENSMUST00000046951, ENSMUST00000172831,…	12362	53	18082	1.40751	0.0480272	0.000603008	0.000591786
GOTERM_BP_DIRECT	GO:0043123~positive regulation of I-kappaB kinase/NF-kappaB signaling	127	0.855104	4.55519e-06	ENSMUST00000106858, ENSMUST00000017620, ENSMUST00000021324, ENSMUST00000036387, ENSMUST00000002765, ENSMUST00000004949, ENSMUST00000037353, ENSMUST00000026737, ENSMUST00000117507, ENSMUST00000033394, ENSMUST00000095114, ENSMUST00000028882, ENSMUST00000054487, ENSMUST00000028881, ENSMUST00000027431, ENSMUST00000008878, ENSMUST00000161587, ENSMUST00000034359, ENSMUST00000190341, ENSMUST00000085786,…	12362	149	18082	1.24674	0.0482441	0.000603008	0.000591786
GOTERM_BP_DIRECT	GO:0007010~cytoskeleton organization	92	0.619445	4.8687e-06	ENSMUST00000046945, ENSMUST00000095439, ENSMUST00000113829, ENSMUST00000045896, ENSMUST00000046028, ENSMUST00000098826, ENSMUST00000023268, ENSMUST00000076316, ENSMUST00000040964, ENSMUST00000038004, ENSMUST00000076313, ENSMUST00000112456, ENSMUST00000021802, ENSMUST00000023507, ENSMUST00000169198, ENSMUST00000054487, ENSMUST00000183330, ENSMUST00000114840, ENSMUST00000057632, ENSMUST00000080537,…	12362	104	18082	1.29393	0.0514776	0.000636744	0.000624895
GOTERM_BP_DIRECT	GO:0010977~negative regulation of neuron projection development	60	0.403986	5.08548e-06	ENSMUST00000067444, ENSMUST00000078019, ENSMUST00000075069, ENSMUST00000023507, ENSMUST00000021091, ENSMUST00000187137, ENSMUST00000121805, ENSMUST00000031205, ENSMUST00000031004, ENSMUST00000064405, ENSMUST00000106267, ENSMUST00000125925, ENSMUST00000030714, ENSMUST00000022264, ENSMUST00000102521, ENSMUST00000087360, ENSMUST00000046316, ENSMUST00000082070, ENSMUST00000145455, ENSMUST00000010044,…	12362	64	18082	1.37129	0.053707	0.000657177	0.000644948
GOTERM_BP_DIRECT	GO:0001649~osteoblast differentiation	99	0.666577	5.16657e-06	ENSMUST00000035170, ENSMUST00000103220, ENSMUST00000043237, ENSMUST00000103186, ENSMUST00000029846, ENSMUST00000026459, ENSMUST00000098470, ENSMUST00000037748, ENSMUST00000030551, ENSMUST00000163888, ENSMUST00000031243, ENSMUST00000095360, ENSMUST00000029611, ENSMUST00000031246, ENSMUST00000174391, ENSMUST00000023737, ENSMUST00000063492, ENSMUST00000040496, ENSMUST00000153299, ENSMUST00000010044,…	12362	113	18082	1.28149	0.0545395	0.000659801	0.000647523
GOTERM_BP_DIRECT	GO:0007030~Golgi organization	72	0.484783	6.12947e-06	ENSMUST00000042942, ENSMUST00000018315, ENSMUST00000103186, ENSMUST00000027866, ENSMUST00000040128, ENSMUST00000040766, ENSMUST00000021609, ENSMUST00000002765, ENSMUST00000070575, ENSMUST00000169353, ENSMUST00000035099, ENSMUST00000021605, ENSMUST00000028963, ENSMUST00000057438, ENSMUST00000060642, ENSMUST00000060323, ENSMUST00000125925, ENSMUST00000088615, ENSMUST00000015011, ENSMUST00000044937,…	12362	79	18082	1.3331	0.0643704	0.000773667	0.00075927
GOTERM_BP_DIRECT	GO:0045666~positive regulation of neuron differentiation	91	0.612712	6.26915e-06	ENSMUST00000044125, ENSMUST00000109607, ENSMUST00000041099, ENSMUST00000175795, ENSMUST00000028836, ENSMUST00000073043, ENSMUST00000030036, ENSMUST00000008878, ENSMUST00000163888, ENSMUST00000025290, ENSMUST00000109774, ENSMUST00000034754, ENSMUST00000111050, ENSMUST00000049545, ENSMUST00000063750, ENSMUST00000022262, ENSMUST00000064762, ENSMUST00000023151, ENSMUST00000101351, ENSMUST00000179669,…	12362	103	18082	1.2923	0.0657879	0.000782202	0.000767646
GOTERM_BP_DIRECT	GO:0051726~regulation of cell cycle	98	0.659844	6.5951e-06	ENSMUST00000170068, ENSMUST00000028119, ENSMUST00000111369, ENSMUST00000030315, ENSMUST00000190341, ENSMUST00000186528, ENSMUST00000047321, ENSMUST00000029170, ENSMUST00000029175, ENSMUST00000023217, ENSMUST00000111936, ENSMUST00000028190, ENSMUST00000179669, ENSMUST00000172754, ENSMUST00000125541, ENSMUST00000015456, ENSMUST00000027933, ENSMUST00000126073, ENSMUST00000041987, ENSMUST00000103171,…	12362	112	18082	1.27987	0.0690875	0.00081352	0.000798381
GOTERM_BP_DIRECT	GO:0008380~RNA splicing	196	1.31969	7.56499e-06	ENSMUST00000047835, ENSMUST00000044207, ENSMUST00000092404, ENSMUST00000033673, ENSMUST00000182200, ENSMUST00000007814, ENSMUST00000130325, ENSMUST00000055575, ENSMUST00000008477, ENSMUST00000141453, ENSMUST00000035721, ENSMUST00000174391, ENSMUST00000140806, ENSMUST00000025137, ENSMUST00000025117, ENSMUST00000076941, ENSMUST00000115979, ENSMUST00000155519, ENSMUST00000004200, ENSMUST00000114654,…	12362	241	18082	1.18959	0.078837	0.00090204	0.000885254
GOTERM_BP_DIRECT	GO:0021987~cerebral cortex development	63	0.424185	7.59758e-06	ENSMUST00000061260, ENSMUST00000107748, ENSMUST00000091556, ENSMUST00000156713, ENSMUST00000145463, ENSMUST00000091514, ENSMUST00000049811, ENSMUST00000113869, ENSMUST00000110116, ENSMUST00000032457, ENSMUST00000021091, ENSMUST00000139666, ENSMUST00000110089, ENSMUST00000026265, ENSMUST00000159235, ENSMUST00000079828, ENSMUST00000143235, ENSMUST00000087883, ENSMUST00000124910, ENSMUST00000101351,…	12362	68	18082	1.35516	0.0791628	0.00090204	0.000885254
GOTERM_BP_DIRECT	GO:0006470~protein dephosphorylation	118	0.794506	7.64511e-06	ENSMUST00000090464, ENSMUST00000020118, ENSMUST00000069106, ENSMUST00000020755, ENSMUST00000089230, ENSMUST00000073961, ENSMUST00000027826, ENSMUST00000037992, ENSMUST00000146071, ENSMUST00000018792, ENSMUST00000091672, ENSMUST00000163095, ENSMUST00000039926, ENSMUST00000140761, ENSMUST00000030556, ENSMUST00000111493, ENSMUST00000122412, ENSMUST00000102528, ENSMUST00000048655, ENSMUST00000105256,…	12362	138	18082	1.25072	0.0796378	0.00090204	0.000885254
GOTERM_BP_DIRECT	GO:0010976~positive regulation of neuron projection development	118	0.794506	7.64511e-06	ENSMUST00000103221, ENSMUST00000074015, ENSMUST00000002765, ENSMUST00000138603, ENSMUST00000020999, ENSMUST00000061739, ENSMUST00000034239, ENSMUST00000114124, ENSMUST00000008878, ENSMUST00000049460, ENSMUST00000109331, ENSMUST00000026500, ENSMUST00000061578, ENSMUST00000114000, ENSMUST00000166358, ENSMUST00000079828, ENSMUST00000108249, ENSMUST00000165704, ENSMUST00000101558, ENSMUST00000093106,…	12362	138	18082	1.25072	0.0796378	0.00090204	0.000885254
GOTERM_BP_DIRECT	GO:0007613~memory	75	0.504982	7.98852e-06	ENSMUST00000100750, ENSMUST00000103224, ENSMUST00000021843, ENSMUST00000022212, ENSMUST00000041730, ENSMUST00000099557, ENSMUST00000033473, ENSMUST00000070210, ENSMUST00000164781, ENSMUST00000036387, ENSMUST00000110113, ENSMUST00000053880, ENSMUST00000110116, ENSMUST00000028881, ENSMUST00000114960, ENSMUST00000114487, ENSMUST00000111377, ENSMUST00000095360, ENSMUST00000000033, ENSMUST00000107157,…	12362	83	18082	1.32172	0.0830623	0.000932424	0.000915072
GOTERM_BP_DIRECT	GO:0001666~response to hypoxia	159	1.07056	8.66295e-06	ENSMUST00000100750, ENSMUST00000020238, ENSMUST00000024954, ENSMUST00000067327, ENSMUST00000034363, ENSMUST00000162560, ENSMUST00000073043, ENSMUST00000054487, ENSMUST00000029574, ENSMUST00000115453, ENSMUST00000190985, ENSMUST00000028129, ENSMUST00000190341, ENSMUST00000022660, ENSMUST00000068387, ENSMUST00000023593, ENSMUST00000032738, ENSMUST00000120754, ENSMUST00000021796, ENSMUST00000128099,…	12362	192	18082	1.21131	0.0897507	0.00100039	0.00098177
GOTERM_BP_DIRECT	GO:0001947~heart looping	58	0.39052	9.32159e-06	ENSMUST00000049339, ENSMUST00000111253, ENSMUST00000028288, ENSMUST00000027035, ENSMUST00000163888, ENSMUST00000167841, ENSMUST00000039922, ENSMUST00000068581, ENSMUST00000106982, ENSMUST00000086831, ENSMUST00000052946, ENSMUST00000141933, ENSMUST00000018002, ENSMUST00000121021, ENSMUST00000087360, ENSMUST00000035167, ENSMUST00000010044, ENSMUST00000103171, ENSMUST00000160392, ENSMUST00000093100,…	12362	62	18082	1.36834	0.0962354	0.00105932	0.00103961
GOTERM_BP_DIRECT	GO:0030336~negative regulation of cell migration	93	0.626178	9.3685e-06	ENSMUST00000174069, ENSMUST00000102697, ENSMUST00000098826, ENSMUST00000095310, ENSMUST00000042944, ENSMUST00000000500, ENSMUST00000110036, ENSMUST00000121805, ENSMUST00000161342, ENSMUST00000114487, ENSMUST00000114840, ENSMUST00000030198, ENSMUST00000111493, ENSMUST00000167841, ENSMUST00000096250, ENSMUST00000048731, ENSMUST00000023593, ENSMUST00000045140, ENSMUST00000067495, ENSMUST00000101558,…	12362	106	18082	1.28332	0.0966954	0.00105932	0.00103961
GOTERM_BP_DIRECT	GO:0042472~inner ear morphogenesis	66	0.444385	1.06212e-05	ENSMUST00000105845, ENSMUST00000152831, ENSMUST00000153369, ENSMUST00000003818, ENSMUST00000120363, ENSMUST00000041659, ENSMUST00000073242, ENSMUST00000016172, ENSMUST00000035889, ENSMUST00000078386, ENSMUST00000031205, ENSMUST00000025374, ENSMUST00000160937, ENSMUST00000009241, ENSMUST00000179165, ENSMUST00000172791, ENSMUST00000023734, ENSMUST00000101351, ENSMUST00000143155, ENSMUST00000179669,…	12362	72	18082	1.34082	0.108896	0.00118859	0.00116647
GOTERM_BP_DIRECT	GO:0051092~positive regulation of NF-kappaB transcription factor activity	95	0.639644	1.36109e-05	ENSMUST00000174069, ENSMUST00000043599, ENSMUST00000035092, ENSMUST00000025329, ENSMUST00000090028, ENSMUST00000173136, ENSMUST00000086084, ENSMUST00000002765, ENSMUST00000004949, ENSMUST00000037353, ENSMUST00000058136, ENSMUST00000167374, ENSMUST00000021527, ENSMUST00000028881, ENSMUST00000135386, ENSMUST00000033466, ENSMUST00000162711, ENSMUST00000028964, ENSMUST00000024884, ENSMUST00000085786,…	12362	109	18082	1.27484	0.137351	0.00149479	0.00146697
GOTERM_BP_DIRECT	GO:0032880~regulation of protein localization	61	0.410719	1.36328e-05	ENSMUST00000126865, ENSMUST00000022656, ENSMUST00000176961, ENSMUST00000049537, ENSMUST00000075748, ENSMUST00000024238, ENSMUST00000049811, ENSMUST00000110832, ENSMUST00000146030, ENSMUST00000107679, ENSMUST00000105930, ENSMUST00000044011, ENSMUST00000020145, ENSMUST00000101195, ENSMUST00000090558, ENSMUST00000000312, ENSMUST00000079146, ENSMUST00000091288, ENSMUST00000034429, ENSMUST00000112751,…	12362	66	18082	1.3519	0.137556	0.00149479	0.00146697
GOTERM_BP_DIRECT	GO:0001568~blood vessel development	65	0.437651	1.41019e-05	ENSMUST00000042025, ENSMUST00000092768, ENSMUST00000177851, ENSMUST00000098948, ENSMUST00000000388, ENSMUST00000000500, ENSMUST00000110036, ENSMUST00000054691, ENSMUST00000098666, ENSMUST00000099200, ENSMUST00000163888, ENSMUST00000053753, ENSMUST00000028280, ENSMUST00000087883, ENSMUST00000009241, ENSMUST00000006293, ENSMUST00000024747, ENSMUST00000181504, ENSMUST00000121021, ENSMUST00000035565,…	12362	71	18082	1.3391	0.141937	0.00153077	0.00150228
GOTERM_BP_DIRECT	GO:0001755~neural crest cell migration	47	0.316456	1.65822e-05	ENSMUST00000002708, ENSMUST00000043059, ENSMUST00000036060, ENSMUST00000068415, ENSMUST00000121473, ENSMUST00000000641, ENSMUST00000167156, ENSMUST00000164980, ENSMUST00000112599, ENSMUST00000022718, ENSMUST00000001812, ENSMUST00000032754, ENSMUST00000142449, ENSMUST00000110461, ENSMUST00000027431, ENSMUST00000123926, ENSMUST00000036954, ENSMUST00000033389, ENSMUST00000110040, ENSMUST00000029611,…	12362	49	18082	1.40301	0.16473	0.00178217	0.00174901
GOTERM_BP_DIRECT	GO:0060021~palate development	76	0.511716	1.70127e-05	ENSMUST00000105845, ENSMUST00000018630, ENSMUST00000150258, ENSMUST00000084184, ENSMUST00000032180, ENSMUST00000003818, ENSMUST00000120441, ENSMUST00000168423, ENSMUST00000078139, ENSMUST00000039697, ENSMUST00000110510, ENSMUST00000113504, ENSMUST00000111254, ENSMUST00000163888, ENSMUST00000036019, ENSMUST00000029611, ENSMUST00000102926, ENSMUST00000063116, ENSMUST00000030917, ENSMUST00000141859,…	12362	85	18082	1.30783	0.168625	0.00181052	0.00177683
GOTERM_BP_DIRECT	GO:0001822~kidney development	111	0.747374	1.72489e-05	ENSMUST00000127152, ENSMUST00000040766, ENSMUST00000175916, ENSMUST00000054883, ENSMUST00000111099, ENSMUST00000169627, ENSMUST00000023070, ENSMUST00000105098, ENSMUST00000049507, ENSMUST00000094556, ENSMUST00000020106, ENSMUST00000023610, ENSMUST00000018842, ENSMUST00000035167, ENSMUST00000001963, ENSMUST00000035565, ENSMUST00000034745, ENSMUST00000112751, ENSMUST00000028630, ENSMUST00000028633,…	12362	130	18082	1.24893	0.170754	0.00181783	0.001784
GOTERM_BP_DIRECT	GO:0006281~DNA repair	251	1.69001	2.7297e-05	ENSMUST00000092889, ENSMUST00000153687, ENSMUST00000169357, ENSMUST00000033673, ENSMUST00000128483, ENSMUST00000030164, ENSMUST00000095476, ENSMUST00000114877, ENSMUST00000035606, ENSMUST00000106342, ENSMUST00000061578, ENSMUST00000033544, ENSMUST00000148406, ENSMUST00000067692, ENSMUST00000021692, ENSMUST00000072916, ENSMUST00000138050, ENSMUST00000151390, ENSMUST00000100467, ENSMUST00000073316,…	12362	318	18082	1.15453	0.256446	0.00284913	0.00279611
GOTERM_BP_DIRECT	GO:0043524~negative regulation of neuron apoptotic process	133	0.895502	3.66953e-05	ENSMUST00000100750, ENSMUST00000077925, ENSMUST00000099712, ENSMUST00000039259, ENSMUST00000095476, ENSMUST00000061739, ENSMUST00000028763, ENSMUST00000163888, ENSMUST00000114002, ENSMUST00000102927, ENSMUST00000109733, ENSMUST00000079828, ENSMUST00000023750, ENSMUST00000108249, ENSMUST00000022921, ENSMUST00000089188, ENSMUST00000105816, ENSMUST00000063091, ENSMUST00000118455, ENSMUST00000066905,…	12362	160	18082	1.21588	0.328563	0.00379359	0.003723
GOTERM_BP_DIRECT	GO:0042752~regulation of circadian rhythm	49	0.329922	3.76072e-05	ENSMUST00000047714, ENSMUST00000090543, ENSMUST00000154135, ENSMUST00000033673, ENSMUST00000070575, ENSMUST00000142392, ENSMUST00000175916, ENSMUST00000026142, ENSMUST00000102528, ENSMUST00000023352, ENSMUST00000087366, ENSMUST00000100301, ENSMUST00000163924, ENSMUST00000111936, ENSMUST00000022720, ENSMUST00000090559, ENSMUST00000020706, ENSMUST00000020904, ENSMUST00000132734, ENSMUST00000112588,…	12362	52	18082	1.37832	0.335177	0.00385119	0.00377952
GOTERM_BP_DIRECT	GO:0031175~neuron projection development	117	0.787773	3.86514e-05	ENSMUST00000100750, ENSMUST00000018156, ENSMUST00000031492, ENSMUST00000042824, ENSMUST00000079033, ENSMUST00000149187, ENSMUST00000031490, ENSMUST00000032457, ENSMUST00000114641, ENSMUST00000135343, ENSMUST00000087204, ENSMUST00000153731, ENSMUST00000026845, ENSMUST00000135326, ENSMUST00000066905, ENSMUST00000113952, ENSMUST00000033380, ENSMUST00000030420, ENSMUST00000110177, ENSMUST00000110057,…	12362	139	18082	1.2312	0.34267	0.00392113	0.00384817
GOTERM_BP_DIRECT	GO:0019233~sensory perception of pain	69	0.464584	3.98062e-05	ENSMUST00000066432, ENSMUST00000069107, ENSMUST00000100750, ENSMUST00000187541, ENSMUST00000171835, ENSMUST00000136552, ENSMUST00000183693, ENSMUST00000114487, ENSMUST00000004076, ENSMUST00000062069, ENSMUST00000113470, ENSMUST00000061850, ENSMUST00000160777, ENSMUST00000105611, ENSMUST00000081542, ENSMUST00000029331, ENSMUST00000021796, ENSMUST00000100064, ENSMUST00000001963, ENSMUST00000036653,…	12362	77	18082	1.31074	0.350859	0.00398242	0.00390831
GOTERM_BP_DIRECT	GO:0071526~semaphorin-plexin signaling pathway	34	0.228925	3.99892e-05	ENSMUST00000026917, ENSMUST00000099337, ENSMUST00000000641, ENSMUST00000004326, ENSMUST00000032754, ENSMUST00000142449, ENSMUST00000123926, ENSMUST00000080537, ENSMUST00000110040, ENSMUST00000109331, ENSMUST00000026225, ENSMUST00000027952, ENSMUST00000031004, ENSMUST00000167545, ENSMUST00000002079, ENSMUST00000030714, ENSMUST00000115096, ENSMUST00000120756, ENSMUST00000103239, ENSMUST00000144429,…	12362	34	18082	1.46271	0.352147	0.00398242	0.00390831
GOTERM_BP_DIRECT	GO:0030514~negative regulation of BMP signaling pathway	44	0.296256	4.33101e-05	ENSMUST00000042844, ENSMUST00000020575, ENSMUST00000071982, ENSMUST00000054294, ENSMUST00000026999, ENSMUST00000129670, ENSMUST00000001534, ENSMUST00000099575, ENSMUST00000025803, ENSMUST00000017086, ENSMUST00000028288, ENSMUST00000032211, ENSMUST00000055117, ENSMUST00000087629, ENSMUST00000106860, ENSMUST00000030917, ENSMUST00000048430, ENSMUST00000021514, ENSMUST00000044116, ENSMUST00000118470,…	12362	46	18082	1.39911	0.375086	0.00427392	0.00419438
GOTERM_BP_DIRECT	GO:0030900~forebrain development	76	0.511716	4.38146e-05	ENSMUST00000169273, ENSMUST00000070418, ENSMUST00000103145, ENSMUST00000098826, ENSMUST00000098948, ENSMUST00000031093, ENSMUST00000110510, ENSMUST00000025803, ENSMUST00000146390, ENSMUST00000159110, ENSMUST00000028288, ENSMUST00000163844, ENSMUST00000053239, ENSMUST00000063116, ENSMUST00000087723, ENSMUST00000029175, ENSMUST00000044299, ENSMUST00000022262, ENSMUST00000105897, ENSMUST00000141933,…	12362	86	18082	1.29263	0.378499	0.00428475	0.00420502
GOTERM_BP_DIRECT	GO:0043410~positive regulation of MAPK cascade	90	0.605979	4.42998e-05	ENSMUST00000018478, ENSMUST00000069789, ENSMUST00000177779, ENSMUST00000018993, ENSMUST00000019723, ENSMUST00000041577, ENSMUST00000112933, ENSMUST00000000500, ENSMUST00000058295, ENSMUST00000165232, ENSMUST00000028836, ENSMUST00000167374, ENSMUST00000075221, ENSMUST00000135386, ENSMUST00000163844, ENSMUST00000095360, ENSMUST00000000033, ENSMUST00000034754, ENSMUST00000079828, ENSMUST00000145698,…	12362	104	18082	1.26581	0.381764	0.00429353	0.00421363
GOTERM_BP_DIRECT	GO:0006469~negative regulation of protein kinase activity	83	0.558847	4.51065e-05	ENSMUST00000168260, ENSMUST00000097419, ENSMUST00000119172, ENSMUST00000151786, ENSMUST00000087177, ENSMUST00000022734, ENSMUST00000021761, ENSMUST00000028999, ENSMUST00000059589, ENSMUST00000055662, ENSMUST00000132945, ENSMUST00000150857, ENSMUST00000098666, ENSMUST00000054002, ENSMUST00000061739, ENSMUST00000114840, ENSMUST00000163448, ENSMUST00000033741, ENSMUST00000064606, ENSMUST00000062304,…	12362	95	18082	1.27795	0.387155	0.00433302	0.00425239
GOTERM_BP_DIRECT	GO:0007605~sensory perception of sound	116	0.78104	4.75335e-05	ENSMUST00000064174, ENSMUST00000120363, ENSMUST00000022137, ENSMUST00000024833, ENSMUST00000067327, ENSMUST00000092366, ENSMUST00000055698, ENSMUST00000034115, ENSMUST00000108364, ENSMUST00000190985, ENSMUST00000025374, ENSMUST00000109859, ENSMUST00000069614, ENSMUST00000174018, ENSMUST00000020102, ENSMUST00000034991, ENSMUST00000077119, ENSMUST00000007797, ENSMUST00000030785, ENSMUST00000085412,…	12362	138	18082	1.22952	0.40309	0.00452611	0.00444188
GOTERM_BP_DIRECT	GO:0006417~regulation of translation	103	0.693509	4.83345e-05	ENSMUST00000155901, ENSMUST00000171155, ENSMUST00000067689, ENSMUST00000048129, ENSMUST00000148810, ENSMUST00000111807, ENSMUST00000135977, ENSMUST00000182200, ENSMUST00000078976, ENSMUST00000030315, ENSMUST00000095360, ENSMUST00000098473, ENSMUST00000136399, ENSMUST00000106344, ENSMUST00000084215, ENSMUST00000040010, ENSMUST00000127206, ENSMUST00000106507, ENSMUST00000021552, ENSMUST00000046514,…	12362	121	18082	1.24512	0.408258	0.00456236	0.00447746
GOTERM_BP_DIRECT	GO:0071805~potassium ion transmembrane transport	79	0.531915	5.06055e-05	ENSMUST00000170580, ENSMUST00000042026, ENSMUST00000107906, ENSMUST00000170146, ENSMUST00000119970, ENSMUST00000041415, ENSMUST00000070256, ENSMUST00000034244, ENSMUST00000110113, ENSMUST00000079431, ENSMUST00000027231, ENSMUST00000027233, ENSMUST00000087527, ENSMUST00000190985, ENSMUST00000009689, ENSMUST00000056708, ENSMUST00000081542, ENSMUST00000072868, ENSMUST00000022967, ENSMUST00000036092,…	12362	90	18082	1.28393	0.422667	0.00473554	0.00464742
GOTERM_BP_DIRECT	GO:0008584~male gonad development	96	0.646378	5.2611e-05	ENSMUST00000042345, ENSMUST00000091514, ENSMUST00000129411, ENSMUST00000110997, ENSMUST00000067925, ENSMUST00000024916, ENSMUST00000111099, ENSMUST00000033502, ENSMUST00000028963, ENSMUST00000029657, ENSMUST00000047762, ENSMUST00000161308, ENSMUST00000179869, ENSMUST00000045747, ENSMUST00000094556, ENSMUST00000022646, ENSMUST00000020106, ENSMUST00000191192, ENSMUST00000025755, ENSMUST00000113516,…	12362	112	18082	1.25375	0.4351	0.00488113	0.0047903
GOTERM_BP_DIRECT	GO:0042384~cilium assembly	109	0.733908	5.38144e-05	ENSMUST00000090464, ENSMUST00000067048, ENSMUST00000092089, ENSMUST00000002099, ENSMUST00000108403, ENSMUST00000117194, ENSMUST00000176435, ENSMUST00000047208, ENSMUST00000151838, ENSMUST00000001202, ENSMUST00000162175, ENSMUST00000079146, ENSMUST00000001179, ENSMUST00000177254, ENSMUST00000013304, ENSMUST00000023064, ENSMUST00000023449, ENSMUST00000128788, ENSMUST00000110617, ENSMUST00000072018,…	12362	129	18082	1.23593	0.442432	0.00495047	0.00485835
GOTERM_BP_DIRECT	GO:0030178~negative regulation of Wnt signaling pathway	52	0.350121	5.55804e-05	ENSMUST00000021204, ENSMUST00000092800, ENSMUST00000040687, ENSMUST00000025803, ENSMUST00000034086, ENSMUST00000167405, ENSMUST00000027035, ENSMUST00000028689, ENSMUST00000055619, ENSMUST00000109654, ENSMUST00000030839, ENSMUST00000018966, ENSMUST00000118455, ENSMUST00000108493, ENSMUST00000032322, ENSMUST00000176081, ENSMUST00000115781, ENSMUST00000109107, ENSMUST00000113280, ENSMUST00000023064,…	12362	56	18082	1.35823	0.45302	0.00506996	0.00497562
GOTERM_BP_DIRECT	GO:0042733~embryonic digit morphogenesis	60	0.403986	5.69237e-05	ENSMUST00000021922, ENSMUST00000093852, ENSMUST00000046869, ENSMUST00000032180, ENSMUST00000022895, ENSMUST00000110510, ENSMUST00000001878, ENSMUST00000111254, ENSMUST00000163844, ENSMUST00000001562, ENSMUST00000000153, ENSMUST00000028689, ENSMUST00000068581, ENSMUST00000063116, ENSMUST00000047242, ENSMUST00000038196, ENSMUST00000018002, ENSMUST00000121021, ENSMUST00000055195, ENSMUST00000094081,…	12362	66	18082	1.32973	0.460938	0.00514922	0.0050534
GOTERM_BP_DIRECT	GO:0048538~thymus development	51	0.343388	7.4457e-05	ENSMUST00000069107, ENSMUST00000030081, ENSMUST00000033394, ENSMUST00000163844, ENSMUST00000109733, ENSMUST00000023352, ENSMUST00000009241, ENSMUST00000105898, ENSMUST00000006293, ENSMUST00000112949, ENSMUST00000173246, ENSMUST00000028190, ENSMUST00000022246, ENSMUST00000076700, ENSMUST00000099126, ENSMUST00000108294, ENSMUST00000112751, ENSMUST00000007757, ENSMUST00000034742, ENSMUST00000078494,…	12362	55	18082	1.35633	0.554368	0.0066796	0.0065553
GOTERM_BP_DIRECT	GO:0045732~positive regulation of protein catabolic process	55	0.37032	7.60909e-05	ENSMUST00000165190, ENSMUST00000067327, ENSMUST00000022212, ENSMUST00000080418, ENSMUST00000030164, ENSMUST00000034086, ENSMUST00000023507, ENSMUST00000032457, ENSMUST00000025293, ENSMUST00000080058, ENSMUST00000027035, ENSMUST00000006217, ENSMUST00000068581, ENSMUST00000145698, ENSMUST00000089669, ENSMUST00000176013, ENSMUST00000041587, ENSMUST00000027657, ENSMUST00000038275, ENSMUST00000062519,…	12362	60	18082	1.34082	0.562202	0.00677022	0.00664423
GOTERM_BP_DIRECT	GO:0007067~mitotic nuclear division	219	1.47455	7.70699e-05	ENSMUST00000022656, ENSMUST00000022536, ENSMUST00000092404, ENSMUST00000103186, ENSMUST00000072119, ENSMUST00000132862, ENSMUST00000097773, ENSMUST00000048807, ENSMUST00000111368, ENSMUST00000111253, ENSMUST00000033544, ENSMUST00000040776, ENSMUST00000123244, ENSMUST00000021311, ENSMUST00000071134, ENSMUST00000024709, ENSMUST00000190618, ENSMUST00000156290, ENSMUST00000031474, ENSMUST00000034742,…	12362	277	18082	1.15644	0.56683	0.00680157	0.006675
GOTERM_BP_DIRECT	GO:0008104~protein localization	70	0.471317	7.97574e-05	ENSMUST00000100750, ENSMUST00000046945, ENSMUST00000128402, ENSMUST00000102650, ENSMUST00000024755, ENSMUST00000021046, ENSMUST00000000543, ENSMUST00000031492, ENSMUST00000102491, ENSMUST00000138603, ENSMUST00000034164, ENSMUST00000097897, ENSMUST00000077642, ENSMUST00000031490, ENSMUST00000021209, ENSMUST00000094421, ENSMUST00000027231, ENSMUST00000026265, ENSMUST00000115453, ENSMUST00000028689,…	12362	79	18082	1.29607	0.579286	0.00698199	0.00685206
GOTERM_BP_DIRECT	GO:0032869~cellular response to insulin stimulus	77	0.518449	8.23313e-05	ENSMUST00000024956, ENSMUST00000156637, ENSMUST00000063084, ENSMUST00000047875, ENSMUST00000091514, ENSMUST00000018710, ENSMUST00000038765, ENSMUST00000026416, ENSMUST00000073600, ENSMUST00000169035, ENSMUST00000154617, ENSMUST00000150857, ENSMUST00000098666, ENSMUST00000112586, ENSMUST00000061856, ENSMUST00000029017, ENSMUST00000102927, ENSMUST00000108249, ENSMUST00000023352, ENSMUST00000029175,…	12362	88	18082	1.27987	0.590879	0.00714965	0.0070166
GOTERM_BP_DIRECT	GO:0030030~cell projection organization	125	0.841637	9.52214e-05	ENSMUST00000103221, ENSMUST00000026975, ENSMUST00000102491, ENSMUST00000138603, ENSMUST00000092089, ENSMUST00000114634, ENSMUST00000191434, ENSMUST00000108403, ENSMUST00000049501, ENSMUST00000117194, ENSMUST00000106229, ENSMUST00000027032, ENSMUST00000069614, ENSMUST00000102881, ENSMUST00000105818, ENSMUST00000155511, ENSMUST00000151838, ENSMUST00000001202, ENSMUST00000071135, ENSMUST00000079146,…	12362	151	18082	1.21085	0.644304	0.0082034	0.00805074
GOTERM_BP_DIRECT	GO:0042493~response to drug	264	1.77754	9.59997e-05	ENSMUST00000020118, ENSMUST00000063084, ENSMUST00000067327, ENSMUST00000046864, ENSMUST00000022894, ENSMUST00000072119, ENSMUST00000032462, ENSMUST00000165430, ENSMUST00000031127, ENSMUST00000027431, ENSMUST00000029610, ENSMUST00000112586, ENSMUST00000029171, ENSMUST00000029175, ENSMUST00000070968, ENSMUST00000028190, ENSMUST00000063091, ENSMUST00000150068, ENSMUST00000021674, ENSMUST00000032451,…	12362	339	18082	1.1391	0.647296	0.00820533	0.00805264
GOTERM_BP_DIRECT	GO:0001503~ossification	83	0.558847	0.00010182	ENSMUST00000021922, ENSMUST00000035651, ENSMUST00000028836, ENSMUST00000004949, ENSMUST00000054691, ENSMUST00000117507, ENSMUST00000113504, ENSMUST00000057167, ENSMUST00000000033, ENSMUST00000031243, ENSMUST00000031246, ENSMUST00000125407, ENSMUST00000014743, ENSMUST00000023673, ENSMUST00000048377, ENSMUST00000105454, ENSMUST00000086430, ENSMUST00000063597, ENSMUST00000102689, ENSMUST00000103139,…	12362	96	18082	1.26463	0.668892	0.0086348	0.00847411
GOTERM_BP_DIRECT	GO:0048813~dendrite morphogenesis	41	0.276057	0.000111751	ENSMUST00000066652, ENSMUST00000091556, ENSMUST00000070418, ENSMUST00000049537, ENSMUST00000171751, ENSMUST00000042767, ENSMUST00000026635, ENSMUST00000111945, ENSMUST00000099576, ENSMUST00000121390, ENSMUST00000027056, ENSMUST00000023291, ENSMUST00000033642, ENSMUST00000080537, ENSMUST00000155090, ENSMUST00000028689, ENSMUST00000030814, ENSMUST00000030714, ENSMUST00000114086, ENSMUST00000102888,…	12362	43	18082	1.39468	0.702734	0.00933122	0.00915758
GOTERM_BP_DIRECT	GO:0001974~blood vessel remodeling	41	0.276057	0.000111751	ENSMUST00000092623, ENSMUST00000062292, ENSMUST00000033093, ENSMUST00000067801, ENSMUST00000024954, ENSMUST00000103122, ENSMUST00000028735, ENSMUST00000168841, ENSMUST00000099972, ENSMUST00000054691, ENSMUST00000033846, ENSMUST00000163888, ENSMUST00000095360, ENSMUST00000033741, ENSMUST00000031224, ENSMUST00000021891, ENSMUST00000014920, ENSMUST00000051558, ENSMUST00000030834, ENSMUST00000045288,…	12362	43	18082	1.39468	0.702734	0.00933122	0.00915758
GOTERM_BP_DIRECT	GO:0051291~protein heterooligomerization	79	0.531915	0.00011675	ENSMUST00000042345, ENSMUST00000020078, ENSMUST00000018470, ENSMUST00000113869, ENSMUST00000165594, ENSMUST00000112933, ENSMUST00000074733, ENSMUST00000128483, ENSMUST00000059462, ENSMUST00000167374, ENSMUST00000033394, ENSMUST00000168383, ENSMUST00000188028, ENSMUST00000033229, ENSMUST00000163844, ENSMUST00000031486, ENSMUST00000034359, ENSMUST00000038514, ENSMUST00000190341, ENSMUST00000023154,…	12362	91	18082	1.26982	0.718435	0.00967418	0.00949415
GOTERM_BP_DIRECT	GO:0051216~cartilage development	72	0.484783	0.000118044	ENSMUST00000021922, ENSMUST00000093852, ENSMUST00000046869, ENSMUST00000032180, ENSMUST00000038160, ENSMUST00000048128, ENSMUST00000024159, ENSMUST00000041659, ENSMUST00000028836, ENSMUST00000010195, ENSMUST00000021968, ENSMUST00000031005, ENSMUST00000110089, ENSMUST00000109096, ENSMUST00000063116, ENSMUST00000029371, ENSMUST00000068387, ENSMUST00000040496, ENSMUST00000021796, ENSMUST00000040059,…	12362	82	18082	1.28433	0.722365	0.00970736	0.00952672
GOTERM_BP_DIRECT	GO:0048286~lung alveolus development	45	0.302989	0.000126355	ENSMUST00000020695, ENSMUST00000189181, ENSMUST00000008907, ENSMUST00000112934, ENSMUST00000058154, ENSMUST00000073600, ENSMUST00000030384, ENSMUST00000074077, ENSMUST00000094761, ENSMUST00000020617, ENSMUST00000052296, ENSMUST00000111106, ENSMUST00000115477, ENSMUST00000027377, ENSMUST00000095360, ENSMUST00000003687, ENSMUST00000030317, ENSMUST00000146923, ENSMUST00000048794, ENSMUST00000087268,…	12362	48	18082	1.37129	0.746318	0.0103127	0.0101208
GOTERM_BP_DIRECT	GO:0042593~glucose homeostasis	111	0.747374	0.000130998	ENSMUST00000063084, ENSMUST00000152871, ENSMUST00000018710, ENSMUST00000150857, ENSMUST00000053156, ENSMUST00000008878, ENSMUST00000186889, ENSMUST00000122412, ENSMUST00000023593, ENSMUST00000105930, ENSMUST00000062264, ENSMUST00000050455, ENSMUST00000026845, ENSMUST00000000910, ENSMUST00000038431, ENSMUST00000112745, ENSMUST00000111656, ENSMUST00000059826, ENSMUST00000028633, ENSMUST00000000122,…	12362	133	18082	1.22076	0.758788	0.0105963	0.0103991
GOTERM_BP_DIRECT	GO:0030334~regulation of cell migration	68	0.457851	0.000131782	ENSMUST00000103069, ENSMUST00000098948, ENSMUST00000073043, ENSMUST00000059026, ENSMUST00000189486, ENSMUST00000028288, ENSMUST00000054487, ENSMUST00000121805, ENSMUST00000114840, ENSMUST00000080537, ENSMUST00000029699, ENSMUST00000027952, ENSMUST00000107596, ENSMUST00000064405, ENSMUST00000051259, ENSMUST00000029657, ENSMUST00000115096, ENSMUST00000037907, ENSMUST00000024826, ENSMUST00000022566,…	12362	77	18082	1.29174	0.760832	0.0105963	0.0103991
GOTERM_BP_DIRECT	GO:0043401~steroid hormone mediated signaling pathway	49	0.329922	0.000132965	ENSMUST00000090543, ENSMUST00000153369, ENSMUST00000023504, ENSMUST00000091471, ENSMUST00000027906, ENSMUST00000105290, ENSMUST00000109411, ENSMUST00000133564, ENSMUST00000034831, ENSMUST00000063750, ENSMUST00000107912, ENSMUST00000103139, ENSMUST00000023779, ENSMUST00000032768, ENSMUST00000002466, ENSMUST00000109422, ENSMUST00000043172, ENSMUST00000052837, ENSMUST00000068133, ENSMUST00000025906,…	12362	53	18082	1.35232	0.763884	0.0106128	0.0104153
GOTERM_BP_DIRECT	GO:0006816~calcium ion transport	117	0.787773	0.000136188	ENSMUST00000042026, ENSMUST00000103224, ENSMUST00000093859, ENSMUST00000040489, ENSMUST00000032974, ENSMUST00000074262, ENSMUST00000112064, ENSMUST00000115453, ENSMUST00000108883, ENSMUST00000186889, ENSMUST00000084615, ENSMUST00000107157, ENSMUST00000106742, ENSMUST00000063597, ENSMUST00000102888, ENSMUST00000032738, ENSMUST00000020107, ENSMUST00000035565, ENSMUST00000165563, ENSMUST00000092891,…	12362	141	18082	1.21374	0.772003	0.0107907	0.0105899
GOTERM_BP_DIRECT	GO:0008284~positive regulation of cell proliferation	410	2.76057	0.000138671	ENSMUST00000002808, ENSMUST00000063084, ENSMUST00000067327, ENSMUST00000000500, ENSMUST00000110036, ENSMUST00000175916, ENSMUST00000035725, ENSMUST00000105930, ENSMUST00000006293, ENSMUST00000024826, ENSMUST00000024705, ENSMUST00000070968, ENSMUST00000022646, ENSMUST00000023734, ENSMUST00000021796, ENSMUST00000023732, ENSMUST00000147556, ENSMUST00000171545, ENSMUST00000135326, ENSMUST00000014917,…	12362	542	18082	1.10648	0.778068	0.0109078	0.0107048
GOTERM_BP_DIRECT	GO:0032259~methylation	138	0.929168	0.000140268	ENSMUST00000170461, ENSMUST00000020991, ENSMUST00000142395, ENSMUST00000165430, ENSMUST00000110674, ENSMUST00000129691, ENSMUST00000132227, ENSMUST00000111253, ENSMUST00000025093, ENSMUST00000054801, ENSMUST00000051416, ENSMUST00000111490, ENSMUST00000106505, ENSMUST00000100220, ENSMUST00000128099, ENSMUST00000107284, ENSMUST00000081219, ENSMUST00000019927, ENSMUST00000137071, ENSMUST00000047577,…	12362	169	18082	1.1944	0.781882	0.010954	0.0107502
GOTERM_BP_DIRECT	GO:0045165~cell fate commitment	64	0.430918	0.000145433	ENSMUST00000018630, ENSMUST00000041099, ENSMUST00000039174, ENSMUST00000032180, ENSMUST00000049339, ENSMUST00000128245, ENSMUST00000168423, ENSMUST00000043637, ENSMUST00000028836, ENSMUST00000028288, ENSMUST00000033502, ENSMUST00000031205, ENSMUST00000163888, ENSMUST00000067495, ENSMUST00000061571, ENSMUST00000045747, ENSMUST00000015771, ENSMUST00000023732, ENSMUST00000087360, ENSMUST00000094077,…	12362	72	18082	1.30019	0.793776	0.0112763	0.0110664
GOTERM_BP_DIRECT	GO:0048167~regulation of synaptic plasticity	40	0.269324	0.00015282	ENSMUST00000152831, ENSMUST00000100750, ENSMUST00000022212, ENSMUST00000118100, ENSMUST00000028758, ENSMUST00000081728, ENSMUST00000022819, ENSMUST00000038101, ENSMUST00000053880, ENSMUST00000111106, ENSMUST00000190827, ENSMUST00000166811, ENSMUST00000035889, ENSMUST00000080036, ENSMUST00000028465, ENSMUST00000163888, ENSMUST00000029876, ENSMUST00000056129, ENSMUST00000036315, ENSMUST00000030814,…	12362	42	18082	1.39306	0.809668	0.011765	0.011546
GOTERM_BP_DIRECT	GO:0045665~negative regulation of neuron differentiation	67	0.451118	0.000168956	ENSMUST00000036060, ENSMUST00000175795, ENSMUST00000144099, ENSMUST00000170662, ENSMUST00000122222, ENSMUST00000176129, ENSMUST00000029803, ENSMUST00000110510, ENSMUST00000028288, ENSMUST00000187137, ENSMUST00000028881, ENSMUST00000034879, ENSMUST00000111377, ENSMUST00000037746, ENSMUST00000115453, ENSMUST00000031607, ENSMUST00000047720, ENSMUST00000087723, ENSMUST00000022262, ENSMUST00000035608,…	12362	76	18082	1.28949	0.840255	0.0128253	0.0125867
GOTERM_BP_DIRECT	GO:0050679~positive regulation of epithelial cell proliferation	67	0.451118	0.000168956	ENSMUST00000153369, ENSMUST00000049339, ENSMUST00000145463, ENSMUST00000032066, ENSMUST00000058295, ENSMUST00000010195, ENSMUST00000028288, ENSMUST00000049460, ENSMUST00000095360, ENSMUST00000145698, ENSMUST00000065196, ENSMUST00000086199, ENSMUST00000160937, ENSMUST00000009241, ENSMUST00000118370, ENSMUST00000024747, ENSMUST00000022246, ENSMUST00000148720, ENSMUST00000171425, ENSMUST00000034991,…	12362	76	18082	1.28949	0.840255	0.0128253	0.0125867
GOTERM_BP_DIRECT	GO:0030513~positive regulation of BMP signaling pathway	35	0.235658	0.000170549	ENSMUST00000021922, ENSMUST00000118022, ENSMUST00000165770, ENSMUST00000029846, ENSMUST00000168423, ENSMUST00000114857, ENSMUST00000074077, ENSMUST00000028288, ENSMUST00000025393, ENSMUST00000023171, ENSMUST00000159479, ENSMUST00000167841, ENSMUST00000105098, ENSMUST00000163389, ENSMUST00000134893, ENSMUST00000031224, ENSMUST00000047762, ENSMUST00000063116, ENSMUST00000082152, ENSMUST00000068664,…	12362	36	18082	1.42208	0.842993	0.0128563	0.0126171
GOTERM_BP_DIRECT	GO:0007059~chromosome segregation	77	0.518449	0.000185996	ENSMUST00000022536, ENSMUST00000106939, ENSMUST00000144099, ENSMUST00000020794, ENSMUST00000156951, ENSMUST00000173658, ENSMUST00000130643, ENSMUST00000078259, ENSMUST00000099554, ENSMUST00000048807, ENSMUST00000031170, ENSMUST00000186375, ENSMUST00000136826, ENSMUST00000111253, ENSMUST00000033865, ENSMUST00000064924, ENSMUST00000005841, ENSMUST00000094193, ENSMUST00000123302, ENSMUST00000167927,…	12362	89	18082	1.26549	0.867235	0.0139241	0.0136649
GOTERM_BP_DIRECT	GO:0006821~chloride transport	70	0.471317	0.000191817	ENSMUST00000068456, ENSMUST00000045779, ENSMUST00000042661, ENSMUST00000042221, ENSMUST00000042546, ENSMUST00000024755, ENSMUST00000069549, ENSMUST00000004428, ENSMUST00000032065, ENSMUST00000093450, ENSMUST00000039697, ENSMUST00000040729, ENSMUST00000029929, ENSMUST00000186641, ENSMUST00000031122, ENSMUST00000167369, ENSMUST00000029932, ENSMUST00000049027, ENSMUST00000023670, ENSMUST00000140407,…	12362	80	18082	1.27987	0.875366	0.0141645	0.0139009
GOTERM_BP_DIRECT	GO:0048661~positive regulation of smooth muscle cell proliferation	70	0.471317	0.000191817	ENSMUST00000174069, ENSMUST00000035092, ENSMUST00000153369, ENSMUST00000103221, ENSMUST00000169234, ENSMUST00000058692, ENSMUST00000000500, ENSMUST00000110036, ENSMUST00000004949, ENSMUST00000070690, ENSMUST00000154617, ENSMUST00000023507, ENSMUST00000031324, ENSMUST00000074262, ENSMUST00000095360, ENSMUST00000107358, ENSMUST00000087723, ENSMUST00000024747, ENSMUST00000070968, ENSMUST00000021796,…	12362	80	18082	1.27987	0.875366	0.0141645	0.0139009
GOTERM_BP_DIRECT	GO:0070373~negative regulation of ERK1 and ERK2 cascade	59	0.397253	0.000205205	ENSMUST00000041377, ENSMUST00000102697, ENSMUST00000020118, ENSMUST00000092966, ENSMUST00000179755, ENSMUST00000020234, ENSMUST00000125172, ENSMUST00000073600, ENSMUST00000078019, ENSMUST00000004673, ENSMUST00000163402, ENSMUST00000095360, ENSMUST00000115453, ENSMUST00000114000, ENSMUST00000145698, ENSMUST00000122412, ENSMUST00000144326, ENSMUST00000023593, ENSMUST00000029053, ENSMUST00000159196,…	12362	66	18082	1.30757	0.892228	0.0150507	0.0147706
GOTERM_BP_DIRECT	GO:0010508~positive regulation of autophagy	39	0.262591	0.000208647	ENSMUST00000174069, ENSMUST00000066279, ENSMUST00000102697, ENSMUST00000063084, ENSMUST00000022212, ENSMUST00000046426, ENSMUST00000043237, ENSMUST00000033495, ENSMUST00000099712, ENSMUST00000042988, ENSMUST00000058136, ENSMUST00000036188, ENSMUST00000031490, ENSMUST00000024717, ENSMUST00000032457, ENSMUST00000110461, ENSMUST00000037968, ENSMUST00000058688, ENSMUST00000163448, ENSMUST00000106440,…	12362	41	18082	1.39136	0.89618	0.0152004	0.0149176
GOTERM_BP_DIRECT	GO:0001843~neural tube closure	83	0.558847	0.000216989	ENSMUST00000068415, ENSMUST00000102575, ENSMUST00000098826, ENSMUST00000022895, ENSMUST00000021443, ENSMUST00000113869, ENSMUST00000004949, ENSMUST00000002603, ENSMUST00000016172, ENSMUST00000159110, ENSMUST00000026265, ENSMUST00000001562, ENSMUST00000109331, ENSMUST00000039922, ENSMUST00000009003, ENSMUST00000030917, ENSMUST00000105897, ENSMUST00000102568, ENSMUST00000179165, ENSMUST00000141933,…	12362	97	18082	1.2516	0.905171	0.0157028	0.0154106
GOTERM_BP_DIRECT	GO:0032922~circadian regulation of gene expression	55	0.37032	0.000220649	ENSMUST00000046548, ENSMUST00000154135, ENSMUST00000032386, ENSMUST00000182200, ENSMUST00000070575, ENSMUST00000142392, ENSMUST00000132227, ENSMUST00000026142, ENSMUST00000136398, ENSMUST00000121927, ENSMUST00000037748, ENSMUST00000047040, ENSMUST00000146028, ENSMUST00000047321, ENSMUST00000102528, ENSMUST00000090559, ENSMUST00000132734, ENSMUST00000114689, ENSMUST00000116436, ENSMUST00000109422,…	12362	61	18082	1.31884	0.908864	0.0158619	0.0155667
GOTERM_BP_DIRECT	GO:0034504~protein localization to nucleus	34	0.228925	0.000236645	ENSMUST00000002708, ENSMUST00000121097, ENSMUST00000093852, ENSMUST00000050029, ENSMUST00000038489, ENSMUST00000029628, ENSMUST00000025944, ENSMUST00000074077, ENSMUST00000003912, ENSMUST00000001812, ENSMUST00000028200, ENSMUST00000008733, ENSMUST00000029699, ENSMUST00000009143, ENSMUST00000063116, ENSMUST00000102869, ENSMUST00000020501, ENSMUST00000042575, ENSMUST00000097527, ENSMUST00000069799,…	12362	35	18082	1.42092	0.923394	0.0168999	0.0165854
GOTERM_BP_DIRECT	GO:0006366~transcription from RNA polymerase II promoter	114	0.767573	0.000242153	ENSMUST00000063084, ENSMUST00000041618, ENSMUST00000093454, ENSMUST00000098470, ENSMUST00000029611, ENSMUST00000105378, ENSMUST00000090475, ENSMUST00000085383, ENSMUST00000095767, ENSMUST00000021674, ENSMUST00000018842, ENSMUST00000133026, ENSMUST00000103171, ENSMUST00000160392, ENSMUST00000136419, ENSMUST00000058860, ENSMUST00000108492, ENSMUST00000116436, ENSMUST00000002145, ENSMUST00000155123,…	12362	138	18082	1.20832	0.927842	0.0171802	0.0168605
GOTERM_BP_DIRECT	GO:0006511~ubiquitin-dependent protein catabolic process	126	0.848371	0.000243887	ENSMUST00000039373, ENSMUST00000172485, ENSMUST00000063084, ENSMUST00000103067, ENSMUST00000021288, ENSMUST00000041059, ENSMUST00000043237, ENSMUST00000127396, ENSMUST00000069509, ENSMUST00000001950, ENSMUST00000021606, ENSMUST00000030164, ENSMUST00000030284, ENSMUST00000149187, ENSMUST00000001439, ENSMUST00000162711, ENSMUST00000020085, ENSMUST00000145657, ENSMUST00000067695, ENSMUST00000043520,…	12362	154	18082	1.19676	0.929187	0.0171908	0.0168709
GOTERM_BP_DIRECT	GO:0042127~regulation of cell proliferation	180	1.21196	0.000270371	ENSMUST00000016498, ENSMUST00000032180, ENSMUST00000067327, ENSMUST00000039490, ENSMUST00000043637, ENSMUST00000110036, ENSMUST00000028915, ENSMUST00000091672, ENSMUST00000032338, ENSMUST00000112586, ENSMUST00000095360, ENSMUST00000133564, ENSMUST00000047203, ENSMUST00000029175, ENSMUST00000123121, ENSMUST00000073316, ENSMUST00000172754, ENSMUST00000063091, ENSMUST00000125541, ENSMUST00000026845,…	12362	227	18082	1.15986	0.946884	0.0189347	0.0185823
GOTERM_BP_DIRECT	GO:0006633~fatty acid biosynthetic process	65	0.437651	0.000276226	ENSMUST00000102852, ENSMUST00000018113, ENSMUST00000041331, ENSMUST00000056153, ENSMUST00000188073, ENSMUST00000050562, ENSMUST00000015160, ENSMUST00000055655, ENSMUST00000026220, ENSMUST00000036615, ENSMUST00000026221, ENSMUST00000031486, ENSMUST00000034796, ENSMUST00000015712, ENSMUST00000062069, ENSMUST00000028162, ENSMUST00000029770, ENSMUST00000066465, ENSMUST00000022207, ENSMUST00000045467,…	12362	74	18082	1.28481	0.950156	0.0192207	0.0188631
GOTERM_BP_DIRECT	GO:0007492~endoderm development	38	0.255858	0.000284392	ENSMUST00000102597, ENSMUST00000049339, ENSMUST00000023268, ENSMUST00000028955, ENSMUST00000168423, ENSMUST00000025944, ENSMUST00000078019, ENSMUST00000025803, ENSMUST00000001536, ENSMUST00000074077, ENSMUST00000001538, ENSMUST00000052296, ENSMUST00000028288, ENSMUST00000056006, ENSMUST00000025393, ENSMUST00000028386, ENSMUST00000027298, ENSMUST00000033846, ENSMUST00000027035, ENSMUST00000077273,…	12362	40	18082	1.38957	0.954385	0.0194156	0.0190543
GOTERM_BP_DIRECT	GO:0045787~positive regulation of cell cycle	38	0.255858	0.000284392	ENSMUST00000016673, ENSMUST00000020974, ENSMUST00000153369, ENSMUST00000016138, ENSMUST00000072119, ENSMUST00000159327, ENSMUST00000003912, ENSMUST00000175916, ENSMUST00000064709, ENSMUST00000110341, ENSMUST00000037528, ENSMUST00000025850, ENSMUST00000019938, ENSMUST00000045288, ENSMUST00000025354, ENSMUST00000021195, ENSMUST00000125842, ENSMUST00000088392, ENSMUST00000014421, ENSMUST00000020243,…	12362	40	18082	1.38957	0.954385	0.0194156	0.0190543
GOTERM_BP_DIRECT	GO:0001569~patterning of blood vessels	38	0.255858	0.000284392	ENSMUST00000002708, ENSMUST00000026917, ENSMUST00000020930, ENSMUST00000104999, ENSMUST00000018353, ENSMUST00000112599, ENSMUST00000054691, ENSMUST00000073043, ENSMUST00000163844, ENSMUST00000036954, ENSMUST00000029611, ENSMUST00000167841, ENSMUST00000029657, ENSMUST00000061772, ENSMUST00000052946, ENSMUST00000172271, ENSMUST00000009241, ENSMUST00000100720, ENSMUST00000073957, ENSMUST00000024747,…	12362	40	18082	1.38957	0.954385	0.0194156	0.0190543
GOTERM_BP_DIRECT	GO:0035914~skeletal muscle cell differentiation	50	0.336655	0.00030478	ENSMUST00000072514, ENSMUST00000028288, ENSMUST00000163888, ENSMUST00000143235, ENSMUST00000044210, ENSMUST00000121646, ENSMUST00000106307, ENSMUST00000087086, ENSMUST00000023779, ENSMUST00000191192, ENSMUST00000021674, ENSMUST00000079063, ENSMUST00000010044, ENSMUST00000119944, ENSMUST00000025718, ENSMUST00000027941, ENSMUST00000038107, ENSMUST00000025003, ENSMUST00000046521, ENSMUST00000061187,…	12362	55	18082	1.32973	0.963443	0.0206774	0.0202927
GOTERM_BP_DIRECT	GO:0019228~neuronal action potential	33	0.222192	0.000327867	ENSMUST00000066432, ENSMUST00000119970, ENSMUST00000028515, ENSMUST00000112478, ENSMUST00000028465, ENSMUST00000112366, ENSMUST00000190985, ENSMUST00000182884, ENSMUST00000036315, ENSMUST00000021056, ENSMUST00000120555, ENSMUST00000087965, ENSMUST00000107899, ENSMUST00000070617, ENSMUST00000065196, ENSMUST00000042792, ENSMUST00000081542, ENSMUST00000031429, ENSMUST00000032738, ENSMUST00000021932,…	12362	34	18082	1.41969	0.971549	0.0219912	0.0215819
GOTERM_BP_DIRECT	GO:0030100~regulation of endocytosis	28	0.188527	0.000328196	ENSMUST00000000727, ENSMUST00000049537, ENSMUST00000029092, ENSMUST00000059983, ENSMUST00000163402, ENSMUST00000098495, ENSMUST00000052969, ENSMUST00000029053, ENSMUST00000025110, ENSMUST00000020643, ENSMUST00000020343, ENSMUST00000017975, ENSMUST00000153511, ENSMUST00000000939, ENSMUST00000091967, ENSMUST00000082070, ENSMUST00000033560, ENSMUST00000118535, ENSMUST00000166172, ENSMUST00000097373,…	12362	28	18082	1.46271	0.971651	0.0219912	0.0215819
GOTERM_BP_DIRECT	GO:0090630~activation of GTPase activity	64	0.430918	0.000352206	ENSMUST00000176764, ENSMUST00000146430, ENSMUST00000040687, ENSMUST00000113869, ENSMUST00000166123, ENSMUST00000164980, ENSMUST00000002603, ENSMUST00000095114, ENSMUST00000039892, ENSMUST00000024717, ENSMUST00000114124, ENSMUST00000098230, ENSMUST00000036215, ENSMUST00000107236, ENSMUST00000033825, ENSMUST00000101195, ENSMUST00000045864, ENSMUST00000037302, ENSMUST00000101270, ENSMUST00000110800,…	12362	73	18082	1.28237	0.978157	0.0234552	0.0230187
GOTERM_BP_DIRECT	GO:0030097~hemopoiesis	74	0.498249	0.000369148	ENSMUST00000124200, ENSMUST00000093852, ENSMUST00000041377, ENSMUST00000102697, ENSMUST00000150258, ENSMUST00000049537, ENSMUST00000024954, ENSMUST00000021522, ENSMUST00000113504, ENSMUST00000027673, ENSMUST00000031205, ENSMUST00000023191, ENSMUST00000163844, ENSMUST00000031322, ENSMUST00000060366, ENSMUST00000023673, ENSMUST00000033509, ENSMUST00000022921, ENSMUST00000147556, ENSMUST00000087360,…	12362	86	18082	1.25861	0.981827	0.0244335	0.0239788
GOTERM_BP_DIRECT	GO:0001501~skeletal system development	90	0.605979	0.000383703	ENSMUST00000093852, ENSMUST00000054691, ENSMUST00000007738, ENSMUST00000021968, ENSMUST00000001878, ENSMUST00000109096, ENSMUST00000163844, ENSMUST00000112064, ENSMUST00000032211, ENSMUST00000023673, ENSMUST00000087883, ENSMUST00000086430, ENSMUST00000002172, ENSMUST00000026262, ENSMUST00000106749, ENSMUST00000021796, ENSMUST00000121021, ENSMUST00000153299, ENSMUST00000079063, ENSMUST00000036852,…	12362	107	18082	1.23032	0.984484	0.025243	0.0247732
GOTERM_BP_DIRECT	GO:0006006~glucose metabolic process	60	0.403986	0.000397242	ENSMUST00000019721, ENSMUST00000069789, ENSMUST00000085591, ENSMUST00000154135, ENSMUST00000039652, ENSMUST00000034834, ENSMUST00000084935, ENSMUST00000117757, ENSMUST00000000033, ENSMUST00000029017, ENSMUST00000028129, ENSMUST00000030830, ENSMUST00000023593, ENSMUST00000105930, ENSMUST00000087324, ENSMUST00000045748, ENSMUST00000039205, ENSMUST00000033662, ENSMUST00000025835, ENSMUST00000038431,…	12362	68	18082	1.29062	0.986606	0.0258466	0.0253656
GOTERM_BP_DIRECT	GO:0043406~positive regulation of MAP kinase activity	49	0.329922	0.000400021	ENSMUST00000167377, ENSMUST00000058692, ENSMUST00000000500, ENSMUST00000058295, ENSMUST00000136826, ENSMUST00000098666, ENSMUST00000026142, ENSMUST00000054487, ENSMUST00000115059, ENSMUST00000027431, ENSMUST00000029653, ENSMUST00000163888, ENSMUST00000035203, ENSMUST00000029175, ENSMUST00000024747, ENSMUST00000021796, ENSMUST00000017799, ENSMUST00000110529, ENSMUST00000036653, ENSMUST00000020507,…	12362	54	18082	1.32727	0.987004	0.0258466	0.0253656
GOTERM_BP_DIRECT	GO:0003151~outflow tract morphogenesis	49	0.329922	0.000400021	ENSMUST00000021922, ENSMUST00000036060, ENSMUST00000084184, ENSMUST00000102575, ENSMUST00000098948, ENSMUST00000054294, ENSMUST00000027035, ENSMUST00000163888, ENSMUST00000052946, ENSMUST00000067495, ENSMUST00000009241, ENSMUST00000024747, ENSMUST00000121021, ENSMUST00000087360, ENSMUST00000079063, ENSMUST00000057893, ENSMUST00000027066, ENSMUST00000038107, ENSMUST00000039559, ENSMUST00000015723,…	12362	54	18082	1.32727	0.987004	0.0258466	0.0253656
GOTERM_BP_DIRECT	GO:0042060~wound healing	80	0.538648	0.000418185	ENSMUST00000021922, ENSMUST00000156637, ENSMUST00000103069, ENSMUST00000023788, ENSMUST00000103221, ENSMUST00000032066, ENSMUST00000095076, ENSMUST00000058295, ENSMUST00000045617, ENSMUST00000110510, ENSMUST00000020911, ENSMUST00000097897, ENSMUST00000002603, ENSMUST00000016172, ENSMUST00000163448, ENSMUST00000115453, ENSMUST00000034513, ENSMUST00000087883, ENSMUST00000105930, ENSMUST00000105611,…	12362	94	18082	1.24486	0.98933	0.0268604	0.0263605
GOTERM_BP_DIRECT	GO:0048812~neuron projection morphogenesis	56	0.377054	0.000442927	ENSMUST00000042103, ENSMUST00000156637, ENSMUST00000045896, ENSMUST00000022213, ENSMUST00000118326, ENSMUST00000190503, ENSMUST00000033865, ENSMUST00000078386, ENSMUST00000080537, ENSMUST00000105097, ENSMUST00000102928, ENSMUST00000108682, ENSMUST00000114000, ENSMUST00000068581, ENSMUST00000060642, ENSMUST00000145698, ENSMUST00000115096, ENSMUST00000123285, ENSMUST00000020145, ENSMUST00000171588,…	12362	63	18082	1.30019	0.991844	0.0281168	0.0275936
GOTERM_BP_DIRECT	GO:0061024~membrane organization	56	0.377054	0.000442927	ENSMUST00000040440, ENSMUST00000119172, ENSMUST00000018632, ENSMUST00000016771, ENSMUST00000018710, ENSMUST00000066439, ENSMUST00000188073, ENSMUST00000077642, ENSMUST00000032457, ENSMUST00000052266, ENSMUST00000031486, ENSMUST00000009003, ENSMUST00000166838, ENSMUST00000101195, ENSMUST00000045743, ENSMUST00000098312, ENSMUST00000077954, ENSMUST00000001204, ENSMUST00000171349, ENSMUST00000118535,…	12362	63	18082	1.30019	0.991844	0.0281168	0.0275936
GOTERM_BP_DIRECT	GO:0015991~ATP hydrolysis coupled proton transport	32	0.215459	0.000453538	ENSMUST00000044721, ENSMUST00000090541, ENSMUST00000036380, ENSMUST00000024932, ENSMUST00000171014, ENSMUST00000182446, ENSMUST00000026459, ENSMUST00000187160, ENSMUST00000167352, ENSMUST00000114666, ENSMUST00000006435, ENSMUST00000004396, ENSMUST00000006431, ENSMUST00000037865, ENSMUST00000007340, ENSMUST00000114908, ENSMUST00000065758, ENSMUST00000019354, ENSMUST00000022904, ENSMUST00000036493,…	12362	33	18082	1.41838	0.992732	0.028623	0.0280903
GOTERM_BP_DIRECT	GO:0031032~actomyosin structure organization	27	0.181794	0.00046446	ENSMUST00000148891, ENSMUST00000103224, ENSMUST00000090269, ENSMUST00000016771, ENSMUST00000095076, ENSMUST00000038188, ENSMUST00000043839, ENSMUST00000029773, ENSMUST00000109572, ENSMUST00000001384, ENSMUST00000057859, ENSMUST00000025234, ENSMUST00000155990, ENSMUST00000107899, ENSMUST00000100568, ENSMUST00000084474, ENSMUST00000095023, ENSMUST00000041965, ENSMUST00000111117, ENSMUST00000110593,…	12362	27	18082	1.46271	0.993545	0.0291429	0.0286005
GOTERM_BP_DIRECT	GO:0048666~neuron development	52	0.350121	0.000486556	ENSMUST00000068456, ENSMUST00000041099, ENSMUST00000063084, ENSMUST00000045896, ENSMUST00000112933, ENSMUST00000039697, ENSMUST00000026859, ENSMUST00000121805, ENSMUST00000115059, ENSMUST00000163888, ENSMUST00000023673, ENSMUST00000030917, ENSMUST00000102801, ENSMUST00000061571, ENSMUST00000024747, ENSMUST00000130916, ENSMUST00000088174, ENSMUST00000119146, ENSMUST00000038039, ENSMUST00000036177,…	12362	58	18082	1.31139	0.994922	0.0301804	0.0296188
GOTERM_BP_DIRECT	GO:0050885~neuromuscular process controlling balance	52	0.350121	0.000486556	ENSMUST00000152831, ENSMUST00000153369, ENSMUST00000018156, ENSMUST00000171751, ENSMUST00000024755, ENSMUST00000097774, ENSMUST00000034441, ENSMUST00000114913, ENSMUST00000042824, ENSMUST00000022819, ENSMUST00000097974, ENSMUST00000021091, ENSMUST00000027475, ENSMUST00000099200, ENSMUST00000027554, ENSMUST00000034115, ENSMUST00000190985, ENSMUST00000025374, ENSMUST00000109813, ENSMUST00000026262,…	12362	58	18082	1.31139	0.994922	0.0301804	0.0296188
GOTERM_BP_DIRECT	GO:0043547~positive regulation of GTPase activity	119	0.801239	0.000502452	ENSMUST00000048409, ENSMUST00000020078, ENSMUST00000058295, ENSMUST00000023507, ENSMUST00000095114, ENSMUST00000190503, ENSMUST00000139666, ENSMUST00000009329, ENSMUST00000139146, ENSMUST00000110040, ENSMUST00000127206, ENSMUST00000101151, ENSMUST00000091967, ENSMUST00000034232, ENSMUST00000112505, ENSMUST00000006618, ENSMUST00000034231, ENSMUST00000005889, ENSMUST00000037585, ENSMUST00000034230,…	12362	146	18082	1.19221	0.995727	0.0309893	0.0304126
GOTERM_BP_DIRECT	GO:0045909~positive regulation of vasodilation	36	0.242392	0.000525542	ENSMUST00000018610, ENSMUST00000047816, ENSMUST00000095959, ENSMUST00000037974, ENSMUST00000027449, ENSMUST00000110036, ENSMUST00000070690, ENSMUST00000000724, ENSMUST00000186620, ENSMUST00000142742, ENSMUST00000190985, ENSMUST00000133564, ENSMUST00000068581, ENSMUST00000146028, ENSMUST00000030834, ENSMUST00000020362, ENSMUST00000140407, ENSMUST00000022185, ENSMUST00000182947, ENSMUST00000089188,…	12362	38	18082	1.38572	0.996675	0.0322303	0.0316305
GOTERM_BP_DIRECT	GO:0070936~protein K48-linked ubiquitination	44	0.296256	0.000549033	ENSMUST00000020657, ENSMUST00000102993, ENSMUST00000016452, ENSMUST00000172485, ENSMUST00000074515, ENSMUST00000090227, ENSMUST00000072578, ENSMUST00000015622, ENSMUST00000143145, ENSMUST00000040008, ENSMUST00000080418, ENSMUST00000001439, ENSMUST00000030992, ENSMUST00000058688, ENSMUST00000053498, ENSMUST00000037548, ENSMUST00000094151, ENSMUST00000138532, ENSMUST00000020085, ENSMUST00000047203,…	12362	48	18082	1.34082	0.997424	0.0334818	0.0328587
GOTERM_BP_DIRECT	GO:0018107~peptidyl-threonine phosphorylation	40	0.269324	0.000553239	ENSMUST00000069107, ENSMUST00000148330, ENSMUST00000103221, ENSMUST00000101341, ENSMUST00000174105, ENSMUST00000111945, ENSMUST00000000544, ENSMUST00000112599, ENSMUST00000023507, ENSMUST00000056028, ENSMUST00000112243, ENSMUST00000163226, ENSMUST00000001780, ENSMUST00000053413, ENSMUST00000028600, ENSMUST00000102927, ENSMUST00000030814, ENSMUST00000033929, ENSMUST00000060642, ENSMUST00000185913,…	12362	43	18082	1.36066	0.997539	0.0335498	0.0329255
GOTERM_BP_DIRECT	GO:0043087~regulation of GTPase activity	62	0.417452	0.000569282	ENSMUST00000103221, ENSMUST00000046864, ENSMUST00000113869, ENSMUST00000167377, ENSMUST00000021091, ENSMUST00000054487, ENSMUST00000111331, ENSMUST00000114124, ENSMUST00000139146, ENSMUST00000109331, ENSMUST00000064405, ENSMUST00000061656, ENSMUST00000117551, ENSMUST00000079828, ENSMUST00000145698, ENSMUST00000105575, ENSMUST00000086876, ENSMUST00000102800, ENSMUST00000023151, ENSMUST00000031606,…	12362	71	18082	1.27729	0.997932	0.0343308	0.033692
GOTERM_BP_DIRECT	GO:0001933~negative regulation of protein phosphorylation	72	0.484783	0.000577672	ENSMUST00000174069, ENSMUST00000119172, ENSMUST00000041377, ENSMUST00000020118, ENSMUST00000179755, ENSMUST00000103221, ENSMUST00000148810, ENSMUST00000093812, ENSMUST00000072119, ENSMUST00000020630, ENSMUST00000177458, ENSMUST00000042988, ENSMUST00000037994, ENSMUST00000164980, ENSMUST00000036188, ENSMUST00000113504, ENSMUST00000132945, ENSMUST00000045817, ENSMUST00000150857, ENSMUST00000025290,…	12362	84	18082	1.25375	0.998112	0.0346444	0.0339997
GOTERM_BP_DIRECT	GO:0016311~dephosphorylation	91	0.612712	0.000589975	ENSMUST00000090464, ENSMUST00000020118, ENSMUST00000069106, ENSMUST00000170420, ENSMUST00000064091, ENSMUST00000073961, ENSMUST00000026018, ENSMUST00000134767, ENSMUST00000027826, ENSMUST00000037992, ENSMUST00000146071, ENSMUST00000018792, ENSMUST00000091672, ENSMUST00000038287, ENSMUST00000092167, ENSMUST00000150857, ENSMUST00000027232, ENSMUST00000053232, ENSMUST00000030551, ENSMUST00000039926,…	12362	109	18082	1.22116	0.998348	0.0351878	0.034533
GOTERM_BP_DIRECT	GO:0030308~negative regulation of cell growth	103	0.693509	0.00061468	ENSMUST00000190071, ENSMUST00000067327, ENSMUST00000035053, ENSMUST00000037198, ENSMUST00000111099, ENSMUST00000027035, ENSMUST00000111493, ENSMUST00000063116, ENSMUST00000087328, ENSMUST00000120754, ENSMUST00000039484, ENSMUST00000044058, ENSMUST00000114769, ENSMUST00000034351, ENSMUST00000188931, ENSMUST00000112751, ENSMUST00000108493, ENSMUST00000087435, ENSMUST00000085018, ENSMUST00000108657,…	12362	125	18082	1.20527	0.998737	0.0362628	0.035588
GOTERM_BP_DIRECT	GO:0007219~Notch signaling pathway	103	0.693509	0.00061468	ENSMUST00000067327, ENSMUST00000111807, ENSMUST00000135338, ENSMUST00000127152, ENSMUST00000032462, ENSMUST00000107394, ENSMUST00000140643, ENSMUST00000001561, ENSMUST00000136312, ENSMUST00000049863, ENSMUST00000087723, ENSMUST00000107679, ENSMUST00000068387, ENSMUST00000061571, ENSMUST00000103176, ENSMUST00000162293, ENSMUST00000014917, ENSMUST00000168309, ENSMUST00000028111, ENSMUST00000110298,…	12362	125	18082	1.20527	0.998737	0.0362628	0.035588
GOTERM_BP_DIRECT	GO:0035690~cellular response to drug	65	0.437651	0.000625292	ENSMUST00000107748, ENSMUST00000140174, ENSMUST00000039413, ENSMUST00000021726, ENSMUST00000032259, ENSMUST00000028881, ENSMUST00000163888, ENSMUST00000009689, ENSMUST00000066160, ENSMUST00000084894, ENSMUST00000163966, ENSMUST00000023593, ENSMUST00000155272, ENSMUST00000023538, ENSMUST00000041388, ENSMUST00000094556, ENSMUST00000022646, ENSMUST00000021796, ENSMUST00000090678, ENSMUST00000036092,…	12362	75	18082	1.26768	0.998875	0.0365531	0.0358729
GOTERM_BP_DIRECT	GO:0030032~lamellipodium assembly	31	0.208726	0.000626336	ENSMUST00000067268, ENSMUST00000059680, ENSMUST00000046864, ENSMUST00000166783, ENSMUST00000005815, ENSMUST00000054487, ENSMUST00000055676, ENSMUST00000028386, ENSMUST00000023072, ENSMUST00000116522, ENSMUST00000080537, ENSMUST00000033468, ENSMUST00000161861, ENSMUST00000102507, ENSMUST00000047664, ENSMUST00000032978, ENSMUST00000125901, ENSMUST00000016143, ENSMUST00000110909, ENSMUST00000022566,…	12362	32	18082	1.417	0.998887	0.0365531	0.0358729
GOTERM_BP_DIRECT	GO:0048843~negative regulation of axon extension involved in axon guidance	26	0.175061	0.00065651	ENSMUST00000026917, ENSMUST00000000641, ENSMUST00000000127, ENSMUST00000004326, ENSMUST00000032754, ENSMUST00000142449, ENSMUST00000123926, ENSMUST00000110040, ENSMUST00000026225, ENSMUST00000167545, ENSMUST00000030714, ENSMUST00000120756, ENSMUST00000176198, ENSMUST00000103239, ENSMUST00000169141, ENSMUST00000073957, ENSMUST00000067458, ENSMUST00000010044, ENSMUST00000019791, ENSMUST00000114991,…	12362	26	18082	1.46271	0.999198	0.0381092	0.0374
GOTERM_BP_DIRECT	GO:0000226~microtubule cytoskeleton organization	81	0.545381	0.000667273	ENSMUST00000040880, ENSMUST00000171352, ENSMUST00000144099, ENSMUST00000018711, ENSMUST00000049811, ENSMUST00000022257, ENSMUST00000040964, ENSMUST00000110036, ENSMUST00000021606, ENSMUST00000021091, ENSMUST00000117757, ENSMUST00000053078, ENSMUST00000026265, ENSMUST00000107272, ENSMUST00000164774, ENSMUST00000031004, ENSMUST00000109896, ENSMUST00000156440, ENSMUST00000186928, ENSMUST00000191073,…	12362	96	18082	1.23416	0.999287	0.0385279	0.0378109
GOTERM_BP_DIRECT	GO:0031532~actin cytoskeleton reorganization	47	0.316456	0.000684872	ENSMUST00000042025, ENSMUST00000071968, ENSMUST00000148891, ENSMUST00000156637, ENSMUST00000016771, ENSMUST00000058210, ENSMUST00000174405, ENSMUST00000000129, ENSMUST00000054197, ENSMUST00000031093, ENSMUST00000112558, ENSMUST00000007959, ENSMUST00000005815, ENSMUST00000055676, ENSMUST00000165645, ENSMUST00000023072, ENSMUST00000163667, ENSMUST00000029711, ENSMUST00000159236, ENSMUST00000027896,…	12362	52	18082	1.32206	0.999411	0.0391278	0.0383997
GOTERM_BP_DIRECT	GO:0051865~protein autoubiquitination	47	0.316456	0.000684872	ENSMUST00000125554, ENSMUST00000020657, ENSMUST00000016452, ENSMUST00000174343, ENSMUST00000172485, ENSMUST00000177236, ENSMUST00000109090, ENSMUST00000131035, ENSMUST00000096386, ENSMUST00000004949, ENSMUST00000030284, ENSMUST00000111352, ENSMUST00000077078, ENSMUST00000030992, ENSMUST00000166615, ENSMUST00000037548, ENSMUST00000094151, ENSMUST00000039449, ENSMUST00000031345, ENSMUST00000030439,…	12362	52	18082	1.32206	0.999411	0.0391278	0.0383997
GOTERM_BP_DIRECT	GO:0007623~circadian rhythm	90	0.605979	0.000719084	ENSMUST00000069789, ENSMUST00000046548, ENSMUST00000154135, ENSMUST00000164781, ENSMUST00000033673, ENSMUST00000032386, ENSMUST00000182200, ENSMUST00000070575, ENSMUST00000110157, ENSMUST00000142392, ENSMUST00000071065, ENSMUST00000039177, ENSMUST00000175916, ENSMUST00000023507, ENSMUST00000136398, ENSMUST00000095360, ENSMUST00000190985, ENSMUST00000136312, ENSMUST00000061578, ENSMUST00000190544,…	12362	108	18082	1.21892	0.999594	0.0408673	0.0401068
GOTERM_BP_DIRECT	GO:0006865~amino acid transport	39	0.262591	0.000739006	ENSMUST00000149168, ENSMUST00000105801, ENSMUST00000172164, ENSMUST00000015486, ENSMUST00000091259, ENSMUST00000040960, ENSMUST00000045557, ENSMUST00000159327, ENSMUST00000111625, ENSMUST00000000984, ENSMUST00000035890, ENSMUST00000057784, ENSMUST00000052441, ENSMUST00000167868, ENSMUST00000034378, ENSMUST00000109679, ENSMUST00000030317, ENSMUST00000048116, ENSMUST00000023099, ENSMUST00000088454,…	12362	42	18082	1.35823	0.999673	0.041588	0.0408141
GOTERM_BP_DIRECT	GO:0035264~multicellular organism growth	99	0.666577	0.000739428	ENSMUST00000150576, ENSMUST00000126865, ENSMUST00000103221, ENSMUST00000112618, ENSMUST00000022895, ENSMUST00000169627, ENSMUST00000095360, ENSMUST00000135222, ENSMUST00000134893, ENSMUST00000008991, ENSMUST00000063750, ENSMUST00000178076, ENSMUST00000020106, ENSMUST00000088095, ENSMUST00000021552, ENSMUST00000152805, ENSMUST00000041987, ENSMUST00000079146, ENSMUST00000111656, ENSMUST00000079812,…	12362	120	18082	1.20673	0.999674	0.041588	0.0408141
GOTERM_BP_DIRECT	GO:0001756~somitogenesis	50	0.336655	0.000815907	ENSMUST00000089112, ENSMUST00000068415, ENSMUST00000054691, ENSMUST00000107394, ENSMUST00000029611, ENSMUST00000027952, ENSMUST00000023352, ENSMUST00000049863, ENSMUST00000068387, ENSMUST00000044210, ENSMUST00000022646, ENSMUST00000181504, ENSMUST00000087360, ENSMUST00000126112, ENSMUST00000034991, ENSMUST00000010044, ENSMUST00000039568, ENSMUST00000036210, ENSMUST00000050372, ENSMUST00000014917,…	12362	56	18082	1.30599	0.999858	0.0456529	0.0448034
GOTERM_BP_DIRECT	GO:0048146~positive regulation of fibroblast proliferation	57	0.383787	0.000826787	ENSMUST00000174069, ENSMUST00000103145, ENSMUST00000072119, ENSMUST00000022499, ENSMUST00000058692, ENSMUST00000000500, ENSMUST00000023829, ENSMUST00000095476, ENSMUST00000031324, ENSMUST00000034756, ENSMUST00000159199, ENSMUST00000029653, ENSMUST00000095360, ENSMUST00000046157, ENSMUST00000023352, ENSMUST00000048896, ENSMUST00000039044, ENSMUST00000041388, ENSMUST00000023734, ENSMUST00000174734,…	12362	65	18082	1.28268	0.999874	0.0460245	0.045168
GOTERM_BP_DIRECT	GO:0007160~cell-matrix adhesion	67	0.451118	0.000845886	ENSMUST00000042744, ENSMUST00000020078, ENSMUST00000020554, ENSMUST00000129136, ENSMUST00000113869, ENSMUST00000002885, ENSMUST00000045617, ENSMUST00000118405, ENSMUST00000039178, ENSMUST00000029574, ENSMUST00000114124, ENSMUST00000163844, ENSMUST00000042190, ENSMUST00000105454, ENSMUST00000022340, ENSMUST00000087883, ENSMUST00000003061, ENSMUST00000172791, ENSMUST00000061190, ENSMUST00000023336,…	12362	78	18082	1.25643	0.999898	0.0463504	0.0454878
GOTERM_BP_DIRECT	GO:0006888~ER to Golgi vesicle-mediated transport	67	0.451118	0.000845886	ENSMUST00000124289, ENSMUST00000042942, ENSMUST00000031492, ENSMUST00000038644, ENSMUST00000028916, ENSMUST00000030164, ENSMUST00000162560, ENSMUST00000025804, ENSMUST00000021329, ENSMUST00000095950, ENSMUST00000137201, ENSMUST00000114126, ENSMUST00000109097, ENSMUST00000028963, ENSMUST00000168018, ENSMUST00000130451, ENSMUST00000002091, ENSMUST00000021375, ENSMUST00000025177, ENSMUST00000176013,…	12362	78	18082	1.25643	0.999898	0.0463504	0.0454878
GOTERM_BP_DIRECT	GO:0016579~protein deubiquitination	67	0.451118	0.000845886	ENSMUST00000090785, ENSMUST00000022458, ENSMUST00000049813, ENSMUST00000021288, ENSMUST00000069509, ENSMUST00000072312, ENSMUST00000021606, ENSMUST00000000821, ENSMUST00000036188, ENSMUST00000149187, ENSMUST00000028841, ENSMUST00000130131, ENSMUST00000186528, ENSMUST00000102849, ENSMUST00000179684, ENSMUST00000089302, ENSMUST00000067695, ENSMUST00000127569, ENSMUST00000043526, ENSMUST00000025679,…	12362	78	18082	1.25643	0.999898	0.0463504	0.0454878
GOTERM_BP_DIRECT	GO:0002376~immune system process	291	1.95933	0.000849721	ENSMUST00000176325, ENSMUST00000086084, ENSMUST00000001950, ENSMUST00000169114, ENSMUST00000115728, ENSMUST00000053156, ENSMUST00000032216, ENSMUST00000189753, ENSMUST00000062787, ENSMUST00000024044, ENSMUST00000029175, ENSMUST00000124556, ENSMUST00000037907, ENSMUST00000144725, ENSMUST00000100222, ENSMUST00000030709, ENSMUST00000095806, ENSMUST00000063091, ENSMUST00000118574, ENSMUST00000027657,…	12362	383	18082	1.11135	0.999902	0.0463504	0.0454878
GOTERM_BP_DIRECT	GO:0001837~epithelial to mesenchymal transition	30	0.201993	0.000863447	ENSMUST00000021207, ENSMUST00000028836, ENSMUST00000023507, ENSMUST00000028288, ENSMUST00000110461, ENSMUST00000029611, ENSMUST00000035800, ENSMUST00000159699, ENSMUST00000031224, ENSMUST00000063116, ENSMUST00000045288, ENSMUST00000022660, ENSMUST00000067495, ENSMUST00000144429, ENSMUST00000101257, ENSMUST00000019631, ENSMUST00000045747, ENSMUST00000074669, ENSMUST00000102880, ENSMUST00000087360,…	12362	31	18082	1.41552	0.999915	0.0468636	0.0459915
GOTERM_BP_DIRECT	GO:0014065~phosphatidylinositol 3-kinase signaling	25	0.168327	0.000926777	ENSMUST00000042103, ENSMUST00000063084, ENSMUST00000071325, ENSMUST00000120441, ENSMUST00000170068, ENSMUST00000058295, ENSMUST00000118326, ENSMUST00000027056, ENSMUST00000027431, ENSMUST00000140224, ENSMUST00000095360, ENSMUST00000053215, ENSMUST00000055518, ENSMUST00000082059, ENSMUST00000123285, ENSMUST00000069799, ENSMUST00000021796, ENSMUST00000021552, ENSMUST00000036653, ENSMUST00000078528,…	12362	25	18082	1.46271	0.999957	0.0498028	0.048876
GOTERM_BP_DIRECT	GO:2000377~regulation of reactive oxygen species metabolic process	25	0.168327	0.000926777	ENSMUST00000177458, ENSMUST00000003635, ENSMUST00000010198, ENSMUST00000096386, ENSMUST00000167374, ENSMUST00000168716, ENSMUST00000108184, ENSMUST00000136252, ENSMUST00000190341, ENSMUST00000154241, ENSMUST00000109638, ENSMUST00000039286, ENSMUST00000045748, ENSMUST00000105816, ENSMUST00000073316, ENSMUST00000119103, ENSMUST00000022429, ENSMUST00000053764, ENSMUST00000076052, ENSMUST00000000122,…	12362	25	18082	1.46271	0.999957	0.0498028	0.048876
GOTERM_BP_DIRECT	GO:0009267~cellular response to starvation	53	0.356854	0.000938729	ENSMUST00000019721, ENSMUST00000018630, ENSMUST00000091514, ENSMUST00000072514, ENSMUST00000038765, ENSMUST00000042988, ENSMUST00000033991, ENSMUST00000032457, ENSMUST00000036018, ENSMUST00000060642, ENSMUST00000146028, ENSMUST00000178355, ENSMUST00000086199, ENSMUST00000039286, ENSMUST00000049507, ENSMUST00000046835, ENSMUST00000045747, ENSMUST00000155757, ENSMUST00000153970, ENSMUST00000037146,…	12362	60	18082	1.29206	0.999963	0.0501966	0.0492625
GOTERM_BP_DIRECT	GO:0048536~spleen development	42	0.28279	0.000954558	ENSMUST00000127974, ENSMUST00000161609, ENSMUST00000120087, ENSMUST00000112934, ENSMUST00000102490, ENSMUST00000098603, ENSMUST00000033394, ENSMUST00000188495, ENSMUST00000132945, ENSMUST00000168164, ENSMUST00000152979, ENSMUST00000056006, ENSMUST00000168716, ENSMUST00000027298, ENSMUST00000110341, ENSMUST00000049241, ENSMUST00000027137, ENSMUST00000029657, ENSMUST00000061772, ENSMUST00000108303,…	12362	46	18082	1.33552	0.999969	0.0507814	0.0498365
GOTERM_BP_DIRECT	GO:0006665~sphingolipid metabolic process	34	0.228925	0.000963701	ENSMUST00000177779, ENSMUST00000090246, ENSMUST00000000608, ENSMUST00000021424, ENSMUST00000150258, ENSMUST00000021920, ENSMUST00000021268, ENSMUST00000119430, ENSMUST00000123057, ENSMUST00000034463, ENSMUST00000099514, ENSMUST00000078757, ENSMUST00000056113, ENSMUST00000052224, ENSMUST00000010049, ENSMUST00000056228, ENSMUST00000109035, ENSMUST00000049488, ENSMUST00000021450, ENSMUST00000021390,…	12362	36	18082	1.38145	0.999972	0.0507814	0.0498365
GOTERM_BP_DIRECT	GO:0071364~cellular response to epidermal growth factor stimulus	34	0.228925	0.000963701	ENSMUST00000107748, ENSMUST00000121473, ENSMUST00000159327, ENSMUST00000167377, ENSMUST00000073600, ENSMUST00000078019, ENSMUST00000058295, ENSMUST00000035075, ENSMUST00000150857, ENSMUST00000049260, ENSMUST00000001780, ENSMUST00000030556, ENSMUST00000109552, ENSMUST00000102927, ENSMUST00000060366, ENSMUST00000145698, ENSMUST00000151590, ENSMUST00000107358, ENSMUST00000156440, ENSMUST00000042235,…	12362	36	18082	1.38145	0.999972	0.0507814	0.0498365
GOTERM_BP_DIRECT	GO:0038083~peptidyl-tyrosine autophosphorylation	38	0.255858	0.000985034	ENSMUST00000041377, ENSMUST00000016498, ENSMUST00000016511, ENSMUST00000121473, ENSMUST00000072311, ENSMUST00000110036, ENSMUST00000000129, ENSMUST00000112265, ENSMUST00000030693, ENSMUST00000051995, ENSMUST00000064307, ENSMUST00000109799, ENSMUST00000027291, ENSMUST00000120135, ENSMUST00000109237, ENSMUST00000029175, ENSMUST00000155957, ENSMUST00000065796, ENSMUST00000128576, ENSMUST00000102781,…	12362	41	18082	1.35568	0.999977	0.0516548	0.0506936
GOTERM_BP_DIRECT	GO:0048704~embryonic skeletal system morphogenesis	49	0.329922	0.0010531	ENSMUST00000041659, ENSMUST00000054691, ENSMUST00000110510, ENSMUST00000113504, ENSMUST00000092003, ENSMUST00000111254, ENSMUST00000163568, ENSMUST00000163888, ENSMUST00000014747, ENSMUST00000059272, ENSMUST00000101395, ENSMUST00000093944, ENSMUST00000079063, ENSMUST00000049272, ENSMUST00000027066, ENSMUST00000025081, ENSMUST00000061745, ENSMUST00000028071, ENSMUST00000113280, ENSMUST00000030547,…	12362	55	18082	1.30314	0.999989	0.0549587	0.053936
GOTERM_BP_DIRECT	GO:0030198~extracellular matrix organization	94	0.632911	0.00107386	ENSMUST00000021603, ENSMUST00000067444, ENSMUST00000042744, ENSMUST00000022378, ENSMUST00000098948, ENSMUST00000029846, ENSMUST00000155907, ENSMUST00000110036, ENSMUST00000045617, ENSMUST00000182491, ENSMUST00000185356, ENSMUST00000030198, ENSMUST00000027752, ENSMUST00000031288, ENSMUST00000031246, ENSMUST00000121963, ENSMUST00000022340, ENSMUST00000046792, ENSMUST00000042196, ENSMUST00000172791,…	12362	114	18082	1.20609	0.999991	0.0557738	0.0547359
GOTERM_BP_DIRECT	GO:0000902~cell morphogenesis	69	0.464584	0.00111445	ENSMUST00000105845, ENSMUST00000152831, ENSMUST00000041892, ENSMUST00000098948, ENSMUST00000040964, ENSMUST00000102490, ENSMUST00000038488, ENSMUST00000018353, ENSMUST00000027629, ENSMUST00000021802, ENSMUST00000115059, ENSMUST00000023070, ENSMUST00000003981, ENSMUST00000117276, ENSMUST00000063116, ENSMUST00000087204, ENSMUST00000030317, ENSMUST00000178114, ENSMUST00000102801, ENSMUST00000159592,…	12362	81	18082	1.24601	0.999994	0.0576066	0.0565346
GOTERM_BP_DIRECT	GO:0051592~response to calcium ion	59	0.397253	0.00115197	ENSMUST00000102852, ENSMUST00000022416, ENSMUST00000138091, ENSMUST00000090028, ENSMUST00000145463, ENSMUST00000125055, ENSMUST00000094467, ENSMUST00000020911, ENSMUST00000188028, ENSMUST00000022060, ENSMUST00000112586, ENSMUST00000115453, ENSMUST00000032454, ENSMUST00000190985, ENSMUST00000020362, ENSMUST00000123507, ENSMUST00000063597, ENSMUST00000068387, ENSMUST00000015256, ENSMUST00000049308,…	12362	68	18082	1.26911	0.999996	0.0589839	0.0578863
GOTERM_BP_DIRECT	GO:0001570~vasculogenesis	59	0.397253	0.00115197	ENSMUST00000150258, ENSMUST00000065587, ENSMUST00000098948, ENSMUST00000000388, ENSMUST00000110036, ENSMUST00000111099, ENSMUST00000107075, ENSMUST00000027035, ENSMUST00000163844, ENSMUST00000115453, ENSMUST00000111493, ENSMUST00000167841, ENSMUST00000029657, ENSMUST00000079828, ENSMUST00000022189, ENSMUST00000107679, ENSMUST00000002291, ENSMUST00000065353, ENSMUST00000147595, ENSMUST00000022921,…	12362	68	18082	1.26911	0.999996	0.0589839	0.0578863
GOTERM_BP_DIRECT	GO:0045880~positive regulation of smoothened signaling pathway	29	0.19526	0.0011881	ENSMUST00000002708, ENSMUST00000042345, ENSMUST00000171496, ENSMUST00000041659, ENSMUST00000114857, ENSMUST00000001812, ENSMUST00000031005, ENSMUST00000165526, ENSMUST00000108783, ENSMUST00000007423, ENSMUST00000107812, ENSMUST00000069614, ENSMUST00000174397, ENSMUST00000122113, ENSMUST00000043503, ENSMUST00000041565, ENSMUST00000087183, ENSMUST00000164097, ENSMUST00000091186, ENSMUST00000162098,…	12362	30	18082	1.41395	0.999998	0.0605486	0.0594218
GOTERM_BP_DIRECT	GO:0007416~synapse assembly	41	0.276057	0.00125443	ENSMUST00000100750, ENSMUST00000105902, ENSMUST00000026635, ENSMUST00000075764, ENSMUST00000000500, ENSMUST00000121390, ENSMUST00000075054, ENSMUST00000035889, ENSMUST00000078386, ENSMUST00000035208, ENSMUST00000165466, ENSMUST00000102928, ENSMUST00000132375, ENSMUST00000030814, ENSMUST00000008297, ENSMUST00000125925, ENSMUST00000028161, ENSMUST00000105575, ENSMUST00000008991, ENSMUST00000111050,…	12362	45	18082	1.33269	0.999999	0.0635909	0.0624075
GOTERM_BP_DIRECT	GO:0042391~regulation of membrane potential	81	0.545381	0.00125951	ENSMUST00000042221, ENSMUST00000028515, ENSMUST00000038644, ENSMUST00000041415, ENSMUST00000080418, ENSMUST00000097811, ENSMUST00000025805, ENSMUST00000050880, ENSMUST00000027795, ENSMUST00000190985, ENSMUST00000009689, ENSMUST00000030676, ENSMUST00000114000, ENSMUST00000049027, ENSMUST00000060642, ENSMUST00000120555, ENSMUST00000042194, ENSMUST00000027470, ENSMUST00000145539, ENSMUST00000032738,…	12362	97	18082	1.22144	0.999999	0.0635909	0.0624075
GOTERM_BP_DIRECT	GO:0061025~membrane fusion	33	0.222192	0.0013009	ENSMUST00000119172, ENSMUST00000156537, ENSMUST00000059983, ENSMUST00000150838, ENSMUST00000005954, ENSMUST00000103160, ENSMUST00000022913, ENSMUST00000029907, ENSMUST00000095950, ENSMUST00000114126, ENSMUST00000087908, ENSMUST00000030698, ENSMUST00000113352, ENSMUST00000106267, ENSMUST00000100844, ENSMUST00000021273, ENSMUST00000176013, ENSMUST00000025474, ENSMUST00000086074, ENSMUST00000020962,…	12362	35	18082	1.37912	0.999999	0.0652311	0.0640172
GOTERM_BP_DIRECT	GO:0048646~anatomical structure formation involved in morphogenesis	24	0.161594	0.0013065	ENSMUST00000002708, ENSMUST00000015771, ENSMUST00000120363, ENSMUST00000049339, ENSMUST00000065523, ENSMUST00000018842, ENSMUST00000019117, ENSMUST00000034991, ENSMUST00000000127, ENSMUST00000110510, ENSMUST00000001536, ENSMUST00000074077, ENSMUST00000061728, ENSMUST00000142635, ENSMUST00000000253, ENSMUST00000165201, ENSMUST00000099151, ENSMUST00000109964, ENSMUST00000106497, ENSMUST00000009143,…	12362	24	18082	1.46271	0.999999	0.0652311	0.0640172
GOTERM_BP_DIRECT	GO:0030901~midbrain development	37	0.249125	0.00131003	ENSMUST00000002708, ENSMUST00000022834, ENSMUST00000068952, ENSMUST00000169273, ENSMUST00000018333, ENSMUST00000101341, ENSMUST00000041730, ENSMUST00000002305, ENSMUST00000023171, ENSMUST00000079721, ENSMUST00000163844, ENSMUST00000111377, ENSMUST00000063116, ENSMUST00000029371, ENSMUST00000006071, ENSMUST00000103118, ENSMUST00000179165, ENSMUST00000094438, ENSMUST00000023734, ENSMUST00000131309,…	12362	40	18082	1.35301	0.999999	0.0652311	0.0640172
GOTERM_BP_DIRECT	GO:0032496~response to lipopolysaccharide	155	1.04363	0.00141683	ENSMUST00000069107, ENSMUST00000033671, ENSMUST00000032462, ENSMUST00000165430, ENSMUST00000070690, ENSMUST00000146071, ENSMUST00000161590, ENSMUST00000028881, ENSMUST00000029574, ENSMUST00000030551, ENSMUST00000109733, ENSMUST00000048655, ENSMUST00000084299, ENSMUST00000094556, ENSMUST00000070968, ENSMUST00000021796, ENSMUST00000023336, ENSMUST00000022246, ENSMUST00000021674, ENSMUST00000001963,…	12362	197	18082	1.15086	1	0.070227	0.0689201
GOTERM_BP_DIRECT	GO:0001938~positive regulation of endothelial cell proliferation	58	0.39052	0.00145076	ENSMUST00000104999, ENSMUST00000103221, ENSMUST00000039171, ENSMUST00000019723, ENSMUST00000022213, ENSMUST00000067925, ENSMUST00000000500, ENSMUST00000002765, ENSMUST00000028836, ENSMUST00000117507, ENSMUST00000073043, ENSMUST00000175916, ENSMUST00000022060, ENSMUST00000027431, ENSMUST00000185234, ENSMUST00000115453, ENSMUST00000061656, ENSMUST00000146028, ENSMUST00000022189, ENSMUST00000025773,…	12362	67	18082	1.26623	1	0.071258	0.069932
GOTERM_BP_DIRECT	GO:0030855~epithelial cell differentiation	58	0.39052	0.00145076	ENSMUST00000127152, ENSMUST00000054294, ENSMUST00000001950, ENSMUST00000043839, ENSMUST00000111099, ENSMUST00000029773, ENSMUST00000023070, ENSMUST00000047762, ENSMUST00000041142, ENSMUST00000160937, ENSMUST00000009241, ENSMUST00000090475, ENSMUST00000024747, ENSMUST00000103014, ENSMUST00000103131, ENSMUST00000022246, ENSMUST00000025835, ENSMUST00000034590, ENSMUST00000037145, ENSMUST00000057893,…	12362	67	18082	1.26623	1	0.071258	0.069932
GOTERM_BP_DIRECT	GO:0098779~mitophagy in response to mitochondrial depolarization	107	0.720442	0.00147076	ENSMUST00000169357, ENSMUST00000099712, ENSMUST00000038600, ENSMUST00000038841, ENSMUST00000031891, ENSMUST00000114634, ENSMUST00000031490, ENSMUST00000110677, ENSMUST00000024717, ENSMUST00000048490, ENSMUST00000085708, ENSMUST00000032454, ENSMUST00000141453, ENSMUST00000061299, ENSMUST00000028241, ENSMUST00000065411, ENSMUST00000105816, ENSMUST00000153731, ENSMUST00000134996, ENSMUST00000119945,…	12362	132	18082	1.18568	1	0.0719147	0.0705764
GOTERM_BP_DIRECT	GO:0070588~calcium ion transmembrane transport	74	0.498249	0.00147775	ENSMUST00000152831, ENSMUST00000042026, ENSMUST00000103224, ENSMUST00000046426, ENSMUST00000040489, ENSMUST00000037434, ENSMUST00000037798, ENSMUST00000187541, ENSMUST00000032974, ENSMUST00000163326, ENSMUST00000112064, ENSMUST00000186889, ENSMUST00000084615, ENSMUST00000086831, ENSMUST00000107157, ENSMUST00000106742, ENSMUST00000020107, ENSMUST00000017552, ENSMUST00000049308, ENSMUST00000021750,…	12362	88	18082	1.23	1	0.0719325	0.0705939
GOTERM_BP_DIRECT	GO:0060291~long-term synaptic potentiation	44	0.296256	0.00150916	ENSMUST00000100750, ENSMUST00000069107, ENSMUST00000105802, ENSMUST00000067444, ENSMUST00000105902, ENSMUST00000156537, ENSMUST00000022212, ENSMUST00000091636, ENSMUST00000111669, ENSMUST00000151408, ENSMUST00000164781, ENSMUST00000036387, ENSMUST00000097811, ENSMUST00000053880, ENSMUST00000075054, ENSMUST00000019938, ENSMUST00000107157, ENSMUST00000176250, ENSMUST00000079828, ENSMUST00000021273,…	12362	49	18082	1.31345	1	0.0731334	0.0717725
GOTERM_BP_DIRECT	GO:0019827~stem cell population maintenance	61	0.410719	0.00155225	ENSMUST00000049339, ENSMUST00000098948, ENSMUST00000037115, ENSMUST00000029803, ENSMUST00000080936, ENSMUST00000113830, ENSMUST00000114246, ENSMUST00000163844, ENSMUST00000028767, ENSMUST00000026381, ENSMUST00000105897, ENSMUST00000069794, ENSMUST00000156481, ENSMUST00000012540, ENSMUST00000121021, ENSMUST00000029759, ENSMUST00000026008, ENSMUST00000041987, ENSMUST00000096495, ENSMUST00000142061,…	12362	71	18082	1.25669	1	0.074556	0.0731686
GOTERM_BP_DIRECT	GO:0032868~response to insulin	61	0.410719	0.00155225	ENSMUST00000069789, ENSMUST00000041377, ENSMUST00000003818, ENSMUST00000103221, ENSMUST00000113869, ENSMUST00000031053, ENSMUST00000034363, ENSMUST00000169234, ENSMUST00000115528, ENSMUST00000154617, ENSMUST00000190827, ENSMUST00000150857, ENSMUST00000029610, ENSMUST00000029017, ENSMUST00000146028, ENSMUST00000109654, ENSMUST00000160777, ENSMUST00000123507, ENSMUST00000090559, ENSMUST00000026845,…	12362	71	18082	1.25669	1	0.074556	0.0731686
GOTERM_BP_DIRECT	GO:0007626~locomotory behavior	89	0.599246	0.0015605	ENSMUST00000152831, ENSMUST00000039450, ENSMUST00000131615, ENSMUST00000039373, ENSMUST00000125055, ENSMUST00000041730, ENSMUST00000065987, ENSMUST00000076957, ENSMUST00000099557, ENSMUST00000074015, ENSMUST00000114913, ENSMUST00000092285, ENSMUST00000073242, ENSMUST00000187541, ENSMUST00000019044, ENSMUST00000016172, ENSMUST00000035889, ENSMUST00000008878, ENSMUST00000111377, ENSMUST00000022100,…	12362	108	18082	1.20538	1	0.0746219	0.0732333
GOTERM_BP_DIRECT	GO:0006890~retrograde vesicle-mediated transport, Golgi to ER	28	0.188527	0.00163159	ENSMUST00000124289, ENSMUST00000102554, ENSMUST00000172542, ENSMUST00000021940, ENSMUST00000020717, ENSMUST00000040766, ENSMUST00000035155, ENSMUST00000136008, ENSMUST00000053183, ENSMUST00000033012, ENSMUST00000091790, ENSMUST00000035033, ENSMUST00000114126, ENSMUST00000025890, ENSMUST00000080036, ENSMUST00000037968, ENSMUST00000098252, ENSMUST00000010189, ENSMUST00000168018, ENSMUST00000049168,…	12362	29	18082	1.41227	1	0.0772821	0.0758439
GOTERM_BP_DIRECT	GO:0071542~dopaminergic neuron differentiation	28	0.188527	0.00163159	ENSMUST00000002708, ENSMUST00000021346, ENSMUST00000041730, ENSMUST00000164781, ENSMUST00000073043, ENSMUST00000110461, ENSMUST00000079721, ENSMUST00000111377, ENSMUST00000080537, ENSMUST00000012664, ENSMUST00000143235, ENSMUST00000024747, ENSMUST00000063492, ENSMUST00000023734, ENSMUST00000010044, ENSMUST00000118578, ENSMUST00000036177, ENSMUST00000036350, ENSMUST00000004340, ENSMUST00000183542,…	12362	29	18082	1.41227	1	0.0772821	0.0758439
GOTERM_BP_DIRECT	GO:0000045~autophagosome assembly	40	0.269324	0.0016446	ENSMUST00000041055, ENSMUST00000065005, ENSMUST00000018711, ENSMUST00000043237, ENSMUST00000032264, ENSMUST00000042988, ENSMUST00000059401, ENSMUST00000031490, ENSMUST00000032457, ENSMUST00000035648, ENSMUST00000030698, ENSMUST00000027512, ENSMUST00000030279, ENSMUST00000143630, ENSMUST00000025177, ENSMUST00000047186, ENSMUST00000084891, ENSMUST00000039286, ENSMUST00000066401, ENSMUST00000034270,…	12362	44	18082	1.32973	1	0.0772821	0.0758439
GOTERM_BP_DIRECT	GO:0048706~embryonic skeletal system development	40	0.269324	0.0016446	ENSMUST00000002708, ENSMUST00000173432, ENSMUST00000024159, ENSMUST00000001711, ENSMUST00000074077, ENSMUST00000056110, ENSMUST00000080553, ENSMUST00000165526, ENSMUST00000183432, ENSMUST00000107853, ENSMUST00000067495, ENSMUST00000102689, ENSMUST00000048794, ENSMUST00000169807, ENSMUST00000001706, ENSMUST00000038196, ENSMUST00000059272, ENSMUST00000050715, ENSMUST00000001709, ENSMUST00000074667,…	12362	44	18082	1.32973	1	0.0772821	0.0758439
GOTERM_BP_DIRECT	GO:0001932~regulation of protein phosphorylation	54	0.363587	0.0016877	ENSMUST00000069789, ENSMUST00000107748, ENSMUST00000102697, ENSMUST00000018630, ENSMUST00000018795, ENSMUST00000103221, ENSMUST00000024238, ENSMUST00000042988, ENSMUST00000164980, ENSMUST00000110036, ENSMUST00000054002, ENSMUST00000070181, ENSMUST00000085708, ENSMUST00000095360, ENSMUST00000032410, ENSMUST00000109331, ENSMUST00000028689, ENSMUST00000061656, ENSMUST00000105575, ENSMUST00000025695,…	12362	62	18082	1.27397	1	0.0789654	0.077496
GOTERM_BP_DIRECT	GO:0009790~embryo development	67	0.451118	0.00170944	ENSMUST00000100750, ENSMUST00000169273, ENSMUST00000043359, ENSMUST00000113869, ENSMUST00000099712, ENSMUST00000056032, ENSMUST00000000544, ENSMUST00000028836, ENSMUST00000113504, ENSMUST00000056110, ENSMUST00000053880, ENSMUST00000062629, ENSMUST00000036737, ENSMUST00000061656, ENSMUST00000084299, ENSMUST00000151390, ENSMUST00000012540, ENSMUST00000023776, ENSMUST00000171702, ENSMUST00000075853,…	12362	79	18082	1.24052	1	0.0796392	0.0781572
GOTERM_BP_DIRECT	GO:0005977~glycogen metabolic process	36	0.242392	0.00173817	ENSMUST00000069106, ENSMUST00000015100, ENSMUST00000019469, ENSMUST00000122022, ENSMUST00000040603, ENSMUST00000026617, ENSMUST00000094761, ENSMUST00000002846, ENSMUST00000023507, ENSMUST00000053771, ENSMUST00000001780, ENSMUST00000046094, ENSMUST00000108344, ENSMUST00000035269, ENSMUST00000045441, ENSMUST00000060188, ENSMUST00000025311, ENSMUST00000102528, ENSMUST00000112380, ENSMUST00000023133,…	12362	39	18082	1.35019	1	0.0802509	0.0787576
GOTERM_BP_DIRECT	GO:0030199~collagen fibril organization	36	0.242392	0.00173817	ENSMUST00000000924, ENSMUST00000062292, ENSMUST00000038160, ENSMUST00000071325, ENSMUST00000041730, ENSMUST00000040523, ENSMUST00000170800, ENSMUST00000099575, ENSMUST00000054691, ENSMUST00000004968, ENSMUST00000092486, ENSMUST00000034756, ENSMUST00000009789, ENSMUST00000079788, ENSMUST00000031668, ENSMUST00000136278, ENSMUST00000028280, ENSMUST00000045288, ENSMUST00000022660, ENSMUST00000032835,…	12362	39	18082	1.35019	1	0.0802509	0.0787576
GOTERM_BP_DIRECT	GO:0048709~oligodendrocyte differentiation	32	0.215459	0.00175214	ENSMUST00000002708, ENSMUST00000017488, ENSMUST00000044125, ENSMUST00000090568, ENSMUST00000103120, ENSMUST00000058295, ENSMUST00000110510, ENSMUST00000001536, ENSMUST00000097974, ENSMUST00000028288, ENSMUST00000029311, ENSMUST00000139129, ENSMUST00000052266, ENSMUST00000027499, ENSMUST00000111493, ENSMUST00000030814, ENSMUST00000079828, ENSMUST00000048655, ENSMUST00000029451, ENSMUST00000035608,…	12362	34	18082	1.37667	1	0.0802509	0.0787576
GOTERM_BP_DIRECT	GO:0007616~long-term memory	32	0.215459	0.00175214	ENSMUST00000100750, ENSMUST00000103221, ENSMUST00000075764, ENSMUST00000032122, ENSMUST00000042868, ENSMUST00000185187, ENSMUST00000154617, ENSMUST00000029876, ENSMUST00000056129, ENSMUST00000036315, ENSMUST00000079828, ENSMUST00000049787, ENSMUST00000063771, ENSMUST00000107938, ENSMUST00000103178, ENSMUST00000110869, ENSMUST00000020145, ENSMUST00000022322, ENSMUST00000020706, ENSMUST00000028727,…	12362	34	18082	1.37667	1	0.0802509	0.0787576
GOTERM_BP_DIRECT	GO:0042981~regulation of apoptotic process	156	1.05036	0.00181337	ENSMUST00000151788, ENSMUST00000049339, ENSMUST00000023467, ENSMUST00000025007, ENSMUST00000043637, ENSMUST00000004949, ENSMUST00000111369, ENSMUST00000033394, ENSMUST00000022419, ENSMUST00000111254, ENSMUST00000165307, ENSMUST00000032211, ENSMUST00000141453, ENSMUST00000034359, ENSMUST00000190341, ENSMUST00000025137, ENSMUST00000109733, ENSMUST00000085786, ENSMUST00000014747, ENSMUST00000089188,…	12362	199	18082	1.14665	1	0.0827064	0.0811674
GOTERM_BP_DIRECT	GO:0048839~inner ear development	57	0.383787	0.00182292	ENSMUST00000152831, ENSMUST00000125698, ENSMUST00000041099, ENSMUST00000120363, ENSMUST00000067327, ENSMUST00000125055, ENSMUST00000042985, ENSMUST00000000388, ENSMUST00000071982, ENSMUST00000028836, ENSMUST00000073242, ENSMUST00000110510, ENSMUST00000175916, ENSMUST00000054099, ENSMUST00000035889, ENSMUST00000095360, ENSMUST00000009689, ENSMUST00000102926, ENSMUST00000022782, ENSMUST00000111050,…	12362	66	18082	1.26325	1	0.0827941	0.0812533
GOTERM_BP_DIRECT	GO:0071456~cellular response to hypoxia	85	0.572313	0.0018825	ENSMUST00000018113, ENSMUST00000145463, ENSMUST00000103145, ENSMUST00000067801, ENSMUST00000024954, ENSMUST00000103221, ENSMUST00000020991, ENSMUST00000170068, ENSMUST00000072119, ENSMUST00000018710, ENSMUST00000022378, ENSMUST00000028955, ENSMUST00000036387, ENSMUST00000058610, ENSMUST00000162560, ENSMUST00000169035, ENSMUST00000001480, ENSMUST00000029699, ENSMUST00000030039, ENSMUST00000029017,…	12362	103	18082	1.20709	1	0.0851439	0.0835595
GOTERM_BP_DIRECT	GO:0010212~response to ionizing radiation	50	0.336655	0.00195005	ENSMUST00000100399, ENSMUST00000171474, ENSMUST00000172485, ENSMUST00000020991, ENSMUST00000095476, ENSMUST00000029574, ENSMUST00000159199, ENSMUST00000109774, ENSMUST00000033544, ENSMUST00000061852, ENSMUST00000067692, ENSMUST00000023352, ENSMUST00000086399, ENSMUST00000128318, ENSMUST00000002291, ENSMUST00000144883, ENSMUST00000035164, ENSMUST00000127281, ENSMUST00000079533, ENSMUST00000113641,…	12362	57	18082	1.28308	1	0.0878331	0.0861987
GOTERM_BP_DIRECT	GO:0043161~proteasome-mediated ubiquitin-dependent protein catabolic process	119	0.801239	0.00213902	ENSMUST00000025649, ENSMUST00000091556, ENSMUST00000126980, ENSMUST00000170068, ENSMUST00000040008, ENSMUST00000080418, ENSMUST00000021606, ENSMUST00000030164, ENSMUST00000110677, ENSMUST00000094151, ENSMUST00000190341, ENSMUST00000108246, ENSMUST00000047321, ENSMUST00000047203, ENSMUST00000052747, ENSMUST00000111936, ENSMUST00000024709, ENSMUST00000186116, ENSMUST00000032169, ENSMUST00000168787,…	12362	149	18082	1.1682	1	0.0959466	0.0941611
GOTERM_BP_DIRECT	GO:0046426~negative regulation of JAK-STAT cascade	39	0.262591	0.00215083	ENSMUST00000168260, ENSMUST00000087177, ENSMUST00000021820, ENSMUST00000041099, ENSMUST00000070116, ENSMUST00000059589, ENSMUST00000027727, ENSMUST00000055662, ENSMUST00000054002, ENSMUST00000030254, ENSMUST00000058667, ENSMUST00000163448, ENSMUST00000033741, ENSMUST00000115453, ENSMUST00000064606, ENSMUST00000159699, ENSMUST00000062304, ENSMUST00000093380, ENSMUST00000045540, ENSMUST00000109910,…	12362	43	18082	1.32664	1	0.0960792	0.0942913
GOTERM_BP_DIRECT	GO:0009636~response to toxic substance	72	0.484783	0.00221528	ENSMUST00000069107, ENSMUST00000041377, ENSMUST00000020991, ENSMUST00000040489, ENSMUST00000023829, ENSMUST00000020911, ENSMUST00000154617, ENSMUST00000003100, ENSMUST00000032338, ENSMUST00000168613, ENSMUST00000031122, ENSMUST00000117632, ENSMUST00000032454, ENSMUST00000109774, ENSMUST00000024884, ENSMUST00000025691, ENSMUST00000029297, ENSMUST00000087043, ENSMUST00000191192, ENSMUST00000100064,…	12362	86	18082	1.22459	1	0.0982616	0.0964331
GOTERM_BP_DIRECT	GO:0007157~heterophilic cell-cell adhesion via plasma membrane cell adhesion molecules	46	0.309723	0.00223285	ENSMUST00000061260, ENSMUST00000089377, ENSMUST00000019962, ENSMUST00000023128, ENSMUST00000075447, ENSMUST00000043517, ENSMUST00000163230, ENSMUST00000099972, ENSMUST00000113966, ENSMUST00000118405, ENSMUST00000050020, ENSMUST00000075054, ENSMUST00000029574, ENSMUST00000006578, ENSMUST00000115059, ENSMUST00000036737, ENSMUST00000190840, ENSMUST00000114585, ENSMUST00000027874, ENSMUST00000034510,…	12362	52	18082	1.29393	1	0.0982616	0.0964331
GOTERM_BP_DIRECT	GO:0043113~receptor clustering	27	0.181794	0.00223589	ENSMUST00000156637, ENSMUST00000020554, ENSMUST00000159866, ENSMUST00000099972, ENSMUST00000121390, ENSMUST00000118405, ENSMUST00000053880, ENSMUST00000132176, ENSMUST00000027675, ENSMUST00000076260, ENSMUST00000028689, ENSMUST00000030814, ENSMUST00000105575, ENSMUST00000101558, ENSMUST00000087984, ENSMUST00000144429, ENSMUST00000018700, ENSMUST00000156644, ENSMUST00000003468, ENSMUST00000098057,…	12362	28	18082	1.41047	1	0.0982616	0.0964331
GOTERM_BP_DIRECT	GO:0050770~regulation of axonogenesis	27	0.181794	0.00223589	ENSMUST00000105845, ENSMUST00000032180, ENSMUST00000171352, ENSMUST00000075845, ENSMUST00000037992, ENSMUST00000121390, ENSMUST00000023507, ENSMUST00000027451, ENSMUST00000028062, ENSMUST00000031229, ENSMUST00000178174, ENSMUST00000159592, ENSMUST00000169141, ENSMUST00000069837, ENSMUST00000088790, ENSMUST00000166199, ENSMUST00000010044, ENSMUST00000114308, ENSMUST00000161063, ENSMUST00000029566,…	12362	28	18082	1.41047	1	0.0982616	0.0964331
GOTERM_BP_DIRECT	GO:0003281~ventricular septum development	35	0.235658	0.00230056	ENSMUST00000188090, ENSMUST00000039174, ENSMUST00000105849, ENSMUST00000110617, ENSMUST00000023600, ENSMUST00000118022, ENSMUST00000018875, ENSMUST00000098948, ENSMUST00000029846, ENSMUST00000033156, ENSMUST00000021605, ENSMUST00000023171, ENSMUST00000120539, ENSMUST00000080953, ENSMUST00000039922, ENSMUST00000084894, ENSMUST00000018407, ENSMUST00000141859, ENSMUST00000042052, ENSMUST00000020381,…	12362	38	18082	1.34723	1	0.100291	0.098425
GOTERM_BP_DIRECT	GO:0000278~mitotic cell cycle	35	0.235658	0.00230056	ENSMUST00000015003, ENSMUST00000089230, ENSMUST00000112519, ENSMUST00000020991, ENSMUST00000022212, ENSMUST00000023467, ENSMUST00000129552, ENSMUST00000034982, ENSMUST00000000129, ENSMUST00000031170, ENSMUST00000113504, ENSMUST00000094421, ENSMUST00000030773, ENSMUST00000050171, ENSMUST00000033444, ENSMUST00000170909, ENSMUST00000031003, ENSMUST00000024727, ENSMUST00000127569, ENSMUST00000044454,…	12362	38	18082	1.34723	1	0.100291	0.098425
GOTERM_BP_DIRECT	GO:0035116~embryonic hindlimb morphogenesis	31	0.208726	0.00235431	ENSMUST00000002708, ENSMUST00000021922, ENSMUST00000093852, ENSMUST00000032180, ENSMUST00000022952, ENSMUST00000098948, ENSMUST00000000127, ENSMUST00000114857, ENSMUST00000074077, ENSMUST00000021968, ENSMUST00000028288, ENSMUST00000111254, ENSMUST00000109096, ENSMUST00000163844, ENSMUST00000029657, ENSMUST00000051558, ENSMUST00000063116, ENSMUST00000049089, ENSMUST00000063750, ENSMUST00000014747,…	12362	33	18082	1.37406	1	0.102224	0.100322
GOTERM_BP_DIRECT	GO:0043525~positive regulation of neuron apoptotic process	59	0.397253	0.00241358	ENSMUST00000174069, ENSMUST00000021843, ENSMUST00000165394, ENSMUST00000023507, ENSMUST00000004156, ENSMUST00000028881, ENSMUST00000163844, ENSMUST00000186568, ENSMUST00000108089, ENSMUST00000190985, ENSMUST00000105575, ENSMUST00000018005, ENSMUST00000049507, ENSMUST00000028190, ENSMUST00000003468, ENSMUST00000003947, ENSMUST00000000834, ENSMUST00000049074, ENSMUST00000166603, ENSMUST00000171509,…	12362	69	18082	1.25072	1	0.103966	0.102031
GOTERM_BP_DIRECT	GO:0043433~negative regulation of sequence-specific DNA binding transcription factor activity	59	0.397253	0.00241358	ENSMUST00000113504, ENSMUST00000175916, ENSMUST00000112540, ENSMUST00000099200, ENSMUST00000130491, ENSMUST00000109411, ENSMUST00000039922, ENSMUST00000146028, ENSMUST00000030839, ENSMUST00000044331, ENSMUST00000179165, ENSMUST00000103139, ENSMUST00000018966, ENSMUST00000043964, ENSMUST00000128099, ENSMUST00000026888, ENSMUST00000036453, ENSMUST00000160392, ENSMUST00000111656, ENSMUST00000091288,…	12362	69	18082	1.25072	1	0.103966	0.102031
GOTERM_BP_DIRECT	GO:0060348~bone development	49	0.329922	0.00247627	ENSMUST00000019445, ENSMUST00000091514, ENSMUST00000033074, ENSMUST00000021605, ENSMUST00000109096, ENSMUST00000001562, ENSMUST00000084535, ENSMUST00000191434, ENSMUST00000167841, ENSMUST00000136278, ENSMUST00000029371, ENSMUST00000063750, ENSMUST00000124910, ENSMUST00000103018, ENSMUST00000023734, ENSMUST00000045303, ENSMUST00000168115, ENSMUST00000025833, ENSMUST00000038753, ENSMUST00000040418,…	12362	56	18082	1.27987	1	0.106245	0.104268
GOTERM_BP_DIRECT	GO:0006812~cation transport	62	0.417452	0.00251769	ENSMUST00000067246, ENSMUST00000042026, ENSMUST00000103224, ENSMUST00000042546, ENSMUST00000040489, ENSMUST00000028515, ENSMUST00000053880, ENSMUST00000027233, ENSMUST00000086559, ENSMUST00000059899, ENSMUST00000021056, ENSMUST00000042194, ENSMUST00000027470, ENSMUST00000045229, ENSMUST00000040210, ENSMUST00000044019, ENSMUST00000110007, ENSMUST00000033463, ENSMUST00000162372, ENSMUST00000150867,…	12362	73	18082	1.2423	1	0.107069	0.105077
GOTERM_BP_DIRECT	GO:0021766~hippocampus development	62	0.417452	0.00251769	ENSMUST00000107748, ENSMUST00000039373, ENSMUST00000068415, ENSMUST00000153369, ENSMUST00000091514, ENSMUST00000024159, ENSMUST00000113869, ENSMUST00000033473, ENSMUST00000045738, ENSMUST00000110510, ENSMUST00000023507, ENSMUST00000021091, ENSMUST00000110089, ENSMUST00000118717, ENSMUST00000026265, ENSMUST00000111377, ENSMUST00000003461, ENSMUST00000160379, ENSMUST00000029611, ENSMUST00000089302,…	12362	73	18082	1.2423	1	0.107069	0.105077
GOTERM_BP_DIRECT	GO:0034220~ion transmembrane transport	42	0.28279	0.00252508	ENSMUST00000092566, ENSMUST00000042664, ENSMUST00000000201, ENSMUST00000070353, ENSMUST00000070256, ENSMUST00000142888, ENSMUST00000027431, ENSMUST00000004396, ENSMUST00000058787, ENSMUST00000048052, ENSMUST00000108883, ENSMUST00000162774, ENSMUST00000030136, ENSMUST00000068581, ENSMUST00000107157, ENSMUST00000042194, ENSMUST00000042594, ENSMUST00000031429, ENSMUST00000032738, ENSMUST00000023758,…	12362	47	18082	1.3071	1	0.107069	0.105077
GOTERM_BP_DIRECT	GO:0045766~positive regulation of angiogenesis	98	0.659844	0.0025516	ENSMUST00000063084, ENSMUST00000049339, ENSMUST00000169114, ENSMUST00000002765, ENSMUST00000117507, ENSMUST00000028882, ENSMUST00000108481, ENSMUST00000028881, ENSMUST00000167841, ENSMUST00000030834, ENSMUST00000032738, ENSMUST00000120754, ENSMUST00000153856, ENSMUST00000152805, ENSMUST00000025914, ENSMUST00000034230, ENSMUST00000029845, ENSMUST00000061103, ENSMUST00000086104, ENSMUST00000061101,…	12362	121	18082	1.18467	1	0.107773	0.105767
GOTERM_BP_DIRECT	GO:0007417~central nervous system development	74	0.498249	0.00273029	ENSMUST00000085591, ENSMUST00000093852, ENSMUST00000041377, ENSMUST00000068415, ENSMUST00000018476, ENSMUST00000090147, ENSMUST00000122222, ENSMUST00000032462, ENSMUST00000000544, ENSMUST00000165199, ENSMUST00000018353, ENSMUST00000110510, ENSMUST00000007738, ENSMUST00000016172, ENSMUST00000095476, ENSMUST00000159199, ENSMUST00000064806, ENSMUST00000111377, ENSMUST00000037746, ENSMUST00000023673,…	12362	89	18082	1.21618	1	0.114873	0.112736
GOTERM_BP_DIRECT	GO:0007229~integrin-mediated signaling pathway	77	0.518449	0.00274238	ENSMUST00000052907, ENSMUST00000046864, ENSMUST00000020554, ENSMUST00000116619, ENSMUST00000155907, ENSMUST00000110036, ENSMUST00000097337, ENSMUST00000118405, ENSMUST00000092486, ENSMUST00000051614, ENSMUST00000087883, ENSMUST00000029175, ENSMUST00000172791, ENSMUST00000102881, ENSMUST00000145212, ENSMUST00000156644, ENSMUST00000022642, ENSMUST00000041901, ENSMUST00000005889, ENSMUST00000131567,…	12362	93	18082	1.21106	1	0.114936	0.112798
GOTERM_BP_DIRECT	GO:0055072~iron ion homeostasis	38	0.255858	0.00280565	ENSMUST00000102476, ENSMUST00000049537, ENSMUST00000022610, ENSMUST00000151243, ENSMUST00000024954, ENSMUST00000050785, ENSMUST00000102490, ENSMUST00000035077, ENSMUST00000017086, ENSMUST00000080036, ENSMUST00000112641, ENSMUST00000027137, ENSMUST00000031729, ENSMUST00000062620, ENSMUST00000164219, ENSMUST00000087465, ENSMUST00000004172, ENSMUST00000068664, ENSMUST00000037064, ENSMUST00000100487,…	12362	42	18082	1.3234	1	0.116687	0.114516
GOTERM_BP_DIRECT	GO:0048565~digestive tract development	38	0.255858	0.00280565	ENSMUST00000061260, ENSMUST00000046548, ENSMUST00000085591, ENSMUST00000155249, ENSMUST00000170089, ENSMUST00000072119, ENSMUST00000038101, ENSMUST00000001812, ENSMUST00000005815, ENSMUST00000111254, ENSMUST00000033502, ENSMUST00000165201, ENSMUST00000003687, ENSMUST00000047762, ENSMUST00000067075, ENSMUST00000087883, ENSMUST00000015771, ENSMUST00000181504, ENSMUST00000022701, ENSMUST00000144189,…	12362	42	18082	1.3234	1	0.116687	0.114516
GOTERM_BP_DIRECT	GO:0050852~T cell receptor signaling pathway	45	0.302989	0.0028543	ENSMUST00000069107, ENSMUST00000044503, ENSMUST00000159866, ENSMUST00000032561, ENSMUST00000004949, ENSMUST00000109150, ENSMUST00000146071, ENSMUST00000159927, ENSMUST00000111106, ENSMUST00000187313, ENSMUST00000114840, ENSMUST00000183871, ENSMUST00000111030, ENSMUST00000028964, ENSMUST00000151590, ENSMUST00000027291, ENSMUST00000049248, ENSMUST00000109237, ENSMUST00000108804, ENSMUST00000178799,…	12362	51	18082	1.29062	1	0.116919	0.114743
GOTERM_BP_DIRECT	GO:0008286~insulin receptor signaling pathway	45	0.302989	0.0028543	ENSMUST00000019721, ENSMUST00000067841, ENSMUST00000024956, ENSMUST00000176824, ENSMUST00000078856, ENSMUST00000054691, ENSMUST00000055241, ENSMUST00000110116, ENSMUST00000001780, ENSMUST00000057314, ENSMUST00000005188, ENSMUST00000108344, ENSMUST00000028129, ENSMUST00000045540, ENSMUST00000122412, ENSMUST00000109654, ENSMUST00000069098, ENSMUST00000055518, ENSMUST00000105930, ENSMUST00000029053,…	12362	51	18082	1.29062	1	0.116919	0.114743
GOTERM_BP_DIRECT	GO:0021915~neural tube development	45	0.302989	0.0028543	ENSMUST00000071325, ENSMUST00000099739, ENSMUST00000022895, ENSMUST00000099712, ENSMUST00000110510, ENSMUST00000004968, ENSMUST00000028288, ENSMUST00000023171, ENSMUST00000112686, ENSMUST00000028740, ENSMUST00000001562, ENSMUST00000087948, ENSMUST00000027952, ENSMUST00000134893, ENSMUST00000133464, ENSMUST00000086831, ENSMUST00000120613, ENSMUST00000061273, ENSMUST00000062483, ENSMUST00000141933,…	12362	51	18082	1.29062	1	0.116919	0.114743
GOTERM_BP_DIRECT	GO:0006986~response to unfolded protein	45	0.302989	0.0028543	ENSMUST00000060092, ENSMUST00000063084, ENSMUST00000022734, ENSMUST00000049813, ENSMUST00000022993, ENSMUST00000022213, ENSMUST00000001059, ENSMUST00000033153, ENSMUST00000094361, ENSMUST00000037872, ENSMUST00000023749, ENSMUST00000035010, ENSMUST00000076265, ENSMUST00000028663, ENSMUST00000027974, ENSMUST00000138532, ENSMUST00000143850, ENSMUST00000145698, ENSMUST00000087328, ENSMUST00000008573,…	12362	51	18082	1.29062	1	0.116919	0.114743
GOTERM_BP_DIRECT	GO:0030177~positive regulation of Wnt signaling pathway	34	0.228925	0.00303706	ENSMUST00000002708, ENSMUST00000068952, ENSMUST00000068415, ENSMUST00000024932, ENSMUST00000018337, ENSMUST00000098948, ENSMUST00000122044, ENSMUST00000044828, ENSMUST00000000127, ENSMUST00000038488, ENSMUST00000025944, ENSMUST00000028836, ENSMUST00000070575, ENSMUST00000095797, ENSMUST00000097897, ENSMUST00000074058, ENSMUST00000049400, ENSMUST00000067230, ENSMUST00000061273, ENSMUST00000021514,…	12362	37	18082	1.34411	1	0.123365	0.121069
GOTERM_BP_DIRECT	GO:0002053~positive regulation of mesenchymal cell proliferation	34	0.228925	0.00303706	ENSMUST00000002708, ENSMUST00000046869, ENSMUST00000065523, ENSMUST00000159327, ENSMUST00000041659, ENSMUST00000113326, ENSMUST00000001812, ENSMUST00000115477, ENSMUST00000163844, ENSMUST00000165526, ENSMUST00000130990, ENSMUST00000049005, ENSMUST00000085546, ENSMUST00000009241, ENSMUST00000024747, ENSMUST00000174397, ENSMUST00000070968, ENSMUST00000069799, ENSMUST00000181504, ENSMUST00000153299,…	12362	37	18082	1.34411	1	0.123365	0.121069
GOTERM_BP_DIRECT	GO:0035987~endodermal cell differentiation	26	0.175061	0.00305713	ENSMUST00000089332, ENSMUST00000017488, ENSMUST00000017881, ENSMUST00000049339, ENSMUST00000016315, ENSMUST00000023128, ENSMUST00000034243, ENSMUST00000034187, ENSMUST00000034300, ENSMUST00000099972, ENSMUST00000188894, ENSMUST00000092070, ENSMUST00000159699, ENSMUST00000047762, ENSMUST00000164919, ENSMUST00000089688, ENSMUST00000018765, ENSMUST00000027778, ENSMUST00000071750, ENSMUST00000001147,…	12362	27	18082	1.40853	1	0.123365	0.121069
GOTERM_BP_DIRECT	GO:0007029~endoplasmic reticulum organization	26	0.175061	0.00305713	ENSMUST00000021466, ENSMUST00000021940, ENSMUST00000156711, ENSMUST00000025668, ENSMUST00000018315, ENSMUST00000112437, ENSMUST00000077672, ENSMUST00000080036, ENSMUST00000112064, ENSMUST00000156442, ENSMUST00000125304, ENSMUST00000067530, ENSMUST00000086130, ENSMUST00000034093, ENSMUST00000111757, ENSMUST00000044937, ENSMUST00000000058, ENSMUST00000101070, ENSMUST00000171529, ENSMUST00000048260,…	12362	27	18082	1.40853	1	0.123365	0.121069
GOTERM_BP_DIRECT	GO:0007032~endosome organization	30	0.201993	0.00315553	ENSMUST00000000727, ENSMUST00000035170, ENSMUST00000094646, ENSMUST00000130386, ENSMUST00000033131, ENSMUST00000004965, ENSMUST00000035871, ENSMUST00000038388, ENSMUST00000027178, ENSMUST00000142820, ENSMUST00000028841, ENSMUST00000113352, ENSMUST00000120213, ENSMUST00000050916, ENSMUST00000037182, ENSMUST00000017975, ENSMUST00000098312, ENSMUST00000098513, ENSMUST00000131405, ENSMUST00000161178,…	12362	32	18082	1.37129	1	0.126829	0.124469
GOTERM_BP_DIRECT	GO:0005975~carbohydrate metabolic process	160	1.0773	0.00316634	ENSMUST00000122383, ENSMUST00000069106, ENSMUST00000122022, ENSMUST00000002007, ENSMUST00000098346, ENSMUST00000034121, ENSMUST00000167334, ENSMUST00000131654, ENSMUST00000078856, ENSMUST00000036267, ENSMUST00000039652, ENSMUST00000026617, ENSMUST00000163094, ENSMUST00000023507, ENSMUST00000117757, ENSMUST00000079424, ENSMUST00000054920, ENSMUST00000030830, ENSMUST00000030434, ENSMUST00000160899,…	12362	206	18082	1.13608	1	0.126829	0.124469
GOTERM_BP_DIRECT	GO:0045597~positive regulation of cell differentiation	41	0.276057	0.00325355	ENSMUST00000002708, ENSMUST00000041099, ENSMUST00000176228, ENSMUST00000098948, ENSMUST00000029846, ENSMUST00000029948, ENSMUST00000028836, ENSMUST00000074077, ENSMUST00000113504, ENSMUST00000107094, ENSMUST00000054002, ENSMUST00000027035, ENSMUST00000005066, ENSMUST00000108783, ENSMUST00000108023, ENSMUST00000034115, ENSMUST00000069451, ENSMUST00000009143, ENSMUST00000109910, ENSMUST00000047621,…	12362	46	18082	1.30372	1	0.128461	0.126071
GOTERM_BP_DIRECT	GO:0007266~Rho protein signal transduction	41	0.276057	0.00325355	ENSMUST00000020930, ENSMUST00000174641, ENSMUST00000106616, ENSMUST00000066412, ENSMUST00000173099, ENSMUST00000103069, ENSMUST00000068958, ENSMUST00000040687, ENSMUST00000067947, ENSMUST00000179619, ENSMUST00000118966, ENSMUST00000016172, ENSMUST00000007959, ENSMUST00000163402, ENSMUST00000114960, ENSMUST00000036615, ENSMUST00000031668, ENSMUST00000030033, ENSMUST00000059619, ENSMUST00000000153,…	12362	46	18082	1.30372	1	0.128461	0.126071
GOTERM_BP_DIRECT	GO:0035019~somatic stem cell population maintenance	41	0.276057	0.00325355	ENSMUST00000032180, ENSMUST00000107508, ENSMUST00000170089, ENSMUST00000095476, ENSMUST00000005815, ENSMUST00000023171, ENSMUST00000025271, ENSMUST00000074043, ENSMUST00000159699, ENSMUST00000019938, ENSMUST00000060366, ENSMUST00000067230, ENSMUST00000009102, ENSMUST00000030917, ENSMUST00000044331, ENSMUST00000065353, ENSMUST00000105636, ENSMUST00000069536, ENSMUST00000070748, ENSMUST00000112949,…	12362	46	18082	1.30372	1	0.128461	0.126071
GOTERM_BP_DIRECT	GO:1903955~positive regulation of protein targeting to mitochondrion	67	0.451118	0.00325443	ENSMUST00000022458, ENSMUST00000048409, ENSMUST00000153687, ENSMUST00000102692, ENSMUST00000076957, ENSMUST00000035497, ENSMUST00000099554, ENSMUST00000115699, ENSMUST00000028640, ENSMUST00000001480, ENSMUST00000029214, ENSMUST00000054048, ENSMUST00000006377, ENSMUST00000051416, ENSMUST00000013338, ENSMUST00000107679, ENSMUST00000005041, ENSMUST00000105816, ENSMUST00000033142, ENSMUST00000045909,…	12362	80	18082	1.22502	1	0.128461	0.126071
GOTERM_BP_DIRECT	GO:0042475~odontogenesis of dentin-containing tooth	54	0.363587	0.00356519	ENSMUST00000042345, ENSMUST00000092768, ENSMUST00000024159, ENSMUST00000028836, ENSMUST00000004949, ENSMUST00000110510, ENSMUST00000023191, ENSMUST00000163844, ENSMUST00000029611, ENSMUST00000028689, ENSMUST00000029657, ENSMUST00000063116, ENSMUST00000009241, ENSMUST00000179308, ENSMUST00000022246, ENSMUST00000160392, ENSMUST00000111656, ENSMUST00000014917, ENSMUST00000105381, ENSMUST00000003312,…	12362	63	18082	1.25375	1	0.139712	0.137112
GOTERM_BP_DIRECT	GO:0007517~muscle organ development	54	0.363587	0.00356519	ENSMUST00000089112, ENSMUST00000019962, ENSMUST00000072837, ENSMUST00000063084, ENSMUST00000101285, ENSMUST00000072514, ENSMUST00000034562, ENSMUST00000111254, ENSMUST00000079788, ENSMUST00000030033, ENSMUST00000032658, ENSMUST00000029699, ENSMUST00000114000, ENSMUST00000080371, ENSMUST00000063116, ENSMUST00000146028, ENSMUST00000044210, ENSMUST00000009241, ENSMUST00000087086, ENSMUST00000154428,…	12362	63	18082	1.25375	1	0.139712	0.137112
GOTERM_BP_DIRECT	GO:0006998~nuclear envelope organization	21	0.141395	0.00362593	ENSMUST00000089311, ENSMUST00000039680, ENSMUST00000020023, ENSMUST00000047218, ENSMUST00000110701, ENSMUST00000034431, ENSMUST00000119976, ENSMUST00000119944, ENSMUST00000132161, ENSMUST00000028200, ENSMUST00000163765, ENSMUST00000108593, ENSMUST00000058754, ENSMUST00000028982, ENSMUST00000102909, ENSMUST00000029699, ENSMUST00000058716, ENSMUST00000055117, ENSMUST00000131144, ENSMUST00000154199,…	12362	21	18082	1.46271	1	0.141503	0.138869
GOTERM_BP_DIRECT	GO:0032956~regulation of actin cytoskeleton organization	44	0.296256	0.00363912	ENSMUST00000129757, ENSMUST00000021028, ENSMUST00000156637, ENSMUST00000103221, ENSMUST00000075845, ENSMUST00000098826, ENSMUST00000113869, ENSMUST00000067947, ENSMUST00000039557, ENSMUST00000016172, ENSMUST00000007959, ENSMUST00000028882, ENSMUST00000030651, ENSMUST00000030693, ENSMUST00000053413, ENSMUST00000031565, ENSMUST00000163389, ENSMUST00000064405, ENSMUST00000061656, ENSMUST00000108425,…	12362	50	18082	1.28718	1	0.141503	0.138869
GOTERM_BP_DIRECT	GO:0046676~negative regulation of insulin secretion	37	0.249125	0.00365	ENSMUST00000147781, ENSMUST00000067984, ENSMUST00000102597, ENSMUST00000100770, ENSMUST00000173533, ENSMUST00000050027, ENSMUST00000070198, ENSMUST00000038765, ENSMUST00000072299, ENSMUST00000057186, ENSMUST00000166102, ENSMUST00000075764, ENSMUST00000114787, ENSMUST00000029610, ENSMUST00000142742, ENSMUST00000100729, ENSMUST00000080359, ENSMUST00000009689, ENSMUST00000112066, ENSMUST00000113297,…	12362	41	18082	1.32001	1	0.141503	0.138869
GOTERM_BP_DIRECT	GO:0043066~negative regulation of apoptotic process	417	2.8077	0.00391923	ENSMUST00000020238, ENSMUST00000063084, ENSMUST00000067327, ENSMUST00000110036, ENSMUST00000022419, ENSMUST00000023507, ENSMUST00000023749, ENSMUST00000032457, ENSMUST00000054002, ENSMUST00000031243, ENSMUST00000108089, ENSMUST00000030039, ENSMUST00000190068, ENSMUST00000029175, ENSMUST00000024705, ENSMUST00000024823, ENSMUST00000105816, ENSMUST00000123244, ENSMUST00000078695, ENSMUST00000031474,…	12362	566	18082	1.07765	1	0.1514	0.148582
GOTERM_BP_DIRECT	GO:0035176~social behavior	47	0.316456	0.00396247	ENSMUST00000100750, ENSMUST00000045218, ENSMUST00000105902, ENSMUST00000000904, ENSMUST00000103221, ENSMUST00000123057, ENSMUST00000030036, ENSMUST00000079721, ENSMUST00000028881, ENSMUST00000023291, ENSMUST00000114960, ENSMUST00000110089, ENSMUST00000080036, ENSMUST00000114641, ENSMUST00000026265, ENSMUST00000027554, ENSMUST00000032399, ENSMUST00000056129, ENSMUST00000019938, ENSMUST00000100844,…	12362	54	18082	1.2731	1	0.151852	0.149027
GOTERM_BP_DIRECT	GO:0035115~embryonic forelimb morphogenesis	33	0.222192	0.00399848	ENSMUST00000002708, ENSMUST00000021922, ENSMUST00000021787, ENSMUST00000032180, ENSMUST00000022952, ENSMUST00000000127, ENSMUST00000005019, ENSMUST00000079721, ENSMUST00000111254, ENSMUST00000163844, ENSMUST00000111993, ENSMUST00000030198, ENSMUST00000108783, ENSMUST00000186889, ENSMUST00000113572, ENSMUST00000063116, ENSMUST00000018407, ENSMUST00000049089, ENSMUST00000014747, ENSMUST00000027053,…	12362	36	18082	1.34082	1	0.151852	0.149027
GOTERM_BP_DIRECT	GO:0010634~positive regulation of epithelial cell migration	33	0.222192	0.00399848	ENSMUST00000124268, ENSMUST00000180103, ENSMUST00000032122, ENSMUST00000034261, ENSMUST00000010195, ENSMUST00000039135, ENSMUST00000185187, ENSMUST00000110461, ENSMUST00000107094, ENSMUST00000004774, ENSMUST00000178254, ENSMUST00000151590, ENSMUST00000045288, ENSMUST00000107855, ENSMUST00000029175, ENSMUST00000152182, ENSMUST00000027373, ENSMUST00000107739, ENSMUST00000172298, ENSMUST00000111838,…	12362	36	18082	1.34082	1	0.151852	0.149027
GOTERM_BP_DIRECT	GO:0048015~phosphatidylinositol-mediated signaling	33	0.222192	0.00399848	ENSMUST00000066674, ENSMUST00000168162, ENSMUST00000043138, ENSMUST00000035037, ENSMUST00000070690, ENSMUST00000038859, ENSMUST00000139768, ENSMUST00000095360, ENSMUST00000053215, ENSMUST00000000199, ENSMUST00000029712, ENSMUST00000044475, ENSMUST00000026383, ENSMUST00000069799, ENSMUST00000170430, ENSMUST00000170853, ENSMUST00000131563, ENSMUST00000066529, ENSMUST00000072287, ENSMUST00000131405,…	12362	36	18082	1.34082	1	0.151852	0.149027
GOTERM_BP_DIRECT	GO:0007015~actin filament organization	69	0.464584	0.0040009	ENSMUST00000107748, ENSMUST00000042345, ENSMUST00000090940, ENSMUST00000045896, ENSMUST00000125055, ENSMUST00000072232, ENSMUST00000046390, ENSMUST00000033505, ENSMUST00000035725, ENSMUST00000080537, ENSMUST00000139146, ENSMUST00000006178, ENSMUST00000026500, ENSMUST00000031565, ENSMUST00000080371, ENSMUST00000108249, ENSMUST00000021950, ENSMUST00000021554, ENSMUST00000166172, ENSMUST00000059352,…	12362	83	18082	1.21599	1	0.151852	0.149027
GOTERM_BP_DIRECT	GO:0006631~fatty acid metabolic process	123	0.828171	0.00413135	ENSMUST00000041331, ENSMUST00000067567, ENSMUST00000154135, ENSMUST00000056153, ENSMUST00000015160, ENSMUST00000026220, ENSMUST00000029610, ENSMUST00000026221, ENSMUST00000027036, ENSMUST00000031486, ENSMUST00000061856, ENSMUST00000178114, ENSMUST00000027153, ENSMUST00000066465, ENSMUST00000024946, ENSMUST00000102762, ENSMUST00000093106, ENSMUST00000036497, ENSMUST00000030784, ENSMUST00000058856,…	12362	156	18082	1.15329	1	0.156087	0.153182
GOTERM_BP_DIRECT	GO:0009954~proximal/distal pattern formation	25	0.168327	0.00416998	ENSMUST00000065523, ENSMUST00000024159, ENSMUST00000038149, ENSMUST00000001699, ENSMUST00000168003, ENSMUST00000099575, ENSMUST00000110510, ENSMUST00000063918, ENSMUST00000079721, ENSMUST00000163844, ENSMUST00000028689, ENSMUST00000062483, ENSMUST00000059272, ENSMUST00000125581, ENSMUST00000001701, ENSMUST00000036372, ENSMUST00000014917, ENSMUST00000034723, ENSMUST00000026474, ENSMUST00000048680,…	12362	26	18082	1.40645	1	0.156087	0.153182
GOTERM_BP_DIRECT	GO:0007498~mesoderm development	25	0.168327	0.00416998	ENSMUST00000175795, ENSMUST00000000544, ENSMUST00000110399, ENSMUST00000112599, ENSMUST00000025393, ENSMUST00000077273, ENSMUST00000032211, ENSMUST00000000253, ENSMUST00000053016, ENSMUST00000163949, ENSMUST00000009241, ENSMUST00000024747, ENSMUST00000094215, ENSMUST00000181504, ENSMUST00000023612, ENSMUST00000020608, ENSMUST00000010044, ENSMUST00000074667, ENSMUST00000108593, ENSMUST00000142952,…	12362	26	18082	1.40645	1	0.156087	0.153182
GOTERM_BP_DIRECT	GO:0010765~positive regulation of sodium ion transport	25	0.168327	0.00416998	ENSMUST00000138091, ENSMUST00000015346, ENSMUST00000080418, ENSMUST00000018012, ENSMUST00000171835, ENSMUST00000149140, ENSMUST00000188298, ENSMUST00000001780, ENSMUST00000109096, ENSMUST00000169825, ENSMUST00000031327, ENSMUST00000108344, ENSMUST00000182884, ENSMUST00000146623, ENSMUST00000060125, ENSMUST00000065196, ENSMUST00000100024, ENSMUST00000020145, ENSMUST00000095529, ENSMUST00000135326,…	12362	26	18082	1.40645	1	0.156087	0.153182
GOTERM_BP_DIRECT	GO:0050767~regulation of neurogenesis	29	0.19526	0.00421821	ENSMUST00000109090, ENSMUST00000167278, ENSMUST00000111669, ENSMUST00000067925, ENSMUST00000000127, ENSMUST00000000326, ENSMUST00000028288, ENSMUST00000023171, ENSMUST00000031205, ENSMUST00000142742, ENSMUST00000053016, ENSMUST00000183830, ENSMUST00000051558, ENSMUST00000047321, ENSMUST00000109910, ENSMUST00000065353, ENSMUST00000094438, ENSMUST00000075836, ENSMUST00000020243, ENSMUST00000093944,…	12362	31	18082	1.36834	1	0.156275	0.153367
GOTERM_BP_DIRECT	GO:0070372~regulation of ERK1 and ERK2 cascade	29	0.19526	0.00421821	ENSMUST00000041377, ENSMUST00000138090, ENSMUST00000149800, ENSMUST00000029846, ENSMUST00000058295, ENSMUST00000026957, ENSMUST00000132227, ENSMUST00000188894, ENSMUST00000074077, ENSMUST00000136826, ENSMUST00000098666, ENSMUST00000114124, ENSMUST00000004377, ENSMUST00000031224, ENSMUST00000120135, ENSMUST00000044111, ENSMUST00000020381, ENSMUST00000148720, ENSMUST00000082070, ENSMUST00000011055,…	12362	31	18082	1.36834	1	0.156275	0.153367
GOTERM_BP_DIRECT	GO:0045746~negative regulation of Notch signaling pathway	29	0.19526	0.00421821	ENSMUST00000174267, ENSMUST00000104999, ENSMUST00000170089, ENSMUST00000024159, ENSMUST00000111807, ENSMUST00000056110, ENSMUST00000037528, ENSMUST00000139801, ENSMUST00000052622, ENSMUST00000009143, ENSMUST00000107679, ENSMUST00000089688, ENSMUST00000170271, ENSMUST00000028780, ENSMUST00000023151, ENSMUST00000067631, ENSMUST00000040455, ENSMUST00000173389, ENSMUST00000042412, ENSMUST00000129464,…	12362	31	18082	1.36834	1	0.156275	0.153367
GOTERM_BP_DIRECT	GO:0006461~protein complex assembly	56	0.377054	0.00459664	ENSMUST00000108719, ENSMUST00000025408, ENSMUST00000090028, ENSMUST00000072119, ENSMUST00000059983, ENSMUST00000043637, ENSMUST00000173658, ENSMUST00000004949, ENSMUST00000097811, ENSMUST00000030398, ENSMUST00000026585, ENSMUST00000027752, ENSMUST00000030797, ENSMUST00000155990, ENSMUST00000191192, ENSMUST00000047405, ENSMUST00000002259, ENSMUST00000118578, ENSMUST00000057454, ENSMUST00000114689,…	12362	66	18082	1.24109	1	0.169114	0.165967
GOTERM_BP_DIRECT	GO:0009953~dorsal/ventral pattern formation	43	0.289523	0.00462708	ENSMUST00000002708, ENSMUST00000020118, ENSMUST00000032180, ENSMUST00000041730, ENSMUST00000029948, ENSMUST00000110510, ENSMUST00000001812, ENSMUST00000063918, ENSMUST00000054099, ENSMUST00000079721, ENSMUST00000163844, ENSMUST00000000253, ENSMUST00000051159, ENSMUST00000028689, ENSMUST00000134893, ENSMUST00000049005, ENSMUST00000052946, ENSMUST00000100523, ENSMUST00000120613, ENSMUST00000062483,…	12362	49	18082	1.2836	1	0.169114	0.165967
GOTERM_BP_DIRECT	GO:0016049~cell growth	43	0.289523	0.00462708	ENSMUST00000147781, ENSMUST00000021028, ENSMUST00000063084, ENSMUST00000103221, ENSMUST00000021662, ENSMUST00000099514, ENSMUST00000033131, ENSMUST00000054351, ENSMUST00000075641, ENSMUST00000167352, ENSMUST00000121390, ENSMUST00000039178, ENSMUST00000029698, ENSMUST00000032811, ENSMUST00000031866, ENSMUST00000105590, ENSMUST00000003687, ENSMUST00000029559, ENSMUST00000003981, ENSMUST00000136278,…	12362	49	18082	1.2836	1	0.169114	0.165967
GOTERM_BP_DIRECT	GO:0030838~positive regulation of actin filament polymerization	43	0.289523	0.00462708	ENSMUST00000106616, ENSMUST00000103221, ENSMUST00000068958, ENSMUST00000038886, ENSMUST00000032561, ENSMUST00000000129, ENSMUST00000113820, ENSMUST00000099576, ENSMUST00000007959, ENSMUST00000095114, ENSMUST00000149086, ENSMUST00000115059, ENSMUST00000116522, ENSMUST00000059619, ENSMUST00000132176, ENSMUST00000080537, ENSMUST00000055458, ENSMUST00000191578, ENSMUST00000061656, ENSMUST00000109854,…	12362	49	18082	1.2836	1	0.169114	0.165967
GOTERM_BP_DIRECT	GO:0031647~regulation of protein stability	59	0.397253	0.00471313	ENSMUST00000069107, ENSMUST00000018795, ENSMUST00000063084, ENSMUST00000048409, ENSMUST00000102572, ENSMUST00000130320, ENSMUST00000002765, ENSMUST00000078139, ENSMUST00000028640, ENSMUST00000002099, ENSMUST00000032410, ENSMUST00000139661, ENSMUST00000019577, ENSMUST00000127569, ENSMUST00000044058, ENSMUST00000037941, ENSMUST00000087916, ENSMUST00000109140, ENSMUST00000112751, ENSMUST00000035237,…	12362	70	18082	1.23285	1	0.170763	0.167586
GOTERM_BP_DIRECT	GO:0031623~receptor internalization	36	0.242392	0.00473512	ENSMUST00000065167, ENSMUST00000065587, ENSMUST00000049537, ENSMUST00000173533, ENSMUST00000103186, ENSMUST00000070673, ENSMUST00000034740, ENSMUST00000165232, ENSMUST00000128260, ENSMUST00000031490, ENSMUST00000074651, ENSMUST00000037828, ENSMUST00000074262, ENSMUST00000186620, ENSMUST00000115453, ENSMUST00000036315, ENSMUST00000113352, ENSMUST00000120135, ENSMUST00000086074, ENSMUST00000097648,…	12362	40	18082	1.31644	1	0.170763	0.167586
GOTERM_BP_DIRECT	GO:0034446~substrate adhesion-dependent cell spreading	36	0.242392	0.00473512	ENSMUST00000042025, ENSMUST00000067268, ENSMUST00000021028, ENSMUST00000000129, ENSMUST00000099972, ENSMUST00000047817, ENSMUST00000188894, ENSMUST00000073387, ENSMUST00000165645, ENSMUST00000028763, ENSMUST00000114246, ENSMUST00000027752, ENSMUST00000080537, ENSMUST00000107596, ENSMUST00000030797, ENSMUST00000163389, ENSMUST00000063635, ENSMUST00000139720, ENSMUST00000046157, ENSMUST00000164919,…	12362	40	18082	1.31644	1	0.170763	0.167586
GOTERM_BP_DIRECT	GO:0045773~positive regulation of axon extension	36	0.242392	0.00473512	ENSMUST00000043059, ENSMUST00000156637, ENSMUST00000088001, ENSMUST00000167059, ENSMUST00000188894, ENSMUST00000097897, ENSMUST00000074157, ENSMUST00000023507, ENSMUST00000021091, ENSMUST00000163821, ENSMUST00000163200, ENSMUST00000163389, ENSMUST00000111050, ENSMUST00000162415, ENSMUST00000031229, ENSMUST00000068387, ENSMUST00000064762, ENSMUST00000028341, ENSMUST00000087104, ENSMUST00000134093,…	12362	40	18082	1.31644	1	0.170763	0.167586
GOTERM_BP_DIRECT	GO:0051017~actin filament bundle assembly	32	0.215459	0.00524926	ENSMUST00000125055, ENSMUST00000101141, ENSMUST00000058210, ENSMUST00000121805, ENSMUST00000046390, ENSMUST00000030039, ENSMUST00000051477, ENSMUST00000033325, ENSMUST00000102928, ENSMUST00000108682, ENSMUST00000031565, ENSMUST00000008893, ENSMUST00000068045, ENSMUST00000172693, ENSMUST00000093800, ENSMUST00000021554, ENSMUST00000143155, ENSMUST00000055190, ENSMUST00000152805, ENSMUST00000166172,…	12362	35	18082	1.33733	1	0.188678	0.185167
GOTERM_BP_DIRECT	GO:2001237~negative regulation of extrinsic apoptotic signaling pathway	39	0.262591	0.00535693	ENSMUST00000026917, ENSMUST00000034060, ENSMUST00000155249, ENSMUST00000099514, ENSMUST00000168269, ENSMUST00000029769, ENSMUST00000110636, ENSMUST00000078019, ENSMUST00000025867, ENSMUST00000112599, ENSMUST00000167374, ENSMUST00000074077, ENSMUST00000154617, ENSMUST00000028024, ENSMUST00000187410, ENSMUST00000080036, ENSMUST00000185234, ENSMUST00000095360, ENSMUST00000029699, ENSMUST00000014920,…	12362	44	18082	1.29649	1	0.191913	0.188341
GOTERM_BP_DIRECT	GO:0050731~positive regulation of peptidyl-tyrosine phosphorylation	82	0.552114	0.00549606	ENSMUST00000048605, ENSMUST00000041377, ENSMUST00000103221, ENSMUST00000023467, ENSMUST00000022213, ENSMUST00000072311, ENSMUST00000038886, ENSMUST00000028955, ENSMUST00000032066, ENSMUST00000000500, ENSMUST00000165232, ENSMUST00000075221, ENSMUST00000033502, ENSMUST00000169825, ENSMUST00000029653, ENSMUST00000095360, ENSMUST00000000033, ENSMUST00000110040, ENSMUST00000028689, ENSMUST00000061656,…	12362	101	18082	1.18755	1	0.192449	0.188867
GOTERM_BP_DIRECT	GO:0051897~positive regulation of protein kinase B signaling	79	0.531915	0.00560314	ENSMUST00000069789, ENSMUST00000109607, ENSMUST00000018476, ENSMUST00000041133, ENSMUST00000022853, ENSMUST00000103221, ENSMUST00000019723, ENSMUST00000038886, ENSMUST00000095310, ENSMUST00000110036, ENSMUST00000045617, ENSMUST00000095114, ENSMUST00000095360, ENSMUST00000000033, ENSMUST00000054920, ENSMUST00000114002, ENSMUST00000035203, ENSMUST00000111493, ENSMUST00000061656, ENSMUST00000088615,…	12362	97	18082	1.19128	1	0.192449	0.188867
GOTERM_BP_DIRECT	GO:0050775~positive regulation of dendrite morphogenesis	28	0.188527	0.00562296	ENSMUST00000111569, ENSMUST00000095610, ENSMUST00000113966, ENSMUST00000114777, ENSMUST00000074157, ENSMUST00000027451, ENSMUST00000190503, ENSMUST00000109077, ENSMUST00000059018, ENSMUST00000191578, ENSMUST00000163389, ENSMUST00000004097, ENSMUST00000028341, ENSMUST00000087104, ENSMUST00000020343, ENSMUST00000020145, ENSMUST00000041126, ENSMUST00000111752, ENSMUST00000028607, ENSMUST00000049074,…	12362	30	18082	1.36519	1	0.192449	0.188867
GOTERM_BP_DIRECT	GO:0021983~pituitary gland development	28	0.188527	0.00562296	ENSMUST00000036060, ENSMUST00000170089, ENSMUST00000091514, ENSMUST00000001536, ENSMUST00000074077, ENSMUST00000054099, ENSMUST00000021968, ENSMUST00000023171, ENSMUST00000159699, ENSMUST00000029657, ENSMUST00000034534, ENSMUST00000049005, ENSMUST00000063116, ENSMUST00000087366, ENSMUST00000062483, ENSMUST00000087360, ENSMUST00000034090, ENSMUST00000022246, ENSMUST00000000312, ENSMUST00000027859,…	12362	30	18082	1.36519	1	0.192449	0.188867
GOTERM_BP_DIRECT	GO:0032436~positive regulation of proteasomal ubiquitin-dependent protein catabolic process	55	0.37032	0.00566906	ENSMUST00000170068, ENSMUST00000022212, ENSMUST00000078019, ENSMUST00000070575, ENSMUST00000030164, ENSMUST00000023507, ENSMUST00000168461, ENSMUST00000032457, ENSMUST00000115777, ENSMUST00000081989, ENSMUST00000060642, ENSMUST00000062149, ENSMUST00000013338, ENSMUST00000171461, ENSMUST00000153970, ENSMUST00000165123, ENSMUST00000052396, ENSMUST00000109140, ENSMUST00000048982, ENSMUST00000022890,…	12362	65	18082	1.23768	1	0.192449	0.188867
GOTERM_BP_DIRECT	GO:0046488~phosphatidylinositol metabolic process	24	0.161594	0.00567329	ENSMUST00000021932, ENSMUST00000127106, ENSMUST00000100188, ENSMUST00000102881, ENSMUST00000013970, ENSMUST00000170853, ENSMUST00000103064, ENSMUST00000075764, ENSMUST00000043814, ENSMUST00000025800, ENSMUST00000006912, ENSMUST00000110116, ENSMUST00000018691, ENSMUST00000115268, ENSMUST00000055872, ENSMUST00000141412, ENSMUST00000134674, ENSMUST00000025522, ENSMUST00000176194, ENSMUST00000145701,…	12362	25	18082	1.4042	1	0.192449	0.188867
GOTERM_BP_DIRECT	GO:0046854~phosphatidylinositol phosphorylation	24	0.161594	0.00567329	ENSMUST00000170430, ENSMUST00000066778, ENSMUST00000025403, ENSMUST00000118410, ENSMUST00000035037, ENSMUST00000032891, ENSMUST00000072287, ENSMUST00000131405, ENSMUST00000077730, ENSMUST00000029201, ENSMUST00000187223, ENSMUST00000111178, ENSMUST00000062957, ENSMUST00000084949, ENSMUST00000038859, ENSMUST00000139768, ENSMUST00000053215, ENSMUST00000035214, ENSMUST00000132243, ENSMUST00000055518,…	12362	25	18082	1.4042	1	0.192449	0.188867
GOTERM_BP_DIRECT	GO:0021772~olfactory bulb development	24	0.161594	0.00567329	ENSMUST00000020974, ENSMUST00000169141, ENSMUST00000034090, ENSMUST00000024159, ENSMUST00000022629, ENSMUST00000035020, ENSMUST00000047817, ENSMUST00000079146, ENSMUST00000003154, ENSMUST00000115268, ENSMUST00000033967, ENSMUST00000000253, ENSMUST00000077273, ENSMUST00000139113, ENSMUST00000111086, ENSMUST00000001179, ENSMUST00000019938, ENSMUST00000048630, ENSMUST00000060642, ENSMUST00000051558,…	12362	25	18082	1.4042	1	0.192449	0.188867
GOTERM_BP_DIRECT	GO:0007585~respiratory gaseous exchange	24	0.161594	0.00567329	ENSMUST00000100750, ENSMUST00000040110, ENSMUST00000169273, ENSMUST00000017530, ENSMUST00000021796, ENSMUST00000008907, ENSMUST00000038775, ENSMUST00000182014, ENSMUST00000114308, ENSMUST00000077136, ENSMUST00000020617, ENSMUST00000099126, ENSMUST00000062804, ENSMUST00000170719, ENSMUST00000037746, ENSMUST00000034029, ENSMUST00000113132, ENSMUST00000061103, ENSMUST00000022692, ENSMUST00000067120,…	12362	25	18082	1.4042	1	0.192449	0.188867
GOTERM_BP_DIRECT	GO:0048844~artery morphogenesis	24	0.161594	0.00567329	ENSMUST00000026917, ENSMUST00000024747, ENSMUST00000039174, ENSMUST00000062292, ENSMUST00000174397, ENSMUST00000147595, ENSMUST00000120363, ENSMUST00000072600, ENSMUST00000071325, ENSMUST00000087360, ENSMUST00000041659, ENSMUST00000026999, ENSMUST00000171239, ENSMUST00000054691, ENSMUST00000023171, ENSMUST00000007757, ENSMUST00000162645, ENSMUST00000167841, ENSMUST00000167479, ENSMUST00000051558,…	12362	25	18082	1.4042	1	0.192449	0.188867
GOTERM_BP_DIRECT	GO:0048168~regulation of neuronal synaptic plasticity	24	0.161594	0.00567329	ENSMUST00000105845, ENSMUST00000127820, ENSMUST00000018700, ENSMUST00000023268, ENSMUST00000134744, ENSMUST00000036387, ENSMUST00000114308, ENSMUST00000053880, ENSMUST00000190827, ENSMUST00000023507, ENSMUST00000028970, ENSMUST00000114960, ENSMUST00000189545, ENSMUST00000098331, ENSMUST00000080537, ENSMUST00000026357, ENSMUST00000030637, ENSMUST00000058829, ENSMUST00000163779, ENSMUST00000066890,…	12362	25	18082	1.4042	1	0.192449	0.188867
GOTERM_BP_DIRECT	GO:0007214~gamma-aminobutyric acid signaling pathway	24	0.161594	0.00567329	ENSMUST00000107749, ENSMUST00000064780, ENSMUST00000068456, ENSMUST00000070725, ENSMUST00000042986, ENSMUST00000068911, ENSMUST00000178799, ENSMUST00000020707, ENSMUST00000173823, ENSMUST00000031121, ENSMUST00000039697, ENSMUST00000020703, ENSMUST00000121390, ENSMUST00000043938, ENSMUST00000114553, ENSMUST00000000572, ENSMUST00000055966, ENSMUST00000115366, ENSMUST00000024035, ENSMUST00000055704,…	12362	25	18082	1.4042	1	0.192449	0.188867
GOTERM_BP_DIRECT	GO:0033137~negative regulation of peptidyl-serine phosphorylation	24	0.161594	0.00567329	ENSMUST00000033093, ENSMUST00000129008, ENSMUST00000020640, ENSMUST00000015346, ENSMUST00000043138, ENSMUST00000026999, ENSMUST00000028814, ENSMUST00000112968, ENSMUST00000025803, ENSMUST00000150857, ENSMUST00000020308, ENSMUST00000030683, ENSMUST00000183684, ENSMUST00000116522, ENSMUST00000115453, ENSMUST00000142742, ENSMUST00000114000, ENSMUST00000022694, ENSMUST00000120664, ENSMUST00000146623,…	12362	25	18082	1.4042	1	0.192449	0.188867
GOTERM_BP_DIRECT	GO:0000132~establishment of mitotic spindle orientation	24	0.161594	0.00567329	ENSMUST00000176500, ENSMUST00000173320, ENSMUST00000092966, ENSMUST00000144099, ENSMUST00000179569, ENSMUST00000022246, ENSMUST00000022709, ENSMUST00000132316, ENSMUST00000018880, ENSMUST00000031073, ENSMUST00000027066, ENSMUST00000021091, ENSMUST00000034803, ENSMUST00000080036, ENSMUST00000169913, ENSMUST00000111086, ENSMUST00000169415, ENSMUST00000024851, ENSMUST00000084852, ENSMUST00000179554,…	12362	25	18082	1.4042	1	0.192449	0.188867
GOTERM_BP_DIRECT	GO:0048593~camera-type eye morphogenesis	24	0.161594	0.00567329	ENSMUST00000089332, ENSMUST00000105845, ENSMUST00000024747, ENSMUST00000149800, ENSMUST00000169082, ENSMUST00000071325, ENSMUST00000101141, ENSMUST00000070132, ENSMUST00000035673, ENSMUST00000026408, ENSMUST00000110510, ENSMUST00000074077, ENSMUST00000002603, ENSMUST00000141305, ENSMUST00000110461, ENSMUST00000025183, ENSMUST00000191428, ENSMUST00000190840, ENSMUST00000034510, ENSMUST00000004774,…	12362	25	18082	1.4042	1	0.192449	0.188867
GOTERM_BP_DIRECT	GO:0017157~regulation of exocytosis	24	0.161594	0.00567329	ENSMUST00000096987, ENSMUST00000156537, ENSMUST00000121287, ENSMUST00000020343, ENSMUST00000121693, ENSMUST00000103075, ENSMUST00000150838, ENSMUST00000038213, ENSMUST00000138603, ENSMUST00000116437, ENSMUST00000114787, ENSMUST00000167824, ENSMUST00000106650, ENSMUST00000106267, ENSMUST00000082054, ENSMUST00000115351, ENSMUST00000061764, ENSMUST00000123128, ENSMUST00000009003, ENSMUST00000021273,…	12362	25	18082	1.4042	1	0.192449	0.188867
GOTERM_BP_DIRECT	GO:0043001~Golgi to plasma membrane protein transport	24	0.161594	0.00567329	ENSMUST00000124113, ENSMUST00000059680, ENSMUST00000101285, ENSMUST00000121783, ENSMUST00000156435, ENSMUST00000027866, ENSMUST00000132158, ENSMUST00000103075, ENSMUST00000021707, ENSMUST00000070673, ENSMUST00000125086, ENSMUST00000097897, ENSMUST00000114996, ENSMUST00000034206, ENSMUST00000056978, ENSMUST00000030797, ENSMUST00000185118, ENSMUST00000182884, ENSMUST00000102838, ENSMUST00000061764,…	12362	25	18082	1.4042	1	0.192449	0.188867
GOTERM_BP_DIRECT	GO:0040008~regulation of growth	58	0.39052	0.00578012	ENSMUST00000168260, ENSMUST00000190071, ENSMUST00000023467, ENSMUST00000111569, ENSMUST00000056032, ENSMUST00000075221, ENSMUST00000062709, ENSMUST00000054002, ENSMUST00000029214, ENSMUST00000045540, ENSMUST00000145698, ENSMUST00000140769, ENSMUST00000166170, ENSMUST00000031680, ENSMUST00000020702, ENSMUST00000022529, ENSMUST00000028398, ENSMUST00000113641, ENSMUST00000014917, ENSMUST00000007757,…	12362	69	18082	1.22952	1	0.195462	0.191824
GOTERM_BP_DIRECT	GO:0001657~ureteric bud development	42	0.28279	0.00586659	ENSMUST00000062292, ENSMUST00000042744, ENSMUST00000050029, ENSMUST00000021641, ENSMUST00000168423, ENSMUST00000071982, ENSMUST00000026999, ENSMUST00000054691, ENSMUST00000020911, ENSMUST00000074077, ENSMUST00000111099, ENSMUST00000033967, ENSMUST00000132176, ENSMUST00000034973, ENSMUST00000021550, ENSMUST00000009143, ENSMUST00000029371, ENSMUST00000111050, ENSMUST00000063750, ENSMUST00000108107,…	12362	48	18082	1.27987	1	0.19777	0.194089
GOTERM_BP_DIRECT	GO:0007268~chemical synaptic transmission	134	0.902235	0.00589303	ENSMUST00000100750, ENSMUST00000118161, ENSMUST00000105802, ENSMUST00000037478, ENSMUST00000027431, ENSMUST00000028883, ENSMUST00000032454, ENSMUST00000186889, ENSMUST00000190985, ENSMUST00000020362, ENSMUST00000087965, ENSMUST00000160777, ENSMUST00000044299, ENSMUST00000125009, ENSMUST00000070725, ENSMUST00000064580, ENSMUST00000174018, ENSMUST00000095529, ENSMUST00000092096, ENSMUST00000036653,…	12362	172	18082	1.13955	1	0.198046	0.194361
GOTERM_BP_DIRECT	GO:0033077~T cell differentiation in thymus	35	0.235658	0.00612481	ENSMUST00000002708, ENSMUST00000127974, ENSMUST00000016553, ENSMUST00000102476, ENSMUST00000142495, ENSMUST00000110510, ENSMUST00000033394, ENSMUST00000095476, ENSMUST00000168716, ENSMUST00000159199, ENSMUST00000114246, ENSMUST00000163844, ENSMUST00000066060, ENSMUST00000060366, ENSMUST00000044031, ENSMUST00000145259, ENSMUST00000041080, ENSMUST00000107358, ENSMUST00000023352, ENSMUST00000045747,…	12362	39	18082	1.31269	1	0.204569	0.200762
GOTERM_BP_DIRECT	GO:0007040~lysosome organization	35	0.235658	0.00612481	ENSMUST00000149884, ENSMUST00000033131, ENSMUST00000038841, ENSMUST00000110559, ENSMUST00000026859, ENSMUST00000062609, ENSMUST00000112359, ENSMUST00000140620, ENSMUST00000027554, ENSMUST00000160299, ENSMUST00000034776, ENSMUST00000120213, ENSMUST00000060642, ENSMUST00000086932, ENSMUST00000151273, ENSMUST00000120157, ENSMUST00000002172, ENSMUST00000026262, ENSMUST00000037182, ENSMUST00000130916,…	12362	39	18082	1.31269	1	0.204569	0.200762
GOTERM_BP_DIRECT	GO:0006874~cellular calcium ion homeostasis	81	0.545381	0.00652585	ENSMUST00000152831, ENSMUST00000015486, ENSMUST00000038447, ENSMUST00000037798, ENSMUST00000036387, ENSMUST00000035371, ENSMUST00000079510, ENSMUST00000032974, ENSMUST00000163326, ENSMUST00000027431, ENSMUST00000032658, ENSMUST00000115453, ENSMUST00000105691, ENSMUST00000186889, ENSMUST00000086831, ENSMUST00000107157, ENSMUST00000063597, ENSMUST00000032738, ENSMUST00000067530, ENSMUST00000020107,…	12362	100	18082	1.18479	1	0.217295	0.213251
GOTERM_BP_DIRECT	GO:0000422~mitophagy	31	0.208726	0.00687062	ENSMUST00000041055, ENSMUST00000065005, ENSMUST00000018711, ENSMUST00000130320, ENSMUST00000032264, ENSMUST00000059401, ENSMUST00000032457, ENSMUST00000031588, ENSMUST00000035648, ENSMUST00000030279, ENSMUST00000047186, ENSMUST00000039286, ENSMUST00000034270, ENSMUST00000105816, ENSMUST00000130916, ENSMUST00000152983, ENSMUST00000033541, ENSMUST00000036872, ENSMUST00000029815, ENSMUST00000132734,…	12362	34	18082	1.33365	1	0.223966	0.219798
GOTERM_BP_DIRECT	GO:0010718~positive regulation of epithelial to mesenchymal transition	31	0.208726	0.00687062	ENSMUST00000174069, ENSMUST00000127097, ENSMUST00000167278, ENSMUST00000168423, ENSMUST00000078019, ENSMUST00000167156, ENSMUST00000028836, ENSMUST00000028288, ENSMUST00000025393, ENSMUST00000163844, ENSMUST00000034973, ENSMUST00000029611, ENSMUST00000003687, ENSMUST00000045288, ENSMUST00000105510, ENSMUST00000107855, ENSMUST00000049089, ENSMUST00000025075, ENSMUST00000100244, ENSMUST00000074989,…	12362	34	18082	1.33365	1	0.223966	0.219798
GOTERM_BP_DIRECT	GO:0060612~adipose tissue development	31	0.208726	0.00687062	ENSMUST00000069789, ENSMUST00000020974, ENSMUST00000063084, ENSMUST00000094469, ENSMUST00000171238, ENSMUST00000031445, ENSMUST00000084535, ENSMUST00000159699, ENSMUST00000085901, ENSMUST00000124737, ENSMUST00000002291, ENSMUST00000044116, ENSMUST00000020106, ENSMUST00000152881, ENSMUST00000069718, ENSMUST00000038753, ENSMUST00000132734, ENSMUST00000006911, ENSMUST00000029201, ENSMUST00000114555,…	12362	34	18082	1.33365	1	0.223966	0.219798
GOTERM_BP_DIRECT	GO:0048863~stem cell differentiation	31	0.208726	0.00687062	ENSMUST00000021922, ENSMUST00000085591, ENSMUST00000170662, ENSMUST00000047734, ENSMUST00000131379, ENSMUST00000118369, ENSMUST00000005815, ENSMUST00000025271, ENSMUST00000027035, ENSMUST00000030315, ENSMUST00000051674, ENSMUST00000164750, ENSMUST00000110480, ENSMUST00000113572, ENSMUST00000063116, ENSMUST00000143412, ENSMUST00000062000, ENSMUST00000069536, ENSMUST00000047904, ENSMUST00000040750,…	12362	34	18082	1.33365	1	0.223966	0.219798
GOTERM_BP_DIRECT	GO:0008277~regulation of G-protein coupled receptor protein signaling pathway	31	0.208726	0.00687062	ENSMUST00000021028, ENSMUST00000092966, ENSMUST00000179755, ENSMUST00000189061, ENSMUST00000027603, ENSMUST00000038523, ENSMUST00000026558, ENSMUST00000128260, ENSMUST00000098326, ENSMUST00000110116, ENSMUST00000001562, ENSMUST00000184744, ENSMUST00000102849, ENSMUST00000107976, ENSMUST00000063771, ENSMUST00000106704, ENSMUST00000127206, ENSMUST00000097648, ENSMUST00000179569, ENSMUST00000039424,…	12362	34	18082	1.33365	1	0.223966	0.219798
GOTERM_BP_DIRECT	GO:0042110~T cell activation	31	0.208726	0.00687062	ENSMUST00000172321, ENSMUST00000023689, ENSMUST00000144331, ENSMUST00000143540, ENSMUST00000047812, ENSMUST00000170941, ENSMUST00000180200, ENSMUST00000034740, ENSMUST00000033505, ENSMUST00000116522, ENSMUST00000132176, ENSMUST00000105393, ENSMUST00000034973, ENSMUST00000165324, ENSMUST00000030538, ENSMUST00000085786, ENSMUST00000125925, ENSMUST00000024044, ENSMUST00000032738, ENSMUST00000044454,…	12362	34	18082	1.33365	1	0.223966	0.219798
GOTERM_BP_DIRECT	GO:0007254~JNK cascade	31	0.208726	0.00687062	ENSMUST00000035092, ENSMUST00000046963, ENSMUST00000021885, ENSMUST00000111945, ENSMUST00000110036, ENSMUST00000004949, ENSMUST00000118228, ENSMUST00000149086, ENSMUST00000004156, ENSMUST00000108184, ENSMUST00000023291, ENSMUST00000036615, ENSMUST00000153990, ENSMUST00000062686, ENSMUST00000063597, ENSMUST00000146923, ENSMUST00000100024, ENSMUST00000023812, ENSMUST00000170792, ENSMUST00000095806,…	12362	34	18082	1.33365	1	0.223966	0.219798
GOTERM_BP_DIRECT	GO:0003007~heart morphogenesis	54	0.363587	0.00697325	ENSMUST00000061260, ENSMUST00000036060, ENSMUST00000102575, ENSMUST00000103221, ENSMUST00000098826, ENSMUST00000054691, ENSMUST00000092003, ENSMUST00000027431, ENSMUST00000096250, ENSMUST00000111054, ENSMUST00000028280, ENSMUST00000063116, ENSMUST00000044331, ENSMUST00000009241, ENSMUST00000044011, ENSMUST00000024747, ENSMUST00000154666, ENSMUST00000121021, ENSMUST00000160392, ENSMUST00000030791,…	12362	64	18082	1.23416	1	0.226631	0.222413
GOTERM_BP_DIRECT	GO:0045669~positive regulation of osteoblast differentiation	57	0.383787	0.00707041	ENSMUST00000021922, ENSMUST00000042744, ENSMUST00000042985, ENSMUST00000029846, ENSMUST00000002765, ENSMUST00000028836, ENSMUST00000110510, ENSMUST00000113504, ENSMUST00000109096, ENSMUST00000163844, ENSMUST00000163888, ENSMUST00000095360, ENSMUST00000029699, ENSMUST00000007423, ENSMUST00000068581, ENSMUST00000048377, ENSMUST00000025497, ENSMUST00000030839, ENSMUST00000045747, ENSMUST00000024747,…	12362	68	18082	1.22609	1	0.227185	0.222957
GOTERM_BP_DIRECT	GO:0014070~response to organic cyclic compound	66	0.444385	0.00707887	ENSMUST00000102852, ENSMUST00000041377, ENSMUST00000020118, ENSMUST00000016138, ENSMUST00000038160, ENSMUST00000041733, ENSMUST00000033310, ENSMUST00000034046, ENSMUST00000165430, ENSMUST00000039177, ENSMUST00000033074, ENSMUST00000031445, ENSMUST00000000033, ENSMUST00000186568, ENSMUST00000007340, ENSMUST00000123507, ENSMUST00000065196, ENSMUST00000086399, ENSMUST00000029770, ENSMUST00000097709,…	12362	80	18082	1.20673	1	0.227185	0.222957
GOTERM_BP_DIRECT	GO:0060548~negative regulation of cell death	66	0.444385	0.00707887	ENSMUST00000020630, ENSMUST00000128245, ENSMUST00000038128, ENSMUST00000002765, ENSMUST00000001712, ENSMUST00000119736, ENSMUST00000032457, ENSMUST00000028288, ENSMUST00000030992, ENSMUST00000027431, ENSMUST00000117632, ENSMUST00000025290, ENSMUST00000133564, ENSMUST00000146028, ENSMUST00000111050, ENSMUST00000003183, ENSMUST00000068387, ENSMUST00000067495, ENSMUST00000039286, ENSMUST00000066743,…	12362	80	18082	1.20673	1	0.227185	0.222957
GOTERM_BP_DIRECT	GO:0016601~Rac protein signal transduction	19	0.127929	0.00709494	ENSMUST00000172693, ENSMUST00000072519, ENSMUST00000105509, ENSMUST00000058210, ENSMUST00000171735, ENSMUST00000163137, ENSMUST00000028386, ENSMUST00000027178, ENSMUST00000052332, ENSMUST00000114124, ENSMUST00000035725, ENSMUST00000102928, ENSMUST00000098230, ENSMUST00000026577, ENSMUST00000120301, ENSMUST00000045487, ENSMUST00000084241, ENSMUST00000117160, ENSMUST00000032629	12362	19	18082	1.46271	1	0.227185	0.222957
GOTERM_BP_DIRECT	GO:1900006~positive regulation of dendrite development	19	0.127929	0.00709494	ENSMUST00000144121, ENSMUST00000045896, ENSMUST00000090568, ENSMUST00000076615, ENSMUST00000151982, ENSMUST00000173136, ENSMUST00000028190, ENSMUST00000167278, ENSMUST00000167377, ENSMUST00000167487, ENSMUST00000172956, ENSMUST00000012281, ENSMUST00000038495, ENSMUST00000031556, ENSMUST00000160597, ENSMUST00000145698, ENSMUST00000009143, ENSMUST00000106731, ENSMUST00000106598	12362	19	18082	1.46271	1	0.227185	0.222957
GOTERM_BP_DIRECT	GO:0007265~Ras protein signal transduction	41	0.276057	0.00741625	ENSMUST00000018478, ENSMUST00000089651, ENSMUST00000069449, ENSMUST00000022698, ENSMUST00000068714, ENSMUST00000071325, ENSMUST00000022212, ENSMUST00000075724, ENSMUST00000026416, ENSMUST00000002765, ENSMUST00000023829, ENSMUST00000031490, ENSMUST00000107171, ENSMUST00000107094, ENSMUST00000032997, ENSMUST00000163821, ENSMUST00000032399, ENSMUST00000028841, ENSMUST00000029270, ENSMUST00000089824,…	12362	47	18082	1.27598	1	0.236775	0.232369
GOTERM_BP_DIRECT	GO:0016575~histone deacetylation	27	0.181794	0.0074732	ENSMUST00000110819, ENSMUST00000043498, ENSMUST00000102597, ENSMUST00000170068, ENSMUST00000041736, ENSMUST00000125172, ENSMUST00000112137, ENSMUST00000116567, ENSMUST00000004494, ENSMUST00000113793, ENSMUST00000088217, ENSMUST00000063138, ENSMUST00000049169, ENSMUST00000146028, ENSMUST00000105510, ENSMUST00000059250, ENSMUST00000045621, ENSMUST00000124077, ENSMUST00000034090, ENSMUST00000169860,…	12362	29	18082	1.36183	1	0.237198	0.232784
GOTERM_BP_DIRECT	GO:0006513~protein monoubiquitination	27	0.181794	0.0074732	ENSMUST00000070658, ENSMUST00000020657, ENSMUST00000174343, ENSMUST00000153687, ENSMUST00000018877, ENSMUST00000111807, ENSMUST00000035090, ENSMUST00000040008, ENSMUST00000034740, ENSMUST00000080418, ENSMUST00000027725, ENSMUST00000023036, ENSMUST00000047203, ENSMUST00000082152, ENSMUST00000107896, ENSMUST00000042575, ENSMUST00000033264, ENSMUST00000027933, ENSMUST00000166033, ENSMUST00000166603,…	12362	29	18082	1.36183	1	0.237198	0.232784
GOTERM_BP_DIRECT	GO:0003148~outflow tract septum morphogenesis	23	0.154861	0.00769726	ENSMUST00000021922, ENSMUST00000036060, ENSMUST00000171572, ENSMUST00000041029, ENSMUST00000027837, ENSMUST00000112599, ENSMUST00000074077, ENSMUST00000025393, ENSMUST00000000095, ENSMUST00000053467, ENSMUST00000167841, ENSMUST00000139720, ENSMUST00000047762, ENSMUST00000049005, ENSMUST00000015723, ENSMUST00000153166, ENSMUST00000087435, ENSMUST00000045288, ENSMUST00000061101, ENSMUST00000052946,…	12362	24	18082	1.40176	1	0.240097	0.235629
GOTERM_BP_DIRECT	GO:0016236~macroautophagy	23	0.154861	0.00769726	ENSMUST00000022119, ENSMUST00000039286, ENSMUST00000048319, ENSMUST00000170430, ENSMUST00000130916, ENSMUST00000065778, ENSMUST00000043237, ENSMUST00000042988, ENSMUST00000163192, ENSMUST00000031490, ENSMUST00000131405, ENSMUST00000077730, ENSMUST00000114863, ENSMUST00000032457, ENSMUST00000058735, ENSMUST00000114996, ENSMUST00000115642, ENSMUST00000035648, ENSMUST00000027512, ENSMUST00000123558,…	12362	24	18082	1.40176	1	0.240097	0.235629
GOTERM_BP_DIRECT	GO:0030902~hindbrain development	23	0.154861	0.00769726	ENSMUST00000002708, ENSMUST00000068952, ENSMUST00000041099, ENSMUST00000127403, ENSMUST00000120363, ENSMUST00000048934, ENSMUST00000098948, ENSMUST00000050103, ENSMUST00000036177, ENSMUST00000012281, ENSMUST00000079721, ENSMUST00000034723, ENSMUST00000163844, ENSMUST00000036954, ENSMUST00000164751, ENSMUST00000108113, ENSMUST00000111086, ENSMUST00000009143, ENSMUST00000107245, ENSMUST00000109885,…	12362	24	18082	1.40176	1	0.240097	0.235629
GOTERM_BP_DIRECT	GO:0071108~protein K48-linked deubiquitination	23	0.154861	0.00769726	ENSMUST00000090785, ENSMUST00000022458, ENSMUST00000173078, ENSMUST00000129489, ENSMUST00000049813, ENSMUST00000177511, ENSMUST00000025679, ENSMUST00000019997, ENSMUST00000033494, ENSMUST00000021606, ENSMUST00000049031, ENSMUST00000166103, ENSMUST00000028841, ENSMUST00000130131, ENSMUST00000057438, ENSMUST00000039537, ENSMUST00000102849, ENSMUST00000179684, ENSMUST00000123237, ENSMUST00000044260,…	12362	24	18082	1.40176	1	0.240097	0.235629
GOTERM_BP_DIRECT	GO:0051968~positive regulation of synaptic transmission, glutamatergic	23	0.154861	0.00769726	ENSMUST00000021932, ENSMUST00000105902, ENSMUST00000066545, ENSMUST00000022622, ENSMUST00000118111, ENSMUST00000097983, ENSMUST00000111669, ENSMUST00000033189, ENSMUST00000096275, ENSMUST00000020329, ENSMUST00000056484, ENSMUST00000035065, ENSMUST00000075054, ENSMUST00000161356, ENSMUST00000029712, ENSMUST00000000122, ENSMUST00000160844, ENSMUST00000079828, ENSMUST00000105420, ENSMUST00000053306,…	12362	24	18082	1.40176	1	0.240097	0.235629
GOTERM_BP_DIRECT	GO:0034394~protein localization to cell surface	23	0.154861	0.00769726	ENSMUST00000038197, ENSMUST00000021603, ENSMUST00000094215, ENSMUST00000022921, ENSMUST00000022369, ENSMUST00000022246, ENSMUST00000159899, ENSMUST00000110525, ENSMUST00000078357, ENSMUST00000147580, ENSMUST00000110677, ENSMUST00000050063, ENSMUST00000116556, ENSMUST00000163844, ENSMUST00000189874, ENSMUST00000028179, ENSMUST00000166468, ENSMUST00000035237, ENSMUST00000049457, ENSMUST00000067495,…	12362	24	18082	1.40176	1	0.240097	0.235629
GOTERM_BP_DIRECT	GO:0051591~response to cAMP	44	0.296256	0.00785754	ENSMUST00000172069, ENSMUST00000154135, ENSMUST00000043259, ENSMUST00000027404, ENSMUST00000026416, ENSMUST00000025867, ENSMUST00000142392, ENSMUST00000039652, ENSMUST00000020911, ENSMUST00000190827, ENSMUST00000099461, ENSMUST00000107094, ENSMUST00000035804, ENSMUST00000004770, ENSMUST00000025850, ENSMUST00000053734, ENSMUST00000003640, ENSMUST00000130032, ENSMUST00000035269, ENSMUST00000190341,…	12362	51	18082	1.26194	1	0.2415	0.237006
GOTERM_BP_DIRECT	GO:0016197~endosomal transport	34	0.228925	0.00789796	ENSMUST00000094646, ENSMUST00000022217, ENSMUST00000022976, ENSMUST00000049537, ENSMUST00000072018, ENSMUST00000031492, ENSMUST00000039259, ENSMUST00000034388, ENSMUST00000038388, ENSMUST00000037473, ENSMUST00000033866, ENSMUST00000055355, ENSMUST00000080036, ENSMUST00000027178, ENSMUST00000033505, ENSMUST00000051477, ENSMUST00000080953, ENSMUST00000031009, ENSMUST00000107635, ENSMUST00000050916,…	12362	38	18082	1.30874	1	0.2415	0.237006
GOTERM_BP_DIRECT	GO:0001656~metanephros development	34	0.228925	0.00789796	ENSMUST00000002708, ENSMUST00000020974, ENSMUST00000175795, ENSMUST00000022952, ENSMUST00000071325, ENSMUST00000021641, ENSMUST00000054691, ENSMUST00000110510, ENSMUST00000074077, ENSMUST00000111099, ENSMUST00000033967, ENSMUST00000163568, ENSMUST00000008016, ENSMUST00000108107, ENSMUST00000027053, ENSMUST00000172791, ENSMUST00000045747, ENSMUST00000022744, ENSMUST00000169282, ENSMUST00000022646,…	12362	38	18082	1.30874	1	0.2415	0.237006
GOTERM_BP_DIRECT	GO:0050890~cognition	34	0.228925	0.00789796	ENSMUST00000151689, ENSMUST00000043794, ENSMUST00000120363, ENSMUST00000071325, ENSMUST00000004965, ENSMUST00000169034, ENSMUST00000024916, ENSMUST00000117945, ENSMUST00000034537, ENSMUST00000109594, ENSMUST00000076463, ENSMUST00000109096, ENSMUST00000163785, ENSMUST00000161306, ENSMUST00000051558, ENSMUST00000125009, ENSMUST00000032738, ENSMUST00000040275, ENSMUST00000089520, ENSMUST00000045004,…	12362	38	18082	1.30874	1	0.2415	0.237006
GOTERM_BP_DIRECT	GO:0006605~protein targeting	34	0.228925	0.00789796	ENSMUST00000067664, ENSMUST00000179857, ENSMUST00000045730, ENSMUST00000022894, ENSMUST00000018470, ENSMUST00000027528, ENSMUST00000095610, ENSMUST00000112359, ENSMUST00000075054, ENSMUST00000135088, ENSMUST00000164259, ENSMUST00000163402, ENSMUST00000035889, ENSMUST00000184146, ENSMUST00000060989, ENSMUST00000038514, ENSMUST00000022222, ENSMUST00000176596, ENSMUST00000087321, ENSMUST00000069057,…	12362	38	18082	1.30874	1	0.2415	0.237006
GOTERM_BP_DIRECT	GO:0048662~negative regulation of smooth muscle cell proliferation	34	0.228925	0.00789796	ENSMUST00000124760, ENSMUST00000165430, ENSMUST00000118228, ENSMUST00000004673, ENSMUST00000027377, ENSMUST00000105590, ENSMUST00000115453, ENSMUST00000133564, ENSMUST00000163389, ENSMUST00000166358, ENSMUST00000030834, ENSMUST00000055518, ENSMUST00000011315, ENSMUST00000023593, ENSMUST00000030839, ENSMUST00000172693, ENSMUST00000107619, ENSMUST00000103231, ENSMUST00000019997, ENSMUST00000171644,…	12362	38	18082	1.30874	1	0.2415	0.237006
GOTERM_BP_DIRECT	GO:0007528~neuromuscular junction development	34	0.228925	0.00789796	ENSMUST00000025408, ENSMUST00000076817, ENSMUST00000156637, ENSMUST00000016138, ENSMUST00000039390, ENSMUST00000028515, ENSMUST00000034740, ENSMUST00000058295, ENSMUST00000109150, ENSMUST00000112478, ENSMUST00000112931, ENSMUST00000114960, ENSMUST00000027178, ENSMUST00000112064, ENSMUST00000182884, ENSMUST00000107377, ENSMUST00000060642, ENSMUST00000079828, ENSMUST00000105575, ENSMUST00000030914,…	12362	38	18082	1.30874	1	0.2415	0.237006
GOTERM_BP_DIRECT	GO:0009791~post-embryonic development	91	0.612712	0.00806491	ENSMUST00000102973, ENSMUST00000100750, ENSMUST00000047714, ENSMUST00000150258, ENSMUST00000039174, ENSMUST00000103221, ENSMUST00000120441, ENSMUST00000024599, ENSMUST00000129411, ENSMUST00000112934, ENSMUST00000168423, ENSMUST00000038489, ENSMUST00000171239, ENSMUST00000056110, ENSMUST00000032457, ENSMUST00000111254, ENSMUST00000027475, ENSMUST00000109096, ENSMUST00000135222, ENSMUST00000089302,…	12362	114	18082	1.1676	1	0.245912	0.241336
GOTERM_BP_DIRECT	GO:0034613~cellular protein localization	47	0.316456	0.00818392	ENSMUST00000042345, ENSMUST00000102575, ENSMUST00000122044, ENSMUST00000112835, ENSMUST00000028857, ENSMUST00000033131, ENSMUST00000054487, ENSMUST00000113971, ENSMUST00000029698, ENSMUST00000112345, ENSMUST00000116247, ENSMUST00000163844, ENSMUST00000057859, ENSMUST00000108364, ENSMUST00000084238, ENSMUST00000051477, ENSMUST00000114000, ENSMUST00000021077, ENSMUST00000060642, ENSMUST00000049169,…	12362	55	18082	1.24995	1	0.248841	0.244211
GOTERM_BP_DIRECT	GO:0006338~chromatin remodeling	65	0.437651	0.00852074	ENSMUST00000018795, ENSMUST00000144331, ENSMUST00000043359, ENSMUST00000098948, ENSMUST00000031097, ENSMUST00000021807, ENSMUST00000112137, ENSMUST00000113504, ENSMUST00000110560, ENSMUST00000062629, ENSMUST00000029214, ENSMUST00000130491, ENSMUST00000026381, ENSMUST00000031725, ENSMUST00000105897, ENSMUST00000088973, ENSMUST00000024627, ENSMUST00000176911, ENSMUST00000103133, ENSMUST00000045621,…	12362	79	18082	1.20349	1	0.25764	0.252845
GOTERM_BP_DIRECT	GO:0045444~fat cell differentiation	65	0.437651	0.00852074	ENSMUST00000153369, ENSMUST00000067924, ENSMUST00000042985, ENSMUST00000025963, ENSMUST00000038765, ENSMUST00000039733, ENSMUST00000095310, ENSMUST00000169234, ENSMUST00000023507, ENSMUST00000110116, ENSMUST00000053156, ENSMUST00000110089, ENSMUST00000113599, ENSMUST00000026265, ENSMUST00000088217, ENSMUST00000045540, ENSMUST00000067098, ENSMUST00000160897, ENSMUST00000068387, ENSMUST00000023779,…	12362	79	18082	1.20349	1	0.25764	0.252845
GOTERM_BP_DIRECT	GO:0006919~activation of cysteine-type endopeptidase activity involved in apoptotic process	56	0.377054	0.00862587	ENSMUST00000125652, ENSMUST00000145463, ENSMUST00000067327, ENSMUST00000098826, ENSMUST00000044524, ENSMUST00000030164, ENSMUST00000159110, ENSMUST00000022060, ENSMUST00000102926, ENSMUST00000190068, ENSMUST00000029771, ENSMUST00000059193, ENSMUST00000022646, ENSMUST00000070968, ENSMUST00000044058, ENSMUST00000024866, ENSMUST00000035120, ENSMUST00000000834, ENSMUST00000029842, ENSMUST00000039516,…	12362	67	18082	1.22256	1	0.259013	0.254193
GOTERM_BP_DIRECT	GO:0017148~negative regulation of translation	59	0.397253	0.00863774	ENSMUST00000100672, ENSMUST00000113869, ENSMUST00000111569, ENSMUST00000029803, ENSMUST00000135977, ENSMUST00000077453, ENSMUST00000111099, ENSMUST00000117757, ENSMUST00000061618, ENSMUST00000115414, ENSMUST00000027475, ENSMUST00000018909, ENSMUST00000113235, ENSMUST00000185633, ENSMUST00000098473, ENSMUST00000024884, ENSMUST00000174391, ENSMUST00000043760, ENSMUST00000019456, ENSMUST00000041589,…	12362	71	18082	1.21549	1	0.259013	0.254193
GOTERM_BP_DIRECT	GO:0007224~smoothened signaling pathway	59	0.397253	0.00863774	ENSMUST00000169273, ENSMUST00000085591, ENSMUST00000042026, ENSMUST00000044125, ENSMUST00000041892, ENSMUST00000065302, ENSMUST00000110510, ENSMUST00000114634, ENSMUST00000031005, ENSMUST00000002099, ENSMUST00000134893, ENSMUST00000141933, ENSMUST00000023737, ENSMUST00000047208, ENSMUST00000018002, ENSMUST00000106749, ENSMUST00000181504, ENSMUST00000023732, ENSMUST00000036453, ENSMUST00000159879,…	12362	71	18082	1.21549	1	0.259013	0.254193
GOTERM_BP_DIRECT	GO:0001662~behavioral fear response	37	0.249125	0.00871611	ENSMUST00000100750, ENSMUST00000068456, ENSMUST00000111309, ENSMUST00000119154, ENSMUST00000103143, ENSMUST00000047812, ENSMUST00000022235, ENSMUST00000029803, ENSMUST00000092285, ENSMUST00000187541, ENSMUST00000053880, ENSMUST00000154617, ENSMUST00000030036, ENSMUST00000023291, ENSMUST00000114960, ENSMUST00000027178, ENSMUST00000080553, ENSMUST00000029633, ENSMUST00000050983, ENSMUST00000133564,…	12362	42	18082	1.28858	1	0.260643	0.255792
GOTERM_BP_DIRECT	GO:0071345~cellular response to cytokine stimulus	30	0.201993	0.00896433	ENSMUST00000018610, ENSMUST00000044125, ENSMUST00000020650, ENSMUST00000095737, ENSMUST00000177458, ENSMUST00000038886, ENSMUST00000099972, ENSMUST00000007814, ENSMUST00000123170, ENSMUST00000121805, ENSMUST00000032877, ENSMUST00000029611, ENSMUST00000051995, ENSMUST00000089620, ENSMUST00000103114, ENSMUST00000070968, ENSMUST00000181504, ENSMUST00000103134, ENSMUST00000093801, ENSMUST00000002976,…	12362	33	18082	1.32973	1	0.265868	0.260921
GOTERM_BP_DIRECT	GO:0032147~activation of protein kinase activity	30	0.201993	0.00896433	ENSMUST00000021028, ENSMUST00000088001, ENSMUST00000111668, ENSMUST00000164120, ENSMUST00000075764, ENSMUST00000000500, ENSMUST00000004949, ENSMUST00000076896, ENSMUST00000047817, ENSMUST00000078357, ENSMUST00000168716, ENSMUST00000048391, ENSMUST00000132176, ENSMUST00000153990, ENSMUST00000045288, ENSMUST00000106867, ENSMUST00000024747, ENSMUST00000144883, ENSMUST00000021410, ENSMUST00000020849,…	12362	33	18082	1.32973	1	0.265868	0.260921
GOTERM_BP_DIRECT	GO:0006139~nucleobase-containing compound metabolic process	30	0.201993	0.00896433	ENSMUST00000044423, ENSMUST00000038185, ENSMUST00000151509, ENSMUST00000033991, ENSMUST00000074156, ENSMUST00000113278, ENSMUST00000060009, ENSMUST00000108460, ENSMUST00000097781, ENSMUST00000039725, ENSMUST00000023113, ENSMUST00000025696, ENSMUST00000102604, ENSMUST00000163605, ENSMUST00000045262, ENSMUST00000048615, ENSMUST00000102780, ENSMUST00000145455, ENSMUST00000029759, ENSMUST00000040876,…	12362	33	18082	1.32973	1	0.265868	0.260921
GOTERM_BP_DIRECT	GO:0010506~regulation of autophagy	40	0.269324	0.00934659	ENSMUST00000063084, ENSMUST00000033070, ENSMUST00000018315, ENSMUST00000041730, ENSMUST00000035090, ENSMUST00000072312, ENSMUST00000029507, ENSMUST00000004920, ENSMUST00000026859, ENSMUST00000031490, ENSMUST00000018691, ENSMUST00000027015, ENSMUST00000027499, ENSMUST00000092629, ENSMUST00000060642, ENSMUST00000069098, ENSMUST00000085546, ENSMUST00000044277, ENSMUST00000081880, ENSMUST00000155757,…	12362	46	18082	1.27192	1	0.275699	0.270569
GOTERM_BP_DIRECT	GO:0002062~chondrocyte differentiation	40	0.269324	0.00934659	ENSMUST00000102576, ENSMUST00000032180, ENSMUST00000022952, ENSMUST00000029429, ENSMUST00000050027, ENSMUST00000001455, ENSMUST00000029948, ENSMUST00000028836, ENSMUST00000074077, ENSMUST00000163568, ENSMUST00000165526, ENSMUST00000163888, ENSMUST00000165201, ENSMUST00000159699, ENSMUST00000113572, ENSMUST00000049005, ENSMUST00000023673, ENSMUST00000117171, ENSMUST00000062483, ENSMUST00000107812,…	12362	46	18082	1.27192	1	0.275699	0.270569
GOTERM_BP_DIRECT	GO:0016042~lipid catabolic process	87	0.58578	0.009771	ENSMUST00000002926, ENSMUST00000156996, ENSMUST00000148137, ENSMUST00000105808, ENSMUST00000171239, ENSMUST00000094665, ENSMUST00000170988, ENSMUST00000025925, ENSMUST00000110116, ENSMUST00000032336, ENSMUST00000021091, ENSMUST00000026583, ENSMUST00000141412, ENSMUST00000089824, ENSMUST00000015712, ENSMUST00000151590, ENSMUST00000028161, ENSMUST00000160897, ENSMUST00000186408, ENSMUST00000120157,…	12362	109	18082	1.16748	1	0.282824	0.277561
GOTERM_BP_DIRECT	GO:0006814~sodium ion transport	98	0.659844	0.00980061	ENSMUST00000094787, ENSMUST00000118169, ENSMUST00000029208, ENSMUST00000033035, ENSMUST00000171835, ENSMUST00000033152, ENSMUST00000031127, ENSMUST00000021056, ENSMUST00000060125, ENSMUST00000070617, ENSMUST00000120757, ENSMUST00000028880, ENSMUST00000100064, ENSMUST00000020102, ENSMUST00000034111, ENSMUST00000057015, ENSMUST00000036493, ENSMUST00000028630, ENSMUST00000029686, ENSMUST00000034983,…	12362	124	18082	1.15601	1	0.282824	0.277561
GOTERM_BP_DIRECT	GO:0055114~oxidation-reduction process	491	3.30595	0.0098878	ENSMUST00000044204, ENSMUST00000047714, ENSMUST00000021204, ENSMUST00000021684, ENSMUST00000021443, ENSMUST00000055341, ENSMUST00000152913, ENSMUST00000034874, ENSMUST00000020484, ENSMUST00000022660, ENSMUST00000102886, ENSMUST00000033662, ENSMUST00000112588, ENSMUST00000058856, ENSMUST00000135573, ENSMUST00000034866, ENSMUST00000034989, ENSMUST00000034865, ENSMUST00000162961, ENSMUST00000047973,…	12362	676	18082	1.06241	1	0.282824	0.277561
GOTERM_BP_DIRECT	GO:0048546~digestive tract morphogenesis	18	0.121196	0.00989197	ENSMUST00000002708, ENSMUST00000020898, ENSMUST00000049339, ENSMUST00000018966, ENSMUST00000133533, ENSMUST00000040019, ENSMUST00000020329, ENSMUST00000027837, ENSMUST00000161063, ENSMUST00000110461, ENSMUST00000171509, ENSMUST00000027298, ENSMUST00000112751, ENSMUST00000033952, ENSMUST00000029625, ENSMUST00000167479, ENSMUST00000031378, ENSMUST00000063465	12362	18	18082	1.46271	1	0.282824	0.277561
GOTERM_BP_DIRECT	GO:0045579~positive regulation of B cell differentiation	18	0.121196	0.00989197	ENSMUST00000039174, ENSMUST00000063084, ENSMUST00000145463, ENSMUST00000048615, ENSMUST00000072999, ENSMUST00000047405, ENSMUST00000021410, ENSMUST00000076700, ENSMUST00000168164, ENSMUST00000004145, ENSMUST00000032486, ENSMUST00000033664, ENSMUST00000027291, ENSMUST00000107358, ENSMUST00000120135, ENSMUST00000089688, ENSMUST00000029273, ENSMUST00000154051	12362	18	18082	1.46271	1	0.282824	0.277561
GOTERM_BP_DIRECT	GO:0033365~protein localization to organelle	18	0.121196	0.00989197	ENSMUST00000020420, ENSMUST00000119870, ENSMUST00000050611, ENSMUST00000026018, ENSMUST00000102491, ENSMUST00000057576, ENSMUST00000094421, ENSMUST00000038949, ENSMUST00000034206, ENSMUST00000026265, ENSMUST00000032658, ENSMUST00000086829, ENSMUST00000102819, ENSMUST00000111086, ENSMUST00000055931, ENSMUST00000109985, ENSMUST00000049168, ENSMUST00000105525	12362	18	18082	1.46271	1	0.282824	0.277561
GOTERM_BP_DIRECT	GO:0046849~bone remodeling	18	0.121196	0.00989197	ENSMUST00000046548, ENSMUST00000172386, ENSMUST00000128245, ENSMUST00000026845, ENSMUST00000028814, ENSMUST00000043637, ENSMUST00000006614, ENSMUST00000004949, ENSMUST00000057167, ENSMUST00000183482, ENSMUST00000003154, ENSMUST00000189225, ENSMUST00000079812, ENSMUST00000032322, ENSMUST00000177330, ENSMUST00000105520, ENSMUST00000108825, ENSMUST00000081496	12362	18	18082	1.46271	1	0.282824	0.277561
GOTERM_BP_DIRECT	GO:0007413~axonal fasciculation	18	0.121196	0.00989197	ENSMUST00000026917, ENSMUST00000105845, ENSMUST00000067458, ENSMUST00000090568, ENSMUST00000024238, ENSMUST00000075845, ENSMUST00000038775, ENSMUST00000037785, ENSMUST00000161063, ENSMUST00000078830, ENSMUST00000057188, ENSMUST00000053413, ENSMUST00000048630, ENSMUST00000030714, ENSMUST00000106656, ENSMUST00000063465, ENSMUST00000022262, ENSMUST00000086521	12362	18	18082	1.46271	1	0.282824	0.277561
GOTERM_BP_DIRECT	GO:0007269~neurotransmitter secretion	26	0.175061	0.00990081	ENSMUST00000032180, ENSMUST00000020057, ENSMUST00000121990, ENSMUST00000097811, ENSMUST00000050000, ENSMUST00000098495, ENSMUST00000190247, ENSMUST00000105276, ENSMUST00000082054, ENSMUST00000015812, ENSMUST00000120157, ENSMUST00000025110, ENSMUST00000121789, ENSMUST00000150300, ENSMUST00000070864, ENSMUST00000030170, ENSMUST00000028727, ENSMUST00000169345, ENSMUST00000023959, ENSMUST00000113459,…	12362	28	18082	1.35823	1	0.282824	0.277561
GOTERM_BP_DIRECT	GO:0035108~limb morphogenesis	26	0.175061	0.00990081	ENSMUST00000126865, ENSMUST00000033093, ENSMUST00000041730, ENSMUST00000029948, ENSMUST00000078139, ENSMUST00000110510, ENSMUST00000111254, ENSMUST00000140620, ENSMUST00000000096, ENSMUST00000024983, ENSMUST00000025497, ENSMUST00000025034, ENSMUST00000128119, ENSMUST00000050715, ENSMUST00000170794, ENSMUST00000121021, ENSMUST00000022246, ENSMUST00000001867, ENSMUST00000085635, ENSMUST00000001872,…	12362	28	18082	1.35823	1	0.282824	0.277561
GOTERM_BP_DIRECT	GO:0086010~membrane depolarization during action potential	26	0.175061	0.00990081	ENSMUST00000066432, ENSMUST00000019109, ENSMUST00000046426, ENSMUST00000000201, ENSMUST00000187541, ENSMUST00000171835, ENSMUST00000121390, ENSMUST00000112366, ENSMUST00000112064, ENSMUST00000155090, ENSMUST00000186889, ENSMUST00000021056, ENSMUST00000070617, ENSMUST00000065196, ENSMUST00000042792, ENSMUST00000154604, ENSMUST00000169381, ENSMUST00000100064, ENSMUST00000036092, ENSMUST00000070864,…	12362	28	18082	1.35823	1	0.282824	0.277561
GOTERM_BP_DIRECT	GO:0055074~calcium ion homeostasis	26	0.175061	0.00990081	ENSMUST00000174069, ENSMUST00000017961, ENSMUST00000172069, ENSMUST00000078856, ENSMUST00000109096, ENSMUST00000186620, ENSMUST00000029876, ENSMUST00000115453, ENSMUST00000027059, ENSMUST00000006431, ENSMUST00000079926, ENSMUST00000021791, ENSMUST00000031901, ENSMUST00000031902, ENSMUST00000155559, ENSMUST00000020546, ENSMUST00000043964, ENSMUST00000024104, ENSMUST00000041901, ENSMUST00000113516,…	12362	28	18082	1.35823	1	0.282824	0.277561
GOTERM_BP_DIRECT	GO:0048705~skeletal system morphogenesis	46	0.309723	0.0101418	ENSMUST00000089112, ENSMUST00000021207, ENSMUST00000168162, ENSMUST00000002808, ENSMUST00000126865, ENSMUST00000021787, ENSMUST00000150258, ENSMUST00000032180, ENSMUST00000120441, ENSMUST00000050029, ENSMUST00000159327, ENSMUST00000034187, ENSMUST00000036561, ENSMUST00000099576, ENSMUST00000167196, ENSMUST00000054387, ENSMUST00000172906, ENSMUST00000111254, ENSMUST00000049241, ENSMUST00000140620,…	12362	54	18082	1.24601	1	0.287716	0.282362
GOTERM_BP_DIRECT	GO:0055007~cardiac muscle cell differentiation	33	0.222192	0.0101516	ENSMUST00000042485, ENSMUST00000126887, ENSMUST00000128788, ENSMUST00000118022, ENSMUST00000072514, ENSMUST00000113869, ENSMUST00000072697, ENSMUST00000028836, ENSMUST00000035075, ENSMUST00000113326, ENSMUST00000074077, ENSMUST00000024839, ENSMUST00000003912, ENSMUST00000014370, ENSMUST00000163888, ENSMUST00000029657, ENSMUST00000047762, ENSMUST00000018407, ENSMUST00000177289, ENSMUST00000105897,…	12362	37	18082	1.30458	1	0.287716	0.282362
GOTERM_BP_DIRECT	GO:0031648~protein destabilization	33	0.222192	0.0101516	ENSMUST00000063084, ENSMUST00000112519, ENSMUST00000018337, ENSMUST00000022993, ENSMUST00000015622, ENSMUST00000042923, ENSMUST00000059021, ENSMUST00000028836, ENSMUST00000075641, ENSMUST00000076383, ENSMUST00000027035, ENSMUST00000146028, ENSMUST00000023352, ENSMUST00000107679, ENSMUST00000125249, ENSMUST00000029175, ENSMUST00000044058, ENSMUST00000111936, ENSMUST00000022720, ENSMUST00000020463,…	12362	37	18082	1.30458	1	0.287716	0.282362
GOTERM_BP_DIRECT	GO:0071260~cellular response to mechanical stimulus	64	0.430918	0.0102307	ENSMUST00000145463, ENSMUST00000021324, ENSMUST00000174105, ENSMUST00000110997, ENSMUST00000021929, ENSMUST00000033394, ENSMUST00000023507, ENSMUST00000187137, ENSMUST00000028881, ENSMUST00000163844, ENSMUST00000080537, ENSMUST00000142742, ENSMUST00000115453, ENSMUST00000167841, ENSMUST00000068581, ENSMUST00000084894, ENSMUST00000030834, ENSMUST00000123027, ENSMUST00000025691, ENSMUST00000108922,…	12362	78	18082	1.20017	1	0.289204	0.283822
GOTERM_BP_DIRECT	GO:0007389~pattern specification process	49	0.329922	0.0103522	ENSMUST00000018313, ENSMUST00000168423, ENSMUST00000078139, ENSMUST00000110510, ENSMUST00000001878, ENSMUST00000111254, ENSMUST00000014747, ENSMUST00000009241, ENSMUST00000006293, ENSMUST00000153299, ENSMUST00000018842, ENSMUST00000172997, ENSMUST00000031555, ENSMUST00000027066, ENSMUST00000166968, ENSMUST00000025081, ENSMUST00000160104, ENSMUST00000115781, ENSMUST00000025521, ENSMUST00000019924,…	12362	58	18082	1.23574	1	0.289771	0.284378
GOTERM_BP_DIRECT	GO:0007519~skeletal muscle tissue development	49	0.329922	0.0103522	ENSMUST00000124200, ENSMUST00000101285, ENSMUST00000072514, ENSMUST00000111807, ENSMUST00000099087, ENSMUST00000163888, ENSMUST00000163448, ENSMUST00000112064, ENSMUST00000162711, ENSMUST00000115453, ENSMUST00000060005, ENSMUST00000029657, ENSMUST00000114000, ENSMUST00000068387, ENSMUST00000044210, ENSMUST00000041183, ENSMUST00000059272, ENSMUST00000149854, ENSMUST00000079784, ENSMUST00000163017,…	12362	58	18082	1.23574	1	0.289771	0.284378
GOTERM_BP_DIRECT	GO:0051289~protein homotetramerization	61	0.410719	0.0103669	ENSMUST00000152871, ENSMUST00000002846, ENSMUST00000026661, ENSMUST00000190985, ENSMUST00000109254, ENSMUST00000109854, ENSMUST00000032934, ENSMUST00000067496, ENSMUST00000155272, ENSMUST00000082430, ENSMUST00000047286, ENSMUST00000027153, ENSMUST00000065211, ENSMUST00000040210, ENSMUST00000089184, ENSMUST00000011055, ENSMUST00000087638, ENSMUST00000037615, ENSMUST00000026455, ENSMUST00000184537,…	12362	74	18082	1.20575	1	0.289771	0.284378
GOTERM_BP_DIRECT	GO:0048814~regulation of dendrite morphogenesis	22	0.148128	0.0104122	ENSMUST00000023600, ENSMUST00000090568, ENSMUST00000144883, ENSMUST00000134744, ENSMUST00000050103, ENSMUST00000033497, ENSMUST00000034740, ENSMUST00000114308, ENSMUST00000041639, ENSMUST00000185176, ENSMUST00000023507, ENSMUST00000166429, ENSMUST00000108287, ENSMUST00000110040, ENSMUST00000053445, ENSMUST00000159236, ENSMUST00000034851, ENSMUST00000062117, ENSMUST00000019938, ENSMUST00000022871,…	12362	23	18082	1.39911	1	0.289771	0.284378
GOTERM_BP_DIRECT	GO:0006891~intra-Golgi vesicle-mediated transport	22	0.148128	0.0104122	ENSMUST00000124289, ENSMUST00000095517, ENSMUST00000100162, ENSMUST00000036862, ENSMUST00000103075, ENSMUST00000035155, ENSMUST00000036665, ENSMUST00000033012, ENSMUST00000035033, ENSMUST00000021329, ENSMUST00000095950, ENSMUST00000054387, ENSMUST00000010536, ENSMUST00000034428, ENSMUST00000000384, ENSMUST00000098252, ENSMUST00000168018, ENSMUST00000018805, ENSMUST00000048774, ENSMUST00000162789,…	12362	23	18082	1.39911	1	0.289771	0.284378
GOTERM_BP_DIRECT	GO:0070509~calcium ion import	22	0.148128	0.0104122	ENSMUST00000021800, ENSMUST00000071968, ENSMUST00000044954, ENSMUST00000070864, ENSMUST00000165563, ENSMUST00000187541, ENSMUST00000121390, ENSMUST00000112249, ENSMUST00000114723, ENSMUST00000032974, ENSMUST00000029311, ENSMUST00000159048, ENSMUST00000186889, ENSMUST00000088987, ENSMUST00000030814, ENSMUST00000160424, ENSMUST00000107786, ENSMUST00000121652, ENSMUST00000063597, ENSMUST00000031902,…	12362	23	18082	1.39911	1	0.289771	0.284378
GOTERM_BP_DIRECT	GO:0000082~G1/S transition of mitotic cell cycle	52	0.350121	0.0104643	ENSMUST00000067327, ENSMUST00000022212, ENSMUST00000029803, ENSMUST00000026416, ENSMUST00000021729, ENSMUST00000000544, ENSMUST00000023829, ENSMUST00000046948, ENSMUST00000154617, ENSMUST00000035800, ENSMUST00000102926, ENSMUST00000046950, ENSMUST00000024121, ENSMUST00000102888, ENSMUST00000155272, ENSMUST00000109813, ENSMUST00000071812, ENSMUST00000174213, ENSMUST00000084250, ENSMUST00000111816,…	12362	62	18082	1.22679	1	0.289771	0.284378
GOTERM_BP_DIRECT	GO:0072659~protein localization to plasma membrane	52	0.350121	0.0104643	ENSMUST00000156435, ENSMUST00000033473, ENSMUST00000097299, ENSMUST00000171835, ENSMUST00000050000, ENSMUST00000080537, ENSMUST00000159236, ENSMUST00000182884, ENSMUST00000120555, ENSMUST00000023593, ENSMUST00000087123, ENSMUST00000029331, ENSMUST00000093942, ENSMUST00000103178, ENSMUST00000000312, ENSMUST00000098799, ENSMUST00000171349, ENSMUST00000098513, ENSMUST00000050140, ENSMUST00000027863,…	12362	62	18082	1.22679	1	0.289771	0.284378
GOTERM_BP_DIRECT	GO:0030217~T cell differentiation	36	0.242392	0.011065	ENSMUST00000069789, ENSMUST00000176701, ENSMUST00000146071, ENSMUST00000033394, ENSMUST00000005815, ENSMUST00000070181, ENSMUST00000031106, ENSMUST00000163844, ENSMUST00000001484, ENSMUST00000003981, ENSMUST00000113572, ENSMUST00000044031, ENSMUST00000109514, ENSMUST00000051558, ENSMUST00000108246, ENSMUST00000067230, ENSMUST00000122412, ENSMUST00000024044, ENSMUST00000102689, ENSMUST00000106921,…	12362	41	18082	1.28433	1	0.30485	0.299177
GOTERM_BP_DIRECT	GO:0010595~positive regulation of endothelial cell migration	36	0.242392	0.011065	ENSMUST00000021028, ENSMUST00000032180, ENSMUST00000042646, ENSMUST00000028955, ENSMUST00000002765, ENSMUST00000035075, ENSMUST00000113326, ENSMUST00000036188, ENSMUST00000054691, ENSMUST00000074077, ENSMUST00000020617, ENSMUST00000175916, ENSMUST00000022060, ENSMUST00000076260, ENSMUST00000034534, ENSMUST00000024747, ENSMUST00000022921, ENSMUST00000022622, ENSMUST00000021773, ENSMUST00000113516,…	12362	41	18082	1.28433	1	0.30485	0.299177
GOTERM_BP_DIRECT	GO:0006260~DNA replication	97	0.653111	0.0113605	ENSMUST00000023867, ENSMUST00000056032, ENSMUST00000095476, ENSMUST00000106342, ENSMUST00000023353, ENSMUST00000025773, ENSMUST00000092532, ENSMUST00000021039, ENSMUST00000021832, ENSMUST00000151793, ENSMUST00000042954, ENSMUST00000020980, ENSMUST00000170575, ENSMUST00000027933, ENSMUST00000006856, ENSMUST00000156291, ENSMUST00000031876, ENSMUST00000109468, ENSMUST00000032969, ENSMUST00000102598,…	12362	123	18082	1.15352	1	0.312199	0.306389
GOTERM_BP_DIRECT	GO:0048663~neuron fate commitment	29	0.19526	0.011657	ENSMUST00000002708, ENSMUST00000020974, ENSMUST00000036060, ENSMUST00000170089, ENSMUST00000110510, ENSMUST00000001536, ENSMUST00000074077, ENSMUST00000028288, ENSMUST00000025393, ENSMUST00000044790, ENSMUST00000023673, ENSMUST00000045288, ENSMUST00000087723, ENSMUST00000088311, ENSMUST00000035608, ENSMUST00000087086, ENSMUST00000023734, ENSMUST00000020243, ENSMUST00000164373, ENSMUST00000118578,…	12362	32	18082	1.32558	1	0.318733	0.312802
GOTERM_BP_DIRECT	GO:0043388~positive regulation of DNA binding	29	0.19526	0.011657	ENSMUST00000040440, ENSMUST00000085591, ENSMUST00000036060, ENSMUST00000017881, ENSMUST00000170068, ENSMUST00000098948, ENSMUST00000159327, ENSMUST00000067925, ENSMUST00000023171, ENSMUST00000029653, ENSMUST00000108460, ENSMUST00000095360, ENSMUST00000028600, ENSMUST00000135884, ENSMUST00000029657, ENSMUST00000030917, ENSMUST00000068387, ENSMUST00000065796, ENSMUST00000120276, ENSMUST00000019514,…	12362	32	18082	1.32558	1	0.318733	0.312802
GOTERM_BP_DIRECT	GO:0030216~keratinocyte differentiation	69	0.464584	0.0117257	ENSMUST00000090863, ENSMUST00000020554, ENSMUST00000128245, ENSMUST00000090867, ENSMUST00000098948, ENSMUST00000179917, ENSMUST00000018353, ENSMUST00000056113, ENSMUST00000028288, ENSMUST00000029531, ENSMUST00000029533, ENSMUST00000029535, ENSMUST00000034513, ENSMUST00000186525, ENSMUST00000062069, ENSMUST00000046234, ENSMUST00000065353, ENSMUST00000174213, ENSMUST00000090872, ENSMUST00000062160,…	12362	85	18082	1.18737	1	0.319445	0.3135
GOTERM_BP_DIRECT	GO:0045907~positive regulation of vasoconstriction	39	0.262591	0.0117419	ENSMUST00000173533, ENSMUST00000032122, ENSMUST00000000500, ENSMUST00000070690, ENSMUST00000038101, ENSMUST00000007959, ENSMUST00000029630, ENSMUST00000001780, ENSMUST00000115453, ENSMUST00000068581, ENSMUST00000042194, ENSMUST00000062069, ENSMUST00000049545, ENSMUST00000063597, ENSMUST00000027690, ENSMUST00000086399, ENSMUST00000039044, ENSMUST00000067258, ENSMUST00000059193, ENSMUST00000072600,…	12362	45	18082	1.26768	1	0.319445	0.3135
GOTERM_BP_DIRECT	GO:0045600~positive regulation of fat cell differentiation	42	0.28279	0.0122191	ENSMUST00000020974, ENSMUST00000093852, ENSMUST00000018476, ENSMUST00000047936, ENSMUST00000063084, ENSMUST00000172386, ENSMUST00000021467, ENSMUST00000046303, ENSMUST00000042985, ENSMUST00000126085, ENSMUST00000027988, ENSMUST00000093110, ENSMUST00000028836, ENSMUST00000018353, ENSMUST00000036188, ENSMUST00000092003, ENSMUST00000023849, ENSMUST00000162772, ENSMUST00000001780, ENSMUST00000028389,…	12362	49	18082	1.25375	1	0.330768	0.324612
GOTERM_BP_DIRECT	GO:0006906~vesicle fusion	42	0.28279	0.0122191	ENSMUST00000064110, ENSMUST00000025806, ENSMUST00000101285, ENSMUST00000046864, ENSMUST00000121990, ENSMUST00000105908, ENSMUST00000059983, ENSMUST00000132325, ENSMUST00000005954, ENSMUST00000035351, ENSMUST00000113821, ENSMUST00000053484, ENSMUST00000021209, ENSMUST00000079204, ENSMUST00000087908, ENSMUST00000030698, ENSMUST00000113297, ENSMUST00000105276, ENSMUST00000021273, ENSMUST00000176013,…	12362	49	18082	1.25375	1	0.330768	0.324612
GOTERM_BP_DIRECT	GO:0031047~gene silencing by RNA	45	0.302989	0.0125298	ENSMUST00000155901, ENSMUST00000002808, ENSMUST00000067689, ENSMUST00000048129, ENSMUST00000075748, ENSMUST00000111606, ENSMUST00000180248, ENSMUST00000098924, ENSMUST00000079390, ENSMUST00000135977, ENSMUST00000169576, ENSMUST00000038782, ENSMUST00000054487, ENSMUST00000060009, ENSMUST00000131184, ENSMUST00000166979, ENSMUST00000051674, ENSMUST00000098473, ENSMUST00000038537, ENSMUST00000026269,…	12362	53	18082	1.24192	1	0.338336	0.33204
GOTERM_BP_DIRECT	GO:0000165~MAPK cascade	57	0.383787	0.0126286	ENSMUST00000069107, ENSMUST00000169273, ENSMUST00000022698, ENSMUST00000092889, ENSMUST00000033473, ENSMUST00000110036, ENSMUST00000113504, ENSMUST00000028881, ENSMUST00000070181, ENSMUST00000185234, ENSMUST00000163888, ENSMUST00000034115, ENSMUST00000115453, ENSMUST00000061578, ENSMUST00000060366, ENSMUST00000060642, ENSMUST00000105930, ENSMUST00000048452, ENSMUST00000066545, ENSMUST00000112949,…	12362	69	18082	1.20832	1	0.340157	0.333827
GOTERM_BP_DIRECT	GO:0030433~ER-associated ubiquitin-dependent protein catabolic process	48	0.323189	0.0127032	ENSMUST00000016696, ENSMUST00000020238, ENSMUST00000174343, ENSMUST00000049813, ENSMUST00000090227, ENSMUST00000022993, ENSMUST00000015049, ENSMUST00000030164, ENSMUST00000170801, ENSMUST00000035010, ENSMUST00000164259, ENSMUST00000077078, ENSMUST00000030799, ENSMUST00000073192, ENSMUST00000138532, ENSMUST00000143850, ENSMUST00000021595, ENSMUST00000145657, ENSMUST00000044271, ENSMUST00000145459,…	12362	57	18082	1.23175	1	0.340447	0.334111
GOTERM_BP_DIRECT	GO:0070301~cellular response to hydrogen peroxide	48	0.323189	0.0127032	ENSMUST00000102672, ENSMUST00000120441, ENSMUST00000101085, ENSMUST00000167278, ENSMUST00000046908, ENSMUST00000050785, ENSMUST00000058692, ENSMUST00000111945, ENSMUST00000025867, ENSMUST00000028938, ENSMUST00000022419, ENSMUST00000025290, ENSMUST00000026663, ENSMUST00000061578, ENSMUST00000027237, ENSMUST00000004774, ENSMUST00000034534, ENSMUST00000146028, ENSMUST00000105510, ENSMUST00000003183,…	12362	57	18082	1.23175	1	0.340447	0.334111
GOTERM_BP_DIRECT	GO:0071300~cellular response to retinoic acid	54	0.363587	0.0127334	ENSMUST00000069789, ENSMUST00000041377, ENSMUST00000120363, ENSMUST00000072311, ENSMUST00000030036, ENSMUST00000163888, ENSMUST00000029017, ENSMUST00000061578, ENSMUST00000064405, ENSMUST00000041142, ENSMUST00000009241, ENSMUST00000065353, ENSMUST00000066743, ENSMUST00000152805, ENSMUST00000166172, ENSMUST00000031876, ENSMUST00000168902, ENSMUST00000039438, ENSMUST00000124648, ENSMUST00000051667,…	12362	65	18082	1.21517	1	0.340447	0.334111
GOTERM_BP_DIRECT	GO:0006869~lipid transport	88	0.592513	0.0128232	ENSMUST00000111929, ENSMUST00000018311, ENSMUST00000044003, ENSMUST00000025007, ENSMUST00000119499, ENSMUST00000103064, ENSMUST00000039733, ENSMUST00000095310, ENSMUST00000079594, ENSMUST00000171239, ENSMUST00000090020, ENSMUST00000034713, ENSMUST00000186641, ENSMUST00000189874, ENSMUST00000159555, ENSMUST00000030950, ENSMUST00000022782, ENSMUST00000089469, ENSMUST00000100986, ENSMUST00000020864,…	12362	111	18082	1.15962	1	0.342004	0.33564
GOTERM_BP_DIRECT	GO:0048754~branching morphogenesis of an epithelial tube	32	0.215459	0.0130041	ENSMUST00000002708, ENSMUST00000067268, ENSMUST00000018630, ENSMUST00000156637, ENSMUST00000110510, ENSMUST00000074077, ENSMUST00000037099, ENSMUST00000028288, ENSMUST00000033967, ENSMUST00000046094, ENSMUST00000029653, ENSMUST00000095360, ENSMUST00000130990, ENSMUST00000009143, ENSMUST00000063597, ENSMUST00000089688, ENSMUST00000062483, ENSMUST00000038196, ENSMUST00000024747, ENSMUST00000067458,…	12362	36	18082	1.30019	1	0.345978	0.33954
GOTERM_BP_DIRECT	GO:0030099~myeloid cell differentiation	25	0.168327	0.0130727	ENSMUST00000047737, ENSMUST00000033070, ENSMUST00000042985, ENSMUST00000026911, ENSMUST00000078019, ENSMUST00000098603, ENSMUST00000109392, ENSMUST00000000326, ENSMUST00000188495, ENSMUST00000031171, ENSMUST00000033502, ENSMUST00000031205, ENSMUST00000044331, ENSMUST00000065796, ENSMUST00000105519, ENSMUST00000093801, ENSMUST00000175765, ENSMUST00000101491, ENSMUST00000036333, ENSMUST00000115437,…	12362	27	18082	1.35436	1	0.346955	0.340499
GOTERM_BP_DIRECT	GO:0042692~muscle cell differentiation	17	0.114463	0.0137574	ENSMUST00000087122, ENSMUST00000075869, ENSMUST00000020004, ENSMUST00000091967, ENSMUST00000030791, ENSMUST00000041639, ENSMUST00000025718, ENSMUST00000114991, ENSMUST00000001672, ENSMUST00000034766, ENSMUST00000106454, ENSMUST00000153397, ENSMUST00000106612, ENSMUST00000042296, ENSMUST00000124546, ENSMUST00000102635, ENSMUST00000161308	12362	17	18082	1.46271	1	0.362467	0.355722
GOTERM_BP_DIRECT	GO:0035024~negative regulation of Rho protein signal transduction	17	0.114463	0.0137574	ENSMUST00000067258, ENSMUST00000102697, ENSMUST00000107739, ENSMUST00000075845, ENSMUST00000098826, ENSMUST00000042944, ENSMUST00000038874, ENSMUST00000093893, ENSMUST00000166172, ENSMUST00000159068, ENSMUST00000017759, ENSMUST00000049400, ENSMUST00000124826, ENSMUST00000028020, ENSMUST00000163119, ENSMUST00000032924, ENSMUST00000023151	12362	17	18082	1.46271	1	0.362467	0.355722
GOTERM_BP_DIRECT	GO:0003203~endocardial cushion morphogenesis	17	0.114463	0.0137574	ENSMUST00000188090, ENSMUST00000036060, ENSMUST00000042412, ENSMUST00000040821, ENSMUST00000028836, ENSMUST00000000579, ENSMUST00000112599, ENSMUST00000000095, ENSMUST00000028288, ENSMUST00000061728, ENSMUST00000167841, ENSMUST00000049005, ENSMUST00000045288, ENSMUST00000052946, ENSMUST00000049089, ENSMUST00000155285, ENSMUST00000120754	12362	17	18082	1.46271	1	0.362467	0.355722
GOTERM_BP_DIRECT	GO:0048568~embryonic organ development	35	0.235658	0.0139997	ENSMUST00000002708, ENSMUST00000022895, ENSMUST00000025944, ENSMUST00000098845, ENSMUST00000036561, ENSMUST00000110510, ENSMUST00000074058, ENSMUST00000001812, ENSMUST00000030134, ENSMUST00000027035, ENSMUST00000087948, ENSMUST00000096250, ENSMUST00000106344, ENSMUST00000049005, ENSMUST00000027053, ENSMUST00000020568, ENSMUST00000149359, ENSMUST00000154666, ENSMUST00000021552, ENSMUST00000098062,…	12362	40	18082	1.27987	1	0.36547	0.358669
GOTERM_BP_DIRECT	GO:0045494~photoreceptor cell maintenance	35	0.235658	0.0139997	ENSMUST00000125698, ENSMUST00000022337, ENSMUST00000119870, ENSMUST00000125055, ENSMUST00000025468, ENSMUST00000114819, ENSMUST00000102491, ENSMUST00000029507, ENSMUST00000073242, ENSMUST00000074113, ENSMUST00000058229, ENSMUST00000110089, ENSMUST00000026265, ENSMUST00000027554, ENSMUST00000055636, ENSMUST00000164751, ENSMUST00000108121, ENSMUST00000021792, ENSMUST00000027032, ENSMUST00000103037,…	12362	40	18082	1.27987	1	0.36547	0.358669
GOTERM_BP_DIRECT	GO:0060828~regulation of canonical Wnt signaling pathway	21	0.141395	0.0140397	ENSMUST00000038196, ENSMUST00000104999, ENSMUST00000128788, ENSMUST00000111936, ENSMUST00000127097, ENSMUST00000081728, ENSMUST00000169782, ENSMUST00000079652, ENSMUST00000052670, ENSMUST00000084535, ENSMUST00000115451, ENSMUST00000028689, ENSMUST00000106982, ENSMUST00000029380, ENSMUST00000177330, ENSMUST00000060642, ENSMUST00000022561, ENSMUST00000063982, ENSMUST00000053917, ENSMUST00000065353,…	12362	22	18082	1.39622	1	0.36547	0.358669
GOTERM_BP_DIRECT	GO:0032332~positive regulation of chondrocyte differentiation	21	0.141395	0.0140397	ENSMUST00000093852, ENSMUST00000122113, ENSMUST00000170794, ENSMUST00000171970, ENSMUST00000067549, ENSMUST00000164097, ENSMUST00000029948, ENSMUST00000091471, ENSMUST00000025867, ENSMUST00000110510, ENSMUST00000000579, ENSMUST00000040715, ENSMUST00000020507, ENSMUST00000057613, ENSMUST00000034973, ENSMUST00000077160, ENSMUST00000113572, ENSMUST00000048026, ENSMUST00000022660, ENSMUST00000106612,…	12362	22	18082	1.39622	1	0.36547	0.358669
GOTERM_BP_DIRECT	GO:0035329~hippo signaling	21	0.141395	0.0140397	ENSMUST00000061260, ENSMUST00000174213, ENSMUST00000018476, ENSMUST00000021467, ENSMUST00000144189, ENSMUST00000154873, ENSMUST00000112835, ENSMUST00000055261, ENSMUST00000142011, ENSMUST00000018353, ENSMUST00000113229, ENSMUST00000160770, ENSMUST00000054487, ENSMUST00000172818, ENSMUST00000038537, ENSMUST00000059768, ENSMUST00000026269, ENSMUST00000006311, ENSMUST00000165952, ENSMUST00000029380,…	12362	22	18082	1.39622	1	0.36547	0.358669
GOTERM_BP_DIRECT	GO:0043029~T cell homeostasis	28	0.188527	0.015105	ENSMUST00000161609, ENSMUST00000093517, ENSMUST00000112934, ENSMUST00000030081, ENSMUST00000030180, ENSMUST00000033394, ENSMUST00000168716, ENSMUST00000110341, ENSMUST00000155090, ENSMUST00000051995, ENSMUST00000117276, ENSMUST00000025399, ENSMUST00000107358, ENSMUST00000025691, ENSMUST00000047405, ENSMUST00000045303, ENSMUST00000021410, ENSMUST00000178838, ENSMUST00000108294, ENSMUST00000004145,…	12362	31	18082	1.32116	1	0.389152	0.38191
GOTERM_BP_DIRECT	GO:2000379~positive regulation of reactive oxygen species metabolic process	28	0.188527	0.015105	ENSMUST00000174069, ENSMUST00000069789, ENSMUST00000126887, ENSMUST00000047419, ENSMUST00000021843, ENSMUST00000102672, ENSMUST00000177458, ENSMUST00000096386, ENSMUST00000110538, ENSMUST00000165232, ENSMUST00000000500, ENSMUST00000023829, ENSMUST00000036188, ENSMUST00000168716, ENSMUST00000164359, ENSMUST00000022722, ENSMUST00000110704, ENSMUST00000024866, ENSMUST00000022622, ENSMUST00000114752,…	12362	31	18082	1.32116	1	0.389152	0.38191
GOTERM_BP_DIRECT	GO:0072332~intrinsic apoptotic signaling pathway by p53 class mediator	28	0.188527	0.015105	ENSMUST00000033093, ENSMUST00000103145, ENSMUST00000045633, ENSMUST00000111829, ENSMUST00000037353, ENSMUST00000026737, ENSMUST00000002152, ENSMUST00000027499, ENSMUST00000161302, ENSMUST00000025399, ENSMUST00000042352, ENSMUST00000103119, ENSMUST00000029199, ENSMUST00000019998, ENSMUST00000144883, ENSMUST00000065537, ENSMUST00000133426, ENSMUST00000021937, ENSMUST00000038431, ENSMUST00000113185,…	12362	31	18082	1.32116	1	0.389152	0.38191
GOTERM_BP_DIRECT	GO:0051491~positive regulation of filopodium assembly	28	0.188527	0.015105	ENSMUST00000046945, ENSMUST00000024956, ENSMUST00000111807, ENSMUST00000095114, ENSMUST00000075054, ENSMUST00000112243, ENSMUST00000121805, ENSMUST00000115059, ENSMUST00000003687, ENSMUST00000191578, ENSMUST00000031565, ENSMUST00000105575, ENSMUST00000009003, ENSMUST00000102801, ENSMUST00000086074, ENSMUST00000103134, ENSMUST00000002655, ENSMUST00000039564, ENSMUST00000114654, ENSMUST00000114853,…	12362	31	18082	1.32116	1	0.389152	0.38191
GOTERM_BP_DIRECT	GO:0010862~positive regulation of pathway-restricted SMAD protein phosphorylation	41	0.276057	0.0151646	ENSMUST00000049339, ENSMUST00000151243, ENSMUST00000171970, ENSMUST00000173114, ENSMUST00000038765, ENSMUST00000078019, ENSMUST00000000544, ENSMUST00000028836, ENSMUST00000112599, ENSMUST00000074077, ENSMUST00000037330, ENSMUST00000057613, ENSMUST00000025393, ENSMUST00000059718, ENSMUST00000032211, ENSMUST00000003687, ENSMUST00000167841, ENSMUST00000049005, ENSMUST00000009143, ENSMUST00000191473,…	12362	48	18082	1.2494	1	0.389152	0.38191
GOTERM_BP_DIRECT	GO:0001658~branching involved in ureteric bud morphogenesis	41	0.276057	0.0151646	ENSMUST00000002708, ENSMUST00000061260, ENSMUST00000018630, ENSMUST00000042744, ENSMUST00000123552, ENSMUST00000050029, ENSMUST00000159327, ENSMUST00000005218, ENSMUST00000028836, ENSMUST00000099575, ENSMUST00000114857, ENSMUST00000110510, ENSMUST00000074077, ENSMUST00000111099, ENSMUST00000025393, ENSMUST00000163844, ENSMUST00000132176, ENSMUST00000105098, ENSMUST00000163389, ENSMUST00000086831,…	12362	48	18082	1.2494	1	0.389152	0.38191
GOTERM_BP_DIRECT	GO:0014068~positive regulation of phosphatidylinositol 3-kinase signaling	53	0.356854	0.015405	ENSMUST00000069789, ENSMUST00000077925, ENSMUST00000019723, ENSMUST00000128245, ENSMUST00000043915, ENSMUST00000112933, ENSMUST00000038886, ENSMUST00000058692, ENSMUST00000039259, ENSMUST00000000500, ENSMUST00000058295, ENSMUST00000110036, ENSMUST00000163448, ENSMUST00000095360, ENSMUST00000110040, ENSMUST00000163762, ENSMUST00000079828, ENSMUST00000146028, ENSMUST00000105930, ENSMUST00000022185,…	12362	64	18082	1.21131	1	0.394391	0.387052
GOTERM_BP_DIRECT	GO:0006898~receptor-mediated endocytosis	50	0.336655	0.0155234	ENSMUST00000154933, ENSMUST00000040320, ENSMUST00000020238, ENSMUST00000049537, ENSMUST00000022610, ENSMUST00000103186, ENSMUST00000026459, ENSMUST00000165232, ENSMUST00000078019, ENSMUST00000171239, ENSMUST00000162560, ENSMUST00000037828, ENSMUST00000028045, ENSMUST00000081103, ENSMUST00000102928, ENSMUST00000113352, ENSMUST00000106266, ENSMUST00000031729, ENSMUST00000120157, ENSMUST00000074846,…	12362	60	18082	1.21892	1	0.395554	0.388193
GOTERM_BP_DIRECT	GO:0031398~positive regulation of protein ubiquitination	50	0.336655	0.0155234	ENSMUST00000179755, ENSMUST00000058136, ENSMUST00000115699, ENSMUST00000025293, ENSMUST00000084535, ENSMUST00000115453, ENSMUST00000020085, ENSMUST00000060642, ENSMUST00000052747, ENSMUST00000089669, ENSMUST00000107679, ENSMUST00000115094, ENSMUST00000044011, ENSMUST00000002291, ENSMUST00000118370, ENSMUST00000022921, ENSMUST00000043964, ENSMUST00000058735, ENSMUST00000053640, ENSMUST00000171509,…	12362	60	18082	1.21892	1	0.395554	0.388193
GOTERM_BP_DIRECT	GO:0048589~developmental growth	31	0.208726	0.0165988	ENSMUST00000002708, ENSMUST00000177779, ENSMUST00000036125, ENSMUST00000168423, ENSMUST00000110510, ENSMUST00000001812, ENSMUST00000025393, ENSMUST00000109096, ENSMUST00000159893, ENSMUST00000064806, ENSMUST00000186620, ENSMUST00000034973, ENSMUST00000141630, ENSMUST00000029559, ENSMUST00000049005, ENSMUST00000062483, ENSMUST00000040110, ENSMUST00000060061, ENSMUST00000088095, ENSMUST00000040019,…	12362	35	18082	1.29554	1	0.42	0.412184
GOTERM_BP_DIRECT	GO:0071773~cellular response to BMP stimulus	31	0.208726	0.0165988	ENSMUST00000171970, ENSMUST00000110817, ENSMUST00000040821, ENSMUST00000029948, ENSMUST00000028836, ENSMUST00000098761, ENSMUST00000112599, ENSMUST00000074077, ENSMUST00000061318, ENSMUST00000113572, ENSMUST00000047762, ENSMUST00000049005, ENSMUST00000113270, ENSMUST00000012664, ENSMUST00000009143, ENSMUST00000120754, ENSMUST00000100720, ENSMUST00000048430, ENSMUST00000015771, ENSMUST00000069557,…	12362	35	18082	1.29554	1	0.42	0.412184
GOTERM_BP_DIRECT	GO:0048514~blood vessel morphogenesis	31	0.208726	0.0165988	ENSMUST00000068714, ENSMUST00000112835, ENSMUST00000034740, ENSMUST00000000500, ENSMUST00000001319, ENSMUST00000020617, ENSMUST00000110461, ENSMUST00000033846, ENSMUST00000109552, ENSMUST00000068581, ENSMUST00000120135, ENSMUST00000144988, ENSMUST00000009241, ENSMUST00000120754, ENSMUST00000100720, ENSMUST00000024747, ENSMUST00000149359, ENSMUST00000021796, ENSMUST00000110529, ENSMUST00000022246,…	12362	35	18082	1.29554	1	0.42	0.412184
GOTERM_BP_DIRECT	GO:0010107~potassium ion import	24	0.161594	0.0171987	ENSMUST00000042970, ENSMUST00000171014, ENSMUST00000172015, ENSMUST00000047889, ENSMUST00000089184, ENSMUST00000112632, ENSMUST00000113856, ENSMUST00000036493, ENSMUST00000113971, ENSMUST00000113212, ENSMUST00000111243, ENSMUST00000056136, ENSMUST00000165538, ENSMUST00000034533, ENSMUST00000087527, ENSMUST00000027863, ENSMUST00000034983, ENSMUST00000085913, ENSMUST00000057801, ENSMUST00000007340,…	12362	26	18082	1.35019	1	0.428192	0.420224
GOTERM_BP_DIRECT	GO:0022604~regulation of cell morphogenesis	24	0.161594	0.0171987	ENSMUST00000018156, ENSMUST00000074989, ENSMUST00000022511, ENSMUST00000023268, ENSMUST00000076840, ENSMUST00000099274, ENSMUST00000049483, ENSMUST00000057632, ENSMUST00000080537, ENSMUST00000064759, ENSMUST00000031222, ENSMUST00000038537, ENSMUST00000034787, ENSMUST00000006851, ENSMUST00000084289, ENSMUST00000182666, ENSMUST00000106157, ENSMUST00000116560, ENSMUST00000102507, ENSMUST00000121520,…	12362	26	18082	1.35019	1	0.428192	0.420224
GOTERM_BP_DIRECT	GO:0050772~positive regulation of axonogenesis	24	0.161594	0.0171987	ENSMUST00000118470, ENSMUST00000068415, ENSMUST00000023600, ENSMUST00000144883, ENSMUST00000162098, ENSMUST00000022639, ENSMUST00000113377, ENSMUST00000072093, ENSMUST00000114124, ENSMUST00000027498, ENSMUST00000005066, ENSMUST00000002487, ENSMUST00000034566, ENSMUST00000117785, ENSMUST00000110040, ENSMUST00000109331, ENSMUST00000163389, ENSMUST00000002079, ENSMUST00000079828, ENSMUST00000085314,…	12362	26	18082	1.35019	1	0.428192	0.420224
GOTERM_BP_DIRECT	GO:0043488~regulation of mRNA stability	24	0.161594	0.0171987	ENSMUST00000182538, ENSMUST00000100672, ENSMUST00000161609, ENSMUST00000040531, ENSMUST00000021552, ENSMUST00000152796, ENSMUST00000021399, ENSMUST00000165293, ENSMUST00000007814, ENSMUST00000168164, ENSMUST00000051241, ENSMUST00000024260, ENSMUST00000114654, ENSMUST00000114752, ENSMUST00000008537, ENSMUST00000037923, ENSMUST00000030315, ENSMUST00000183940, ENSMUST00000060366, ENSMUST00000049411,…	12362	26	18082	1.35019	1	0.428192	0.420224
GOTERM_BP_DIRECT	GO:0050919~negative chemotaxis	24	0.161594	0.0171987	ENSMUST00000169141, ENSMUST00000073957, ENSMUST00000021028, ENSMUST00000069837, ENSMUST00000000641, ENSMUST00000004326, ENSMUST00000007959, ENSMUST00000032754, ENSMUST00000033967, ENSMUST00000111740, ENSMUST00000123926, ENSMUST00000114991, ENSMUST00000114155, ENSMUST00000030568, ENSMUST00000076095, ENSMUST00000029700, ENSMUST00000110040, ENSMUST00000026225, ENSMUST00000090180, ENSMUST00000030868,…	12362	26	18082	1.35019	1	0.428192	0.420224
GOTERM_BP_DIRECT	GO:0048675~axon extension	24	0.161594	0.0171987	ENSMUST00000043059, ENSMUST00000067458, ENSMUST00000070418, ENSMUST00000022369, ENSMUST00000118111, ENSMUST00000038775, ENSMUST00000004920, ENSMUST00000031490, ENSMUST00000077741, ENSMUST00000036450, ENSMUST00000072093, ENSMUST00000000253, ENSMUST00000033642, ENSMUST00000034115, ENSMUST00000140485, ENSMUST00000106992, ENSMUST00000124826, ENSMUST00000111050, ENSMUST00000120756, ENSMUST00000025374,…	12362	26	18082	1.35019	1	0.428192	0.420224
GOTERM_BP_DIRECT	GO:0001782~B cell homeostasis	24	0.161594	0.0171987	ENSMUST00000041377, ENSMUST00000033093, ENSMUST00000161609, ENSMUST00000068714, ENSMUST00000089161, ENSMUST00000047405, ENSMUST00000045303, ENSMUST00000093517, ENSMUST00000021410, ENSMUST00000112934, ENSMUST00000035773, ENSMUST00000010286, ENSMUST00000135326, ENSMUST00000132945, ENSMUST00000116436, ENSMUST00000110341, ENSMUST00000112751, ENSMUST00000163888, ENSMUST00000078451, ENSMUST00000038859,…	12362	26	18082	1.35019	1	0.428192	0.420224
GOTERM_BP_DIRECT	GO:0000381~regulation of alternative mRNA splicing, via spliceosome	34	0.228925	0.0176503	ENSMUST00000170000, ENSMUST00000067864, ENSMUST00000174882, ENSMUST00000084383, ENSMUST00000171751, ENSMUST00000180248, ENSMUST00000123399, ENSMUST00000092404, ENSMUST00000128764, ENSMUST00000102494, ENSMUST00000074616, ENSMUST00000072514, ENSMUST00000080919, ENSMUST00000098470, ENSMUST00000182371, ENSMUST00000099087, ENSMUST00000002198, ENSMUST00000161286, ENSMUST00000117731, ENSMUST00000115371,…	12362	39	18082	1.27518	1	0.435441	0.427338
GOTERM_BP_DIRECT	GO:0045595~regulation of cell differentiation	34	0.228925	0.0176503	ENSMUST00000021787, ENSMUST00000067925, ENSMUST00000110510, ENSMUST00000074077, ENSMUST00000024839, ENSMUST00000054002, ENSMUST00000164756, ENSMUST00000027035, ENSMUST00000163844, ENSMUST00000033444, ENSMUST00000027059, ENSMUST00000190341, ENSMUST00000067075, ENSMUST00000178174, ENSMUST00000183914, ENSMUST00000105359, ENSMUST00000107619, ENSMUST00000040750, ENSMUST00000012540, ENSMUST00000156687,…	12362	39	18082	1.27518	1	0.435441	0.427338
GOTERM_BP_DIRECT	GO:0048701~embryonic cranial skeleton morphogenesis	34	0.228925	0.0176503	ENSMUST00000168162, ENSMUST00000018630, ENSMUST00000021787, ENSMUST00000041892, ENSMUST00000049339, ENSMUST00000050029, ENSMUST00000015467, ENSMUST00000024159, ENSMUST00000022895, ENSMUST00000041659, ENSMUST00000168423, ENSMUST00000034184, ENSMUST00000054691, ENSMUST00000186075, ENSMUST00000074077, ENSMUST00000109096, ENSMUST00000163568, ENSMUST00000034973, ENSMUST00000113572, ENSMUST00000117276,…	12362	39	18082	1.27518	1	0.435441	0.427338
GOTERM_BP_DIRECT	GO:2001235~positive regulation of apoptotic signaling pathway	34	0.228925	0.0176503	ENSMUST00000065523, ENSMUST00000176668, ENSMUST00000159327, ENSMUST00000133533, ENSMUST00000038765, ENSMUST00000111945, ENSMUST00000075221, ENSMUST00000026142, ENSMUST00000159110, ENSMUST00000188402, ENSMUST00000187410, ENSMUST00000032779, ENSMUST00000145698, ENSMUST00000190068, ENSMUST00000172271, ENSMUST00000109813, ENSMUST00000126114, ENSMUST00000065796, ENSMUST00000022646, ENSMUST00000173665,…	12362	39	18082	1.27518	1	0.435441	0.427338
GOTERM_BP_DIRECT	GO:0006887~exocytosis	83	0.558847	0.0180367	ENSMUST00000108719, ENSMUST00000156637, ENSMUST00000101285, ENSMUST00000018315, ENSMUST00000046425, ENSMUST00000066439, ENSMUST00000138603, ENSMUST00000097811, ENSMUST00000050000, ENSMUST00000052266, ENSMUST00000184146, ENSMUST00000184666, ENSMUST00000107596, ENSMUST00000026985, ENSMUST00000067491, ENSMUST00000045068, ENSMUST00000090826, ENSMUST00000009003, ENSMUST00000100942, ENSMUST00000144725,…	12362	105	18082	1.15624	1	0.443964	0.435702
GOTERM_BP_DIRECT	GO:0090002~establishment of protein localization to plasma membrane	37	0.249125	0.0183456	ENSMUST00000045756, ENSMUST00000128788, ENSMUST00000110616, ENSMUST00000015146, ENSMUST00000045896, ENSMUST00000067947, ENSMUST00000142890, ENSMUST00000163153, ENSMUST00000043839, ENSMUST00000161342, ENSMUST00000058865, ENSMUST00000111178, ENSMUST00000108364, ENSMUST00000047883, ENSMUST00000021077, ENSMUST00000046750, ENSMUST00000045747, ENSMUST00000111838, ENSMUST00000000312, ENSMUST00000020904,…	12362	43	18082	1.25861	1	0.44953	0.441165
GOTERM_BP_DIRECT	GO:0045740~positive regulation of DNA replication	37	0.249125	0.0183456	ENSMUST00000023769, ENSMUST00000168162, ENSMUST00000046963, ENSMUST00000111945, ENSMUST00000000500, ENSMUST00000028938, ENSMUST00000075641, ENSMUST00000003912, ENSMUST00000014370, ENSMUST00000152979, ENSMUST00000031324, ENSMUST00000062629, ENSMUST00000107094, ENSMUST00000095360, ENSMUST00000080537, ENSMUST00000003687, ENSMUST00000051477, ENSMUST00000017759, ENSMUST00000049369, ENSMUST00000105930,…	12362	43	18082	1.25861	1	0.44953	0.441165
GOTERM_BP_DIRECT	GO:0042632~cholesterol homeostasis	52	0.350121	0.0185822	ENSMUST00000063084, ENSMUST00000070532, ENSMUST00000004505, ENSMUST00000171239, ENSMUST00000059021, ENSMUST00000037828, ENSMUST00000034713, ENSMUST00000189874, ENSMUST00000115453, ENSMUST00000015712, ENSMUST00000146028, ENSMUST00000107912, ENSMUST00000049507, ENSMUST00000086075, ENSMUST00000176752, ENSMUST00000171225, ENSMUST00000024829, ENSMUST00000038275, ENSMUST00000102919, ENSMUST00000162643,…	12362	63	18082	1.20731	1	0.451243	0.442846
GOTERM_BP_DIRECT	GO:0008542~visual learning	52	0.350121	0.0185822	ENSMUST00000100750, ENSMUST00000103221, ENSMUST00000187541, ENSMUST00000186889, ENSMUST00000166358, ENSMUST00000176250, ENSMUST00000049787, ENSMUST00000087366, ENSMUST00000020040, ENSMUST00000069614, ENSMUST00000020145, ENSMUST00000097983, ENSMUST00000000910, ENSMUST00000166172, ENSMUST00000114689, ENSMUST00000033975, ENSMUST00000078694, ENSMUST00000006103, ENSMUST00000084325, ENSMUST00000022176,…	12362	63	18082	1.20731	1	0.451243	0.442846
GOTERM_BP_DIRECT	GO:0009612~response to mechanical stimulus	52	0.350121	0.0185822	ENSMUST00000072119, ENSMUST00000038765, ENSMUST00000169234, ENSMUST00000165232, ENSMUST00000073043, ENSMUST00000074058, ENSMUST00000154617, ENSMUST00000114960, ENSMUST00000163448, ENSMUST00000115453, ENSMUST00000060005, ENSMUST00000025850, ENSMUST00000087883, ENSMUST00000029175, ENSMUST00000029331, ENSMUST00000153856, ENSMUST00000070968, ENSMUST00000038107, ENSMUST00000039559, ENSMUST00000100737,…	12362	63	18082	1.20731	1	0.451243	0.442846
GOTERM_BP_DIRECT	GO:0006606~protein import into nucleus	52	0.350121	0.0185822	ENSMUST00000068856, ENSMUST00000090061, ENSMUST00000001479, ENSMUST00000021803, ENSMUST00000161189, ENSMUST00000156282, ENSMUST00000163765, ENSMUST00000029013, ENSMUST00000163568, ENSMUST00000138012, ENSMUST00000008594, ENSMUST00000148969, ENSMUST00000048418, ENSMUST00000145331, ENSMUST00000090559, ENSMUST00000034079, ENSMUST00000041905, ENSMUST00000111343, ENSMUST00000176081, ENSMUST00000117882,…	12362	63	18082	1.20731	1	0.451243	0.442846
GOTERM_BP_DIRECT	GO:0050796~regulation of insulin secretion	40	0.269324	0.018757	ENSMUST00000069789, ENSMUST00000018610, ENSMUST00000044125, ENSMUST00000112317, ENSMUST00000150838, ENSMUST00000039652, ENSMUST00000050000, ENSMUST00000057188, ENSMUST00000110116, ENSMUST00000028881, ENSMUST00000187510, ENSMUST00000027059, ENSMUST00000109411, ENSMUST00000165566, ENSMUST00000047321, ENSMUST00000046212, ENSMUST00000021273, ENSMUST00000105930, ENSMUST00000182947, ENSMUST00000032909,…	12362	47	18082	1.24486	1	0.451243	0.442846
GOTERM_BP_DIRECT	GO:2000179~positive regulation of neural precursor cell proliferation	20	0.134662	0.0188652	ENSMUST00000090973, ENSMUST00000020243, ENSMUST00000124077, ENSMUST00000010044, ENSMUST00000119129, ENSMUST00000179619, ENSMUST00000175916, ENSMUST00000028679, ENSMUST00000000122, ENSMUST00000161912, ENSMUST00000019938, ENSMUST00000145467, ENSMUST00000116273, ENSMUST00000102517, ENSMUST00000047720, ENSMUST00000048374, ENSMUST00000047075, ENSMUST00000089257, ENSMUST00000062572, ENSMUST00000118280	12362	21	18082	1.39306	1	0.451243	0.442846
GOTERM_BP_DIRECT	GO:0051894~positive regulation of focal adhesion assembly	20	0.134662	0.0188652	ENSMUST00000045756, ENSMUST00000024747, ENSMUST00000045747, ENSMUST00000020078, ENSMUST00000113869, ENSMUST00000167377, ENSMUST00000067947, ENSMUST00000171545, ENSMUST00000113516, ENSMUST00000017153, ENSMUST00000099576, ENSMUST00000034973, ENSMUST00000080537, ENSMUST00000076260, ENSMUST00000111493, ENSMUST00000143432, ENSMUST00000191046, ENSMUST00000028020, ENSMUST00000073939, ENSMUST00000027373	12362	21	18082	1.39306	1	0.451243	0.442846
GOTERM_BP_DIRECT	GO:0048870~cell motility	20	0.134662	0.0188652	ENSMUST00000127974, ENSMUST00000148891, ENSMUST00000061050, ENSMUST00000110815, ENSMUST00000093043, ENSMUST00000006614, ENSMUST00000113304, ENSMUST00000110457, ENSMUST00000060427, ENSMUST00000035725, ENSMUST00000007757, ENSMUST00000005066, ENSMUST00000055636, ENSMUST00000080537, ENSMUST00000031565, ENSMUST00000034534, ENSMUST00000030317, ENSMUST00000108556, ENSMUST00000033407, ENSMUST00000123539	12362	21	18082	1.39306	1	0.451243	0.442846
GOTERM_BP_DIRECT	GO:0030488~tRNA methylation	20	0.134662	0.0188652	ENSMUST00000040321, ENSMUST00000124488, ENSMUST00000148238, ENSMUST00000127741, ENSMUST00000174786, ENSMUST00000151903, ENSMUST00000110674, ENSMUST00000039554, ENSMUST00000170518, ENSMUST00000084947, ENSMUST00000033513, ENSMUST00000030980, ENSMUST00000030474, ENSMUST00000025093, ENSMUST00000032398, ENSMUST00000022087, ENSMUST00000053407, ENSMUST00000183638, ENSMUST00000021030, ENSMUST00000172284	12362	21	18082	1.39306	1	0.451243	0.442846
GOTERM_BP_DIRECT	GO:0045879~negative regulation of smoothened signaling pathway	20	0.134662	0.0188652	ENSMUST00000022701, ENSMUST00000034090, ENSMUST00000050555, ENSMUST00000057950, ENSMUST00000110510, ENSMUST00000114857, ENSMUST00000053230, ENSMUST00000141305, ENSMUST00000079038, ENSMUST00000027682, ENSMUST00000171509, ENSMUST00000001562, ENSMUST00000027467, ENSMUST00000039922, ENSMUST00000113572, ENSMUST00000014447, ENSMUST00000183846, ENSMUST00000109424, ENSMUST00000065086, ENSMUST00000102832	12362	21	18082	1.39306	1	0.451243	0.442846
GOTERM_BP_DIRECT	GO:0045793~positive regulation of cell size	16	0.10773	0.0190807	ENSMUST00000175894, ENSMUST00000021796, ENSMUST00000088790, ENSMUST00000133533, ENSMUST00000094361, ENSMUST00000116639, ENSMUST00000006911, ENSMUST00000116436, ENSMUST00000055941, ENSMUST00000142888, ENSMUST00000116273, ENSMUST00000111160, ENSMUST00000027040, ENSMUST00000068387, ENSMUST00000044475, ENSMUST00000163966	12362	16	18082	1.46271	1	0.451243	0.442846
GOTERM_BP_DIRECT	GO:0022011~myelination in peripheral nervous system	16	0.10773	0.0190807	ENSMUST00000041168, ENSMUST00000088761, ENSMUST00000162907, ENSMUST00000102880, ENSMUST00000071325, ENSMUST00000170068, ENSMUST00000110800, ENSMUST00000053491, ENSMUST00000039775, ENSMUST00000051720, ENSMUST00000163389, ENSMUST00000092639, ENSMUST00000030917, ENSMUST00000028020, ENSMUST00000178174, ENSMUST00000166905	12362	16	18082	1.46271	1	0.451243	0.442846
GOTERM_BP_DIRECT	GO:0014912~negative regulation of smooth muscle cell migration	16	0.10773	0.0190807	ENSMUST00000041388, ENSMUST00000087360, ENSMUST00000118455, ENSMUST00000132734, ENSMUST00000020702, ENSMUST00000118228, ENSMUST00000033967, ENSMUST00000027377, ENSMUST00000002320, ENSMUST00000166358, ENSMUST00000163389, ENSMUST00000049005, ENSMUST00000049411, ENSMUST00000023593, ENSMUST00000103239, ENSMUST00000065067	12362	16	18082	1.46271	1	0.451243	0.442846
GOTERM_BP_DIRECT	GO:0032012~regulation of ARF protein signal transduction	16	0.10773	0.0190807	ENSMUST00000043069, ENSMUST00000019999, ENSMUST00000101151, ENSMUST00000096275, ENSMUST00000110322, ENSMUST00000056820, ENSMUST00000099078, ENSMUST00000026254, ENSMUST00000038959, ENSMUST00000116456, ENSMUST00000041391, ENSMUST00000088615, ENSMUST00000102942, ENSMUST00000129815, ENSMUST00000176472, ENSMUST00000106305	12362	16	18082	1.46271	1	0.451243	0.442846
GOTERM_BP_DIRECT	GO:0001706~endoderm formation	16	0.10773	0.0190807	ENSMUST00000118022, ENSMUST00000018842, ENSMUST00000028846, ENSMUST00000027778, ENSMUST00000168423, ENSMUST00000035020, ENSMUST00000025803, ENSMUST00000038287, ENSMUST00000079652, ENSMUST00000061728, ENSMUST00000027035, ENSMUST00000163844, ENSMUST00000108113, ENSMUST00000033930, ENSMUST00000106344, ENSMUST00000025025	12362	16	18082	1.46271	1	0.451243	0.442846
GOTERM_BP_DIRECT	GO:0006198~cAMP catabolic process	16	0.10773	0.0190807	ENSMUST00000032909, ENSMUST00000106908, ENSMUST00000043259, ENSMUST00000169016, ENSMUST00000166102, ENSMUST00000039413, ENSMUST00000115717, ENSMUST00000162670, ENSMUST00000026672, ENSMUST00000034307, ENSMUST00000099195, ENSMUST00000084894, ENSMUST00000120664, ENSMUST00000124825, ENSMUST00000023132, ENSMUST00000102655	12362	16	18082	1.46271	1	0.451243	0.442846
GOTERM_BP_DIRECT	GO:0000281~mitotic cytokinesis	27	0.181794	0.0194998	ENSMUST00000165594, ENSMUST00000166044, ENSMUST00000169673, ENSMUST00000031073, ENSMUST00000026265, ENSMUST00000027257, ENSMUST00000028841, ENSMUST00000182884, ENSMUST00000116560, ENSMUST00000030636, ENSMUST00000044277, ENSMUST00000034815, ENSMUST00000050916, ENSMUST00000147891, ENSMUST00000024869, ENSMUST00000002436, ENSMUST00000040912, ENSMUST00000171702, ENSMUST00000046916, ENSMUST00000109241,…	12362	30	18082	1.31644	1	0.455204	0.446733
GOTERM_BP_DIRECT	GO:0010975~regulation of neuron projection development	27	0.181794	0.0194998	ENSMUST00000023568, ENSMUST00000130320, ENSMUST00000113966, ENSMUST00000007959, ENSMUST00000023507, ENSMUST00000121805, ENSMUST00000001780, ENSMUST00000164311, ENSMUST00000026500, ENSMUST00000000199, ENSMUST00000172330, ENSMUST00000110748, ENSMUST00000048934, ENSMUST00000082290, ENSMUST00000028727, ENSMUST00000022629, ENSMUST00000119206, ENSMUST00000018880, ENSMUST00000049074, ENSMUST00000159561,…	12362	30	18082	1.31644	1	0.455204	0.446733
GOTERM_BP_DIRECT	GO:0009314~response to radiation	27	0.181794	0.0194998	ENSMUST00000076859, ENSMUST00000159327, ENSMUST00000073043, ENSMUST00000094324, ENSMUST00000043839, ENSMUST00000005815, ENSMUST00000107094, ENSMUST00000033846, ENSMUST00000029712, ENSMUST00000160777, ENSMUST00000087883, ENSMUST00000105611, ENSMUST00000145518, ENSMUST00000023356, ENSMUST00000059851, ENSMUST00000027559, ENSMUST00000135469, ENSMUST00000007803, ENSMUST00000095267, ENSMUST00000032469,…	12362	30	18082	1.31644	1	0.455204	0.446733
GOTERM_BP_DIRECT	GO:0001958~endochondral ossification	27	0.181794	0.0194998	ENSMUST00000126865, ENSMUST00000067801, ENSMUST00000171970, ENSMUST00000001455, ENSMUST00000054173, ENSMUST00000074077, ENSMUST00000052296, ENSMUST00000186764, ENSMUST00000109096, ENSMUST00000030551, ENSMUST00000163888, ENSMUST00000113572, ENSMUST00000105454, ENSMUST00000105511, ENSMUST00000089688, ENSMUST00000026469, ENSMUST00000001547, ENSMUST00000020507, ENSMUST00000015394, ENSMUST00000035836,…	12362	30	18082	1.31644	1	0.455204	0.446733
GOTERM_BP_DIRECT	GO:0042149~cellular response to glucose starvation	27	0.181794	0.0194998	ENSMUST00000063084, ENSMUST00000102672, ENSMUST00000045633, ENSMUST00000100171, ENSMUST00000042988, ENSMUST00000036188, ENSMUST00000030398, ENSMUST00000060747, ENSMUST00000025290, ENSMUST00000155278, ENSMUST00000025399, ENSMUST00000034093, ENSMUST00000130916, ENSMUST00000065778, ENSMUST00000131405, ENSMUST00000051186, ENSMUST00000030243, ENSMUST00000112751, ENSMUST00000033179, ENSMUST00000163279,…	12362	30	18082	1.31644	1	0.455204	0.446733
GOTERM_BP_DIRECT	GO:2001244~positive regulation of intrinsic apoptotic signaling pathway	27	0.181794	0.0194998	ENSMUST00000102697, ENSMUST00000002808, ENSMUST00000033093, ENSMUST00000028858, ENSMUST00000163192, ENSMUST00000168716, ENSMUST00000187410, ENSMUST00000002152, ENSMUST00000027499, ENSMUST00000115453, ENSMUST00000056924, ENSMUST00000020185, ENSMUST00000021077, ENSMUST00000002091, ENSMUST00000025399, ENSMUST00000092678, ENSMUST00000022646, ENSMUST00000020640, ENSMUST00000023477, ENSMUST00000167288,…	12362	30	18082	1.31644	1	0.455204	0.446733
GOTERM_BP_DIRECT	GO:0008152~metabolic process	338	2.27579	0.0204932	ENSMUST00000064174, ENSMUST00000093976, ENSMUST00000156713, ENSMUST00000021443, ENSMUST00000008907, ENSMUST00000028636, ENSMUST00000129691, ENSMUST00000026583, ENSMUST00000003461, ENSMUST00000054920, ENSMUST00000030830, ENSMUST00000139389, ENSMUST00000042390, ENSMUST00000151390, ENSMUST00000173063, ENSMUST00000046515, ENSMUST00000066465, ENSMUST00000024946, ENSMUST00000129469, ENSMUST00000030709,…	12362	463	18082	1.06781	1	0.477369	0.468486
GOTERM_BP_DIRECT	GO:0001816~cytokine production	23	0.154861	0.0225397	ENSMUST00000097925, ENSMUST00000044454, ENSMUST00000040536, ENSMUST00000133026, ENSMUST00000004327, ENSMUST00000000910, ENSMUST00000070690, ENSMUST00000037142, ENSMUST00000112525, ENSMUST00000028024, ENSMUST00000075671, ENSMUST00000109184, ENSMUST00000087978, ENSMUST00000115740, ENSMUST00000109104, ENSMUST00000109248, ENSMUST00000109237, ENSMUST00000178114, ENSMUST00000024044, ENSMUST00000031318,…	12362	25	18082	1.34569	1	0.52057	0.510883
GOTERM_BP_DIRECT	GO:0043542~endothelial cell migration	23	0.154861	0.0225397	ENSMUST00000019577, ENSMUST00000024747, ENSMUST00000128139, ENSMUST00000103069, ENSMUST00000047812, ENSMUST00000156644, ENSMUST00000015511, ENSMUST00000036333, ENSMUST00000110036, ENSMUST00000099575, ENSMUST00000007959, ENSMUST00000110483, ENSMUST00000033876, ENSMUST00000053232, ENSMUST00000013807, ENSMUST00000007757, ENSMUST00000111740, ENSMUST00000024894, ENSMUST00000030834, ENSMUST00000022660,…	12362	25	18082	1.34569	1	0.52057	0.510883
GOTERM_BP_DIRECT	GO:0032456~endocytic recycling	23	0.154861	0.0225397	ENSMUST00000044622, ENSMUST00000040320, ENSMUST00000023502, ENSMUST00000031492, ENSMUST00000098799, ENSMUST00000159814, ENSMUST00000027529, ENSMUST00000160590, ENSMUST00000041804, ENSMUST00000113025, ENSMUST00000165645, ENSMUST00000168527, ENSMUST00000081103, ENSMUST00000006217, ENSMUST00000118828, ENSMUST00000140552, ENSMUST00000027743, ENSMUST00000169734, ENSMUST00000102729, ENSMUST00000028755,…	12362	25	18082	1.34569	1	0.52057	0.510883
GOTERM_BP_DIRECT	GO:0048010~vascular endothelial growth factor receptor signaling pathway	23	0.154861	0.0225397	ENSMUST00000026917, ENSMUST00000024747, ENSMUST00000062292, ENSMUST00000063084, ENSMUST00000016672, ENSMUST00000110529, ENSMUST00000022622, ENSMUST00000113516, ENSMUST00000005889, ENSMUST00000002765, ENSMUST00000110036, ENSMUST00000054691, ENSMUST00000025914, ENSMUST00000020617, ENSMUST00000177608, ENSMUST00000004913, ENSMUST00000114752, ENSMUST00000033751, ENSMUST00000086104, ENSMUST00000087435,…	12362	25	18082	1.34569	1	0.52057	0.510883
GOTERM_BP_DIRECT	GO:0043588~skin development	48	0.323189	0.0227488	ENSMUST00000002708, ENSMUST00000089112, ENSMUST00000021787, ENSMUST00000107508, ENSMUST00000155249, ENSMUST00000170662, ENSMUST00000042767, ENSMUST00000040523, ENSMUST00000034441, ENSMUST00000036561, ENSMUST00000027396, ENSMUST00000109096, ENSMUST00000163844, ENSMUST00000108460, ENSMUST00000027059, ENSMUST00000036019, ENSMUST00000039922, ENSMUST00000066060, ENSMUST00000144620, ENSMUST00000028280,…	12362	58	18082	1.21052	1	0.524284	0.514528
GOTERM_BP_DIRECT	GO:0007628~adult walking behavior	36	0.242392	0.0228096	ENSMUST00000125055, ENSMUST00000075764, ENSMUST00000022918, ENSMUST00000121390, ENSMUST00000032457, ENSMUST00000027451, ENSMUST00000141899, ENSMUST00000135043, ENSMUST00000112366, ENSMUST00000027554, ENSMUST00000084436, ENSMUST00000108364, ENSMUST00000186889, ENSMUST00000190985, ENSMUST00000004036, ENSMUST00000051558, ENSMUST00000025279, ENSMUST00000088311, ENSMUST00000026262, ENSMUST00000021932,…	12362	42	18082	1.25375	1	0.524573	0.514811
GOTERM_BP_DIRECT	GO:0007050~cell cycle arrest	65	0.437651	0.0228894	ENSMUST00000067327, ENSMUST00000123399, ENSMUST00000033153, ENSMUST00000037994, ENSMUST00000023829, ENSMUST00000113504, ENSMUST00000031051, ENSMUST00000030036, ENSMUST00000113278, ENSMUST00000086831, ENSMUST00000178355, ENSMUST00000108922, ENSMUST00000023732, ENSMUST00000144883, ENSMUST00000065537, ENSMUST00000035565, ENSMUST00000097981, ENSMUST00000037146, ENSMUST00000111656, ENSMUST00000018361,…	12362	81	18082	1.17378	1	0.525295	0.51552
GOTERM_BP_DIRECT	GO:0030512~negative regulation of transforming growth factor beta receptor signaling pathway	45	0.302989	0.0230372	ENSMUST00000127974, ENSMUST00000176204, ENSMUST00000021820, ENSMUST00000103067, ENSMUST00000093812, ENSMUST00000100171, ENSMUST00000026999, ENSMUST00000035075, ENSMUST00000001536, ENSMUST00000110677, ENSMUST00000056006, ENSMUST00000115453, ENSMUST00000003687, ENSMUST00000087629, ENSMUST00000102927, ENSMUST00000031224, ENSMUST00000146028, ENSMUST00000063775, ENSMUST00000030917, ENSMUST00000025075,…	12362	54	18082	1.21892	1	0.52757	0.517753
GOTERM_BP_DIRECT	GO:0021549~cerebellum development	42	0.28279	0.0231761	ENSMUST00000152831, ENSMUST00000100750, ENSMUST00000042103, ENSMUST00000041099, ENSMUST00000156713, ENSMUST00000110617, ENSMUST00000065987, ENSMUST00000025204, ENSMUST00000031591, ENSMUST00000026911, ENSMUST00000138603, ENSMUST00000077225, ENSMUST00000146390, ENSMUST00000079721, ENSMUST00000107570, ENSMUST00000115477, ENSMUST00000169825, ENSMUST00000111377, ENSMUST00000036954, ENSMUST00000053413,…	12362	50	18082	1.22867	1	0.528521	0.518686
GOTERM_BP_DIRECT	GO:0071320~cellular response to cAMP	42	0.28279	0.0231761	ENSMUST00000102872, ENSMUST00000126887, ENSMUST00000175894, ENSMUST00000100012, ENSMUST00000091514, ENSMUST00000047875, ENSMUST00000095737, ENSMUST00000118100, ENSMUST00000000809, ENSMUST00000171616, ENSMUST00000070690, ENSMUST00000150857, ENSMUST00000027377, ENSMUST00000053215, ENSMUST00000006991, ENSMUST00000029017, ENSMUST00000009689, ENSMUST00000004774, ENSMUST00000064667, ENSMUST00000123507,…	12362	50	18082	1.22867	1	0.528521	0.518686
GOTERM_BP_DIRECT	GO:0090102~cochlea development	26	0.175061	0.0250733	ENSMUST00000152831, ENSMUST00000068456, ENSMUST00000128788, ENSMUST00000120363, ENSMUST00000170089, ENSMUST00000180044, ENSMUST00000039697, ENSMUST00000021091, ENSMUST00000142888, ENSMUST00000023171, ENSMUST00000078386, ENSMUST00000112686, ENSMUST00000029270, ENSMUST00000040275, ENSMUST00000144189, ENSMUST00000020102, ENSMUST00000000312, ENSMUST00000027837, ENSMUST00000171509, ENSMUST00000004340,…	12362	29	18082	1.31139	1	0.560591	0.550159
GOTERM_BP_DIRECT	GO:0002040~sprouting angiogenesis	26	0.175061	0.0250733	ENSMUST00000026917, ENSMUST00000104999, ENSMUST00000092623, ENSMUST00000142495, ENSMUST00000131035, ENSMUST00000073781, ENSMUST00000128260, ENSMUST00000020617, ENSMUST00000028288, ENSMUST00000058745, ENSMUST00000029611, ENSMUST00000051477, ENSMUST00000167841, ENSMUST00000139720, ENSMUST00000022660, ENSMUST00000073957, ENSMUST00000024747, ENSMUST00000022921, ENSMUST00000022622, ENSMUST00000110529,…	12362	29	18082	1.31139	1	0.560591	0.550159
GOTERM_BP_DIRECT	GO:0048738~cardiac muscle tissue development	26	0.175061	0.0250733	ENSMUST00000124200, ENSMUST00000103221, ENSMUST00000118022, ENSMUST00000033394, ENSMUST00000000095, ENSMUST00000107075, ENSMUST00000032658, ENSMUST00000004494, ENSMUST00000135764, ENSMUST00000029657, ENSMUST00000047762, ENSMUST00000009143, ENSMUST00000141859, ENSMUST00000149359, ENSMUST00000077954, ENSMUST00000012281, ENSMUST00000034723, ENSMUST00000109220, ENSMUST00000013807, ENSMUST00000053467,…	12362	29	18082	1.31139	1	0.560591	0.550159
GOTERM_BP_DIRECT	GO:0043484~regulation of RNA splicing	26	0.175061	0.0250733	ENSMUST00000148330, ENSMUST00000171751, ENSMUST00000072514, ENSMUST00000033497, ENSMUST00000180341, ENSMUST00000099087, ENSMUST00000111452, ENSMUST00000109113, ENSMUST00000117731, ENSMUST00000022189, ENSMUST00000128318, ENSMUST00000065330, ENSMUST00000147891, ENSMUST00000107539, ENSMUST00000092956, ENSMUST00000138615, ENSMUST00000115979, ENSMUST00000155519, ENSMUST00000109142, ENSMUST00000031215,…	12362	29	18082	1.31139	1	0.560591	0.550159
GOTERM_BP_DIRECT	GO:0045930~negative regulation of mitotic cell cycle	26	0.175061	0.0250733	ENSMUST00000062292, ENSMUST00000101343, ENSMUST00000128345, ENSMUST00000067327, ENSMUST00000002603, ENSMUST00000167196, ENSMUST00000030036, ENSMUST00000004133, ENSMUST00000132176, ENSMUST00000034973, ENSMUST00000109411, ENSMUST00000021077, ENSMUST00000123384, ENSMUST00000022623, ENSMUST00000022646, ENSMUST00000022701, ENSMUST00000028190, ENSMUST00000017610, ENSMUST00000075637, ENSMUST00000020329,…	12362	29	18082	1.31139	1	0.560591	0.550159
GOTERM_BP_DIRECT	GO:0035249~synaptic transmission, glutamatergic	26	0.175061	0.0250733	ENSMUST00000002848, ENSMUST00000121390, ENSMUST00000025805, ENSMUST00000027178, ENSMUST00000027795, ENSMUST00000004076, ENSMUST00000030814, ENSMUST00000008297, ENSMUST00000178799, ENSMUST00000030170, ENSMUST00000003468, ENSMUST00000114308, ENSMUST00000136513, ENSMUST00000023959, ENSMUST00000159561, ENSMUST00000053640, ENSMUST00000115323, ENSMUST00000079978, ENSMUST00000093490, ENSMUST00000105420,…	12362	29	18082	1.31139	1	0.560591	0.550159
GOTERM_BP_DIRECT	GO:0060384~innervation	19	0.127929	0.0252537	ENSMUST00000068456, ENSMUST00000036060, ENSMUST00000088790, ENSMUST00000046316, ENSMUST00000042732, ENSMUST00000030170, ENSMUST00000039697, ENSMUST00000177608, ENSMUST00000026494, ENSMUST00000078386, ENSMUST00000079978, ENSMUST00000027467, ENSMUST00000053016, ENSMUST00000007797, ENSMUST00000029712, ENSMUST00000109249, ENSMUST00000051558, ENSMUST00000100301, ENSMUST00000101126	12362	20	18082	1.38957	1	0.560591	0.550159
GOTERM_BP_DIRECT	GO:0030318~melanocyte differentiation	19	0.127929	0.0252537	ENSMUST00000040019, ENSMUST00000027528, ENSMUST00000005954, ENSMUST00000043637, ENSMUST00000050551, ENSMUST00000110510, ENSMUST00000022718, ENSMUST00000112359, ENSMUST00000005815, ENSMUST00000144739, ENSMUST00000112751, ENSMUST00000163888, ENSMUST00000184146, ENSMUST00000159777, ENSMUST00000069298, ENSMUST00000123128, ENSMUST00000029030, ENSMUST00000048860, ENSMUST00000102831	12362	20	18082	1.38957	1	0.560591	0.550159
GOTERM_BP_DIRECT	GO:0006509~membrane protein ectodomain proteolysis	19	0.127929	0.0252537	ENSMUST00000127974, ENSMUST00000016771, ENSMUST00000015894, ENSMUST00000043898, ENSMUST00000035597, ENSMUST00000169114, ENSMUST00000034591, ENSMUST00000111106, ENSMUST00000098470, ENSMUST00000114853, ENSMUST00000140643, ENSMUST00000028844, ENSMUST00000084035, ENSMUST00000011400, ENSMUST00000100737, ENSMUST00000067880, ENSMUST00000101225, ENSMUST00000047275, ENSMUST00000166905	12362	20	18082	1.38957	1	0.560591	0.550159
GOTERM_BP_DIRECT	GO:0061003~positive regulation of dendritic spine morphogenesis	19	0.127929	0.0252537	ENSMUST00000172330, ENSMUST00000101486, ENSMUST00000021950, ENSMUST00000127420, ENSMUST00000047875, ENSMUST00000028758, ENSMUST00000111569, ENSMUST00000000137, ENSMUST00000111752, ENSMUST00000028607, ENSMUST00000021091, ENSMUST00000114960, ENSMUST00000114124, ENSMUST00000161356, ENSMUST00000191578, ENSMUST00000106231, ENSMUST00000106731, ENSMUST00000069103, ENSMUST00000109813	12362	20	18082	1.38957	1	0.560591	0.550159
GOTERM_BP_DIRECT	GO:0031290~retinal ganglion cell axon guidance	19	0.127929	0.0252537	ENSMUST00000026917, ENSMUST00000105845, ENSMUST00000169141, ENSMUST00000036060, ENSMUST00000110748, ENSMUST00000149800, ENSMUST00000023312, ENSMUST00000037974, ENSMUST00000000641, ENSMUST00000164373, ENSMUST00000075888, ENSMUST00000029948, ENSMUST00000076840, ENSMUST00000161063, ENSMUST00000033967, ENSMUST00000029964, ENSMUST00000034115, ENSMUST00000117785, ENSMUST00000025374	12362	20	18082	1.38957	1	0.560591	0.550159
GOTERM_BP_DIRECT	GO:0030517~negative regulation of axon extension	19	0.127929	0.0252537	ENSMUST00000026917, ENSMUST00000036796, ENSMUST00000000641, ENSMUST00000111669, ENSMUST00000059589, ENSMUST00000114405, ENSMUST00000078830, ENSMUST00000109077, ENSMUST00000111442, ENSMUST00000033967, ENSMUST00000001672, ENSMUST00000053413, ENSMUST00000064307, ENSMUST00000030862, ENSMUST00000191578, ENSMUST00000030814, ENSMUST00000030714, ENSMUST00000021284, ENSMUST00000161859	12362	20	18082	1.38957	1	0.560591	0.550159
GOTERM_BP_DIRECT	GO:0019229~regulation of vasoconstriction	19	0.127929	0.0252537	ENSMUST00000021932, ENSMUST00000067258, ENSMUST00000104934, ENSMUST00000066412, ENSMUST00000021796, ENSMUST00000030384, ENSMUST00000159068, ENSMUST00000187510, ENSMUST00000186889, ENSMUST00000085913, ENSMUST00000036700, ENSMUST00000088987, ENSMUST00000060972, ENSMUST00000021045, ENSMUST00000021141, ENSMUST00000029030, ENSMUST00000049545, ENSMUST00000069620, ENSMUST00000105325	12362	20	18082	1.38957	1	0.560591	0.550159
GOTERM_BP_DIRECT	GO:0008344~adult locomotory behavior	56	0.377054	0.0253349	ENSMUST00000100750, ENSMUST00000125055, ENSMUST00000151982, ENSMUST00000113869, ENSMUST00000058210, ENSMUST00000039775, ENSMUST00000073242, ENSMUST00000073043, ENSMUST00000002848, ENSMUST00000075387, ENSMUST00000021091, ENSMUST00000027475, ENSMUST00000114960, ENSMUST00000078386, ENSMUST00000064806, ENSMUST00000027554, ENSMUST00000030315, ENSMUST00000113352, ENSMUST00000120157, ENSMUST00000164538,…	12362	69	18082	1.18713	1	0.561246	0.550802
GOTERM_BP_DIRECT	GO:0060997~dendritic spine morphogenesis	15	0.100996	0.0263828	ENSMUST00000105845, ENSMUST00000107938, ENSMUST00000032180, ENSMUST00000066545, ENSMUST00000149800, ENSMUST00000018700, ENSMUST00000147401, ENSMUST00000165594, ENSMUST00000081728, ENSMUST00000161063, ENSMUST00000074157, ENSMUST00000113401, ENSMUST00000115642, ENSMUST00000013807, ENSMUST00000030948	12362	15	18082	1.46271	1	0.578556	0.56779
GOTERM_BP_DIRECT	GO:0032026~response to magnesium ion	15	0.100996	0.0263828	ENSMUST00000093962, ENSMUST00000171970, ENSMUST00000021750, ENSMUST00000092175, ENSMUST00000079772, ENSMUST00000094467, ENSMUST00000057167, ENSMUST00000061829, ENSMUST00000112881, ENSMUST00000027288, ENSMUST00000000186, ENSMUST00000039559, ENSMUST00000163779, ENSMUST00000155285, ENSMUST00000081232	12362	15	18082	1.46271	1	0.578556	0.56779
GOTERM_BP_DIRECT	GO:0097352~autophagosome maturation	15	0.100996	0.0263828	ENSMUST00000044622, ENSMUST00000149884, ENSMUST00000023449, ENSMUST00000028900, ENSMUST00000059983, ENSMUST00000030164, ENSMUST00000058735, ENSMUST00000004683, ENSMUST00000115576, ENSMUST00000085701, ENSMUST00000031388, ENSMUST00000062058, ENSMUST00000107720, ENSMUST00000084589, ENSMUST00000126405	12362	15	18082	1.46271	1	0.578556	0.56779
GOTERM_BP_DIRECT	GO:0048665~neuron fate specification	15	0.100996	0.0263828	ENSMUST00000036060, ENSMUST00000020243, ENSMUST00000050029, ENSMUST00000027066, ENSMUST00000014917, ENSMUST00000037746, ENSMUST00000053016, ENSMUST00000160104, ENSMUST00000039438, ENSMUST00000109964, ENSMUST00000137071, ENSMUST00000067075, ENSMUST00000044380, ENSMUST00000061187, ENSMUST00000068631	12362	15	18082	1.46271	1	0.578556	0.56779
GOTERM_BP_DIRECT	GO:0071380~cellular response to prostaglandin E stimulus	15	0.100996	0.0263828	ENSMUST00000103201, ENSMUST00000171644, ENSMUST00000002699, ENSMUST00000053373, ENSMUST00000096224, ENSMUST00000028024, ENSMUST00000051186, ENSMUST00000001780, ENSMUST00000030243, ENSMUST00000109096, ENSMUST00000097275, ENSMUST00000033952, ENSMUST00000047379, ENSMUST00000060174, ENSMUST00000046891	12362	15	18082	1.46271	1	0.578556	0.56779
GOTERM_BP_DIRECT	GO:0043523~regulation of neuron apoptotic process	29	0.19526	0.0267361	ENSMUST00000068456, ENSMUST00000033093, ENSMUST00000065523, ENSMUST00000134744, ENSMUST00000133533, ENSMUST00000004327, ENSMUST00000039697, ENSMUST00000075641, ENSMUST00000047817, ENSMUST00000071561, ENSMUST00000054343, ENSMUST00000080058, ENSMUST00000105590, ENSMUST00000163888, ENSMUST00000107692, ENSMUST00000133564, ENSMUST00000023750, ENSMUST00000111050, ENSMUST00000049507, ENSMUST00000105816,…	12362	33	18082	1.28541	1	0.581615	0.570792
GOTERM_BP_DIRECT	GO:1900026~positive regulation of substrate adhesion-dependent cell spreading	29	0.19526	0.0267361	ENSMUST00000045756, ENSMUST00000124268, ENSMUST00000021028, ENSMUST00000018156, ENSMUST00000020078, ENSMUST00000050544, ENSMUST00000078019, ENSMUST00000096744, ENSMUST00000039135, ENSMUST00000113820, ENSMUST00000003912, ENSMUST00000080537, ENSMUST00000051477, ENSMUST00000108425, ENSMUST00000028020, ENSMUST00000006293, ENSMUST00000144429, ENSMUST00000036719, ENSMUST00000125901, ENSMUST00000110909,…	12362	33	18082	1.28541	1	0.581615	0.570792
GOTERM_BP_DIRECT	GO:0019216~regulation of lipid metabolic process	29	0.19526	0.0267361	ENSMUST00000020974, ENSMUST00000067841, ENSMUST00000177779, ENSMUST00000090543, ENSMUST00000020755, ENSMUST00000095739, ENSMUST00000091471, ENSMUST00000027727, ENSMUST00000112830, ENSMUST00000056113, ENSMUST00000057188, ENSMUST00000113599, ENSMUST00000057314, ENSMUST00000026265, ENSMUST00000052224, ENSMUST00000110160, ENSMUST00000109411, ENSMUST00000066060, ENSMUST00000063976, ENSMUST00000064941,…	12362	33	18082	1.28541	1	0.581615	0.570792
GOTERM_BP_DIRECT	GO:0071560~cellular response to transforming growth factor beta stimulus	50	0.336655	0.0267902	ENSMUST00000032180, ENSMUST00000101085, ENSMUST00000072311, ENSMUST00000058692, ENSMUST00000078019, ENSMUST00000110036, ENSMUST00000159110, ENSMUST00000163888, ENSMUST00000115453, ENSMUST00000060366, ENSMUST00000023673, ENSMUST00000030834, ENSMUST00000029175, ENSMUST00000020161, ENSMUST00000120754, ENSMUST00000089302, ENSMUST00000021514, ENSMUST00000041388, ENSMUST00000045747, ENSMUST00000021950,…	12362	61	18082	1.19894	1	0.581615	0.570792
GOTERM_BP_DIRECT	GO:0032091~negative regulation of protein binding	50	0.336655	0.0267902	ENSMUST00000000500, ENSMUST00000078019, ENSMUST00000025803, ENSMUST00000023749, ENSMUST00000023507, ENSMUST00000115453, ENSMUST00000031288, ENSMUST00000060642, ENSMUST00000030839, ENSMUST00000163605, ENSMUST00000151390, ENSMUST00000128612, ENSMUST00000001963, ENSMUST00000109140, ENSMUST00000030986, ENSMUST00000109422, ENSMUST00000004565, ENSMUST00000061469, ENSMUST00000116273, ENSMUST00000123237,…	12362	61	18082	1.19894	1	0.581615	0.570792
GOTERM_BP_DIRECT	GO:0030324~lung development	96	0.646378	0.0273228	ENSMUST00000090025, ENSMUST00000049339, ENSMUST00000024954, ENSMUST00000040523, ENSMUST00000042985, ENSMUST00000021641, ENSMUST00000029803, ENSMUST00000168423, ENSMUST00000034000, ENSMUST00000110510, ENSMUST00000175916, ENSMUST00000054099, ENSMUST00000028288, ENSMUST00000163844, ENSMUST00000095360, ENSMUST00000029657, ENSMUST00000108246, ENSMUST00000030317, ENSMUST00000030834, ENSMUST00000085546,…	12362	124	18082	1.13242	1	0.591994	0.580978
GOTERM_BP_DIRECT	GO:0031338~regulation of vesicle fusion	32	0.215459	0.0277419	ENSMUST00000176764, ENSMUST00000146430, ENSMUST00000114937, ENSMUST00000093393, ENSMUST00000139517, ENSMUST00000020339, ENSMUST00000039892, ENSMUST00000024717, ENSMUST00000112642, ENSMUST00000064107, ENSMUST00000063414, ENSMUST00000048677, ENSMUST00000041042, ENSMUST00000033825, ENSMUST00000025110, ENSMUST00000048112, ENSMUST00000044556, ENSMUST00000045864, ENSMUST00000101195, ENSMUST00000037302,…	12362	37	18082	1.26505	1	0.597497	0.586378
GOTERM_BP_DIRECT	GO:0008643~carbohydrate transport	32	0.215459	0.0277419	ENSMUST00000171233, ENSMUST00000018710, ENSMUST00000118169, ENSMUST00000033035, ENSMUST00000019143, ENSMUST00000090243, ENSMUST00000037827, ENSMUST00000030398, ENSMUST00000029970, ENSMUST00000001780, ENSMUST00000099441, ENSMUST00000032476, ENSMUST00000108344, ENSMUST00000028129, ENSMUST00000185119, ENSMUST00000120757, ENSMUST00000029196, ENSMUST00000067631, ENSMUST00000045526, ENSMUST00000011178,…	12362	37	18082	1.26505	1	0.597497	0.586378
GOTERM_BP_DIRECT	GO:0060173~limb development	32	0.215459	0.0277419	ENSMUST00000002708, ENSMUST00000046869, ENSMUST00000032180, ENSMUST00000015467, ENSMUST00000112934, ENSMUST00000000127, ENSMUST00000099575, ENSMUST00000110510, ENSMUST00000099576, ENSMUST00000079721, ENSMUST00000163844, ENSMUST00000001562, ENSMUST00000028689, ENSMUST00000117276, ENSMUST00000051558, ENSMUST00000041183, ENSMUST00000041565, ENSMUST00000034090, ENSMUST00000021157, ENSMUST00000022246,…	12362	37	18082	1.26505	1	0.597497	0.586378
GOTERM_BP_DIRECT	GO:0071277~cellular response to calcium ion	44	0.296256	0.0279087	ENSMUST00000109607, ENSMUST00000125698, ENSMUST00000019422, ENSMUST00000090028, ENSMUST00000047875, ENSMUST00000167377, ENSMUST00000056113, ENSMUST00000033152, ENSMUST00000022419, ENSMUST00000014370, ENSMUST00000037099, ENSMUST00000107094, ENSMUST00000070181, ENSMUST00000029477, ENSMUST00000163888, ENSMUST00000037900, ENSMUST00000187978, ENSMUST00000003640, ENSMUST00000048653, ENSMUST00000105276,…	12362	53	18082	1.21432	1	0.599259	0.588108
GOTERM_BP_DIRECT	GO:0034976~response to endoplasmic reticulum stress	61	0.410719	0.0279342	ENSMUST00000063084, ENSMUST00000174343, ENSMUST00000148810, ENSMUST00000146598, ENSMUST00000022213, ENSMUST00000022378, ENSMUST00000033153, ENSMUST00000162560, ENSMUST00000057288, ENSMUST00000023749, ENSMUST00000032974, ENSMUST00000164259, ENSMUST00000028683, ENSMUST00000077290, ENSMUST00000029053, ENSMUST00000020546, ENSMUST00000025515, ENSMUST00000077839, ENSMUST00000095806, ENSMUST00000028190,…	12362	76	18082	1.17402	1	0.599259	0.588108
GOTERM_BP_DIRECT	GO:0051930~regulation of sensory perception of pain	35	0.235658	0.0282537	ENSMUST00000016673, ENSMUST00000044306, ENSMUST00000165430, ENSMUST00000002848, ENSMUST00000022718, ENSMUST00000078830, ENSMUST00000028882, ENSMUST00000183693, ENSMUST00000166811, ENSMUST00000116304, ENSMUST00000004076, ENSMUST00000142742, ENSMUST00000029633, ENSMUST00000062723, ENSMUST00000089449, ENSMUST00000160777, ENSMUST00000049545, ENSMUST00000070617, ENSMUST00000105611, ENSMUST00000023814,…	12362	41	18082	1.24865	1	0.603771	0.592536
GOTERM_BP_DIRECT	GO:0048468~cell development	41	0.276057	0.0282557	ENSMUST00000002708, ENSMUST00000020974, ENSMUST00000118022, ENSMUST00000034184, ENSMUST00000004949, ENSMUST00000037330, ENSMUST00000001812, ENSMUST00000033502, ENSMUST00000107075, ENSMUST00000059718, ENSMUST00000095360, ENSMUST00000032211, ENSMUST00000029611, ENSMUST00000165201, ENSMUST00000047762, ENSMUST00000012664, ENSMUST00000009143, ENSMUST00000067075, ENSMUST00000191197, ENSMUST00000100720,…	12362	49	18082	1.2239	1	0.603771	0.592536
GOTERM_BP_DIRECT	GO:0007173~epidermal growth factor receptor signaling pathway	38	0.255858	0.0283941	ENSMUST00000127974, ENSMUST00000021963, ENSMUST00000100770, ENSMUST00000068714, ENSMUST00000167377, ENSMUST00000032066, ENSMUST00000110036, ENSMUST00000000129, ENSMUST00000035075, ENSMUST00000031324, ENSMUST00000049260, ENSMUST00000029653, ENSMUST00000027675, ENSMUST00000102927, ENSMUST00000183437, ENSMUST00000151590, ENSMUST00000082059, ENSMUST00000029175, ENSMUST00000041369, ENSMUST00000022622,…	12362	45	18082	1.23518	1	0.604349	0.593103
GOTERM_BP_DIRECT	GO:0051781~positive regulation of cell division	38	0.255858	0.0283941	ENSMUST00000002708, ENSMUST00000111309, ENSMUST00000170068, ENSMUST00000022213, ENSMUST00000058692, ENSMUST00000032066, ENSMUST00000000500, ENSMUST00000113504, ENSMUST00000028882, ENSMUST00000031324, ENSMUST00000049260, ENSMUST00000079644, ENSMUST00000028881, ENSMUST00000027431, ENSMUST00000165526, ENSMUST00000000033, ENSMUST00000076260, ENSMUST00000003687, ENSMUST00000045288, ENSMUST00000105898,…	12362	45	18082	1.23518	1	0.604349	0.593103
GOTERM_BP_DIRECT	GO:0050728~negative regulation of inflammatory response	69	0.464584	0.0289034	ENSMUST00000036060, ENSMUST00000018113, ENSMUST00000022853, ENSMUST00000054002, ENSMUST00000025293, ENSMUST00000028763, ENSMUST00000074262, ENSMUST00000122412, ENSMUST00000067098, ENSMUST00000062620, ENSMUST00000023593, ENSMUST00000043760, ENSMUST00000023790, ENSMUST00000032738, ENSMUST00000024826, ENSMUST00000100222, ENSMUST00000021757, ENSMUST00000022722, ENSMUST00000030709, ENSMUST00000181504,…	12362	87	18082	1.16008	1	0.608236	0.596917
GOTERM_BP_DIRECT	GO:0050680~negative regulation of epithelial cell proliferation	58	0.39052	0.028989	ENSMUST00000067327, ENSMUST00000020078, ENSMUST00000078019, ENSMUST00000059021, ENSMUST00000113504, ENSMUST00000026142, ENSMUST00000163888, ENSMUST00000133564, ENSMUST00000080371, ENSMUST00000145698, ENSMUST00000025254, ENSMUST00000042553, ENSMUST00000022646, ENSMUST00000018002, ENSMUST00000024107, ENSMUST00000020266, ENSMUST00000023732, ENSMUST00000171225, ENSMUST00000000312, ENSMUST00000097981,…	12362	72	18082	1.17829	1	0.608236	0.596917
GOTERM_BP_DIRECT	GO:0045216~cell-cell junction organization	22	0.148128	0.0294172	ENSMUST00000069756, ENSMUST00000022137, ENSMUST00000152782, ENSMUST00000020078, ENSMUST00000024699, ENSMUST00000000388, ENSMUST00000097299, ENSMUST00000112347, ENSMUST00000098666, ENSMUST00000034973, ENSMUST00000080537, ENSMUST00000003687, ENSMUST00000109411, ENSMUST00000085989, ENSMUST00000068581, ENSMUST00000109910, ENSMUST00000023154, ENSMUST00000108249, ENSMUST00000045288, ENSMUST00000023572,…	12362	24	18082	1.34082	1	0.608236	0.596917
GOTERM_BP_DIRECT	GO:0007026~negative regulation of microtubule depolymerization	22	0.148128	0.0294172	ENSMUST00000040880, ENSMUST00000176500, ENSMUST00000147301, ENSMUST00000094639, ENSMUST00000049503, ENSMUST00000111838, ENSMUST00000040105, ENSMUST00000033473, ENSMUST00000037146, ENSMUST00000112105, ENSMUST00000046916, ENSMUST00000188710, ENSMUST00000029002, ENSMUST00000034239, ENSMUST00000115642, ENSMUST00000056521, ENSMUST00000008179, ENSMUST00000115781, ENSMUST00000107305, ENSMUST00000064762,…	12362	24	18082	1.34082	1	0.608236	0.596917
GOTERM_BP_DIRECT	GO:0045663~positive regulation of myoblast differentiation	22	0.148128	0.0294172	ENSMUST00000040455, ENSMUST00000095806, ENSMUST00000072514, ENSMUST00000074301, ENSMUST00000005976, ENSMUST00000000445, ENSMUST00000038377, ENSMUST00000119129, ENSMUST00000020702, ENSMUST00000114634, ENSMUST00000110116, ENSMUST00000164128, ENSMUST00000163888, ENSMUST00000114752, ENSMUST00000032658, ENSMUST00000009329, ENSMUST00000027730, ENSMUST00000113460, ENSMUST00000163389, ENSMUST00000113093,…	12362	24	18082	1.34082	1	0.608236	0.596917
GOTERM_BP_DIRECT	GO:0051966~regulation of synaptic transmission, glutamatergic	22	0.148128	0.0294172	ENSMUST00000150300, ENSMUST00000118161, ENSMUST00000174018, ENSMUST00000044306, ENSMUST00000118111, ENSMUST00000033560, ENSMUST00000075316, ENSMUST00000171427, ENSMUST00000025803, ENSMUST00000023959, ENSMUST00000057188, ENSMUST00000005606, ENSMUST00000023291, ENSMUST00000115323, ENSMUST00000114960, ENSMUST00000004076, ENSMUST00000163888, ENSMUST00000027467, ENSMUST00000105276, ENSMUST00000060642,…	12362	24	18082	1.34082	1	0.608236	0.596917
GOTERM_BP_DIRECT	GO:0007259~JAK-STAT cascade	22	0.148128	0.0294172	ENSMUST00000174069, ENSMUST00000065796, ENSMUST00000138090, ENSMUST00000103114, ENSMUST00000070968, ENSMUST00000041369, ENSMUST00000118364, ENSMUST00000146764, ENSMUST00000112933, ENSMUST00000035565, ENSMUST00000124470, ENSMUST00000098651, ENSMUST00000005749, ENSMUST00000038099, ENSMUST00000004145, ENSMUST00000054002, ENSMUST00000069451, ENSMUST00000086831, ENSMUST00000051756, ENSMUST00000148748,…	12362	24	18082	1.34082	1	0.608236	0.596917
GOTERM_BP_DIRECT	GO:0009880~embryonic pattern specification	22	0.148128	0.0294172	ENSMUST00000093852, ENSMUST00000021787, ENSMUST00000069557, ENSMUST00000049339, ENSMUST00000012540, ENSMUST00000097739, ENSMUST00000018842, ENSMUST00000121473, ENSMUST00000022246, ENSMUST00000164097, ENSMUST00000168423, ENSMUST00000042857, ENSMUST00000034900, ENSMUST00000072182, ENSMUST00000034973, ENSMUST00000032322, ENSMUST00000009143, ENSMUST00000153166, ENSMUST00000109885, ENSMUST00000023660,…	12362	24	18082	1.34082	1	0.608236	0.596917
GOTERM_BP_DIRECT	GO:0048854~brain morphogenesis	22	0.148128	0.0294172	ENSMUST00000066545, ENSMUST00000073029, ENSMUST00000041840, ENSMUST00000101051, ENSMUST00000162273, ENSMUST00000111106, ENSMUST00000021091, ENSMUST00000139666, ENSMUST00000034206, ENSMUST00000110089, ENSMUST00000026265, ENSMUST00000004340, ENSMUST00000013807, ENSMUST00000001179, ENSMUST00000183830, ENSMUST00000112480, ENSMUST00000111160, ENSMUST00000053506, ENSMUST00000025166, ENSMUST00000021195,…	12362	24	18082	1.34082	1	0.608236	0.596917
GOTERM_BP_DIRECT	GO:0016050~vesicle organization	22	0.148128	0.0294172	ENSMUST00000050916, ENSMUST00000102632, ENSMUST00000021246, ENSMUST00000023502, ENSMUST00000002436, ENSMUST00000000058, ENSMUST00000030080, ENSMUST00000029639, ENSMUST00000037850, ENSMUST00000070172, ENSMUST00000024709, ENSMUST00000098513, ENSMUST00000109241, ENSMUST00000027178, ENSMUST00000034946, ENSMUST00000049152, ENSMUST00000005798, ENSMUST00000031695, ENSMUST00000110030, ENSMUST00000120389,…	12362	24	18082	1.34082	1	0.608236	0.596917
GOTERM_BP_DIRECT	GO:1990138~neuron projection extension	22	0.148128	0.0294172	ENSMUST00000155957, ENSMUST00000109607, ENSMUST00000067458, ENSMUST00000103178, ENSMUST00000110869, ENSMUST00000023312, ENSMUST00000109090, ENSMUST00000167377, ENSMUST00000004326, ENSMUST00000018880, ENSMUST00000109140, ENSMUST00000114124, ENSMUST00000163139, ENSMUST00000110057, ENSMUST00000025290, ENSMUST00000113383, ENSMUST00000037623, ENSMUST00000116273, ENSMUST00000107985, ENSMUST00000111050,…	12362	24	18082	1.34082	1	0.608236	0.596917
GOTERM_BP_DIRECT	GO:0030511~positive regulation of transforming growth factor beta receptor signaling pathway	22	0.148128	0.0294172	ENSMUST00000127974, ENSMUST00000102697, ENSMUST00000172791, ENSMUST00000019577, ENSMUST00000042744, ENSMUST00000122232, ENSMUST00000144883, ENSMUST00000029912, ENSMUST00000097981, ENSMUST00000078019, ENSMUST00000113504, ENSMUST00000021428, ENSMUST00000025393, ENSMUST00000167912, ENSMUST00000039559, ENSMUST00000038107, ENSMUST00000031224, ENSMUST00000161779, ENSMUST00000080353, ENSMUST00000034739,…	12362	24	18082	1.34082	1	0.608236	0.596917
GOTERM_BP_DIRECT	GO:0060441~epithelial tube branching involved in lung morphogenesis	22	0.148128	0.0294172	ENSMUST00000002708, ENSMUST00000021933, ENSMUST00000066401, ENSMUST00000063492, ENSMUST00000181504, ENSMUST00000022246, ENSMUST00000115979, ENSMUST00000000579, ENSMUST00000001536, ENSMUST00000074077, ENSMUST00000155519, ENSMUST00000079038, ENSMUST00000163844, ENSMUST00000032399, ENSMUST00000099151, ENSMUST00000159699, ENSMUST00000166007, ENSMUST00000109964, ENSMUST00000153166, ENSMUST00000044380,…	12362	24	18082	1.34082	1	0.608236	0.596917
GOTERM_BP_DIRECT	GO:0030866~cortical actin cytoskeleton organization	22	0.148128	0.0294172	ENSMUST00000108719, ENSMUST00000024956, ENSMUST00000102881, ENSMUST00000047405, ENSMUST00000067947, ENSMUST00000020904, ENSMUST00000098799, ENSMUST00000135326, ENSMUST00000003912, ENSMUST00000050063, ENSMUST00000109572, ENSMUST00000049483, ENSMUST00000047040, ENSMUST00000030187, ENSMUST00000132176, ENSMUST00000064759, ENSMUST00000080208, ENSMUST00000030814, ENSMUST00000107027, ENSMUST00000155990,…	12362	24	18082	1.34082	1	0.608236	0.596917
GOTERM_BP_DIRECT	GO:0030041~actin filament polymerization	22	0.148128	0.0294172	ENSMUST00000172693, ENSMUST00000016771, ENSMUST00000156898, ENSMUST00000028190, ENSMUST00000097697, ENSMUST00000135823, ENSMUST00000172956, ENSMUST00000112429, ENSMUST00000164050, ENSMUST00000111238, ENSMUST00000165645, ENSMUST00000115634, ENSMUST00000033505, ENSMUST00000027366, ENSMUST00000031694, ENSMUST00000080537, ENSMUST00000028239, ENSMUST00000113320, ENSMUST00000108682, ENSMUST00000080371,…	12362	24	18082	1.34082	1	0.608236	0.596917
GOTERM_BP_DIRECT	GO:0007568~aging	131	0.882036	0.0305173	ENSMUST00000020991, ENSMUST00000097530, ENSMUST00000169234, ENSMUST00000078856, ENSMUST00000029574, ENSMUST00000114000, ENSMUST00000029171, ENSMUST00000143235, ENSMUST00000020362, ENSMUST00000107437, ENSMUST00000026062, ENSMUST00000029331, ENSMUST00000089620, ENSMUST00000020107, ENSMUST00000021674, ENSMUST00000036653, ENSMUST00000118455, ENSMUST00000026845, ENSMUST00000132734, ENSMUST00000115217,…	12362	173	18082	1.1076	1	0.629782	0.618062
GOTERM_BP_DIRECT	GO:2000463~positive regulation of excitatory postsynaptic potential	25	0.168327	0.0321043	ENSMUST00000032180, ENSMUST00000150838, ENSMUST00000097811, ENSMUST00000023507, ENSMUST00000075054, ENSMUST00000106267, ENSMUST00000082054, ENSMUST00000058829, ENSMUST00000159592, ENSMUST00000107938, ENSMUST00000066545, ENSMUST00000021950, ENSMUST00000103178, ENSMUST00000022622, ENSMUST00000018700, ENSMUST00000118111, ENSMUST00000114308, ENSMUST00000111752, ENSMUST00000056484, ENSMUST00000013807,…	12362	28	18082	1.30599	1	0.651388	0.639266
GOTERM_BP_DIRECT	GO:0086091~regulation of heart rate by cardiac conduction	25	0.168327	0.0321043	ENSMUST00000128464, ENSMUST00000134825, ENSMUST00000171835, ENSMUST00000167946, ENSMUST00000113971, ENSMUST00000161342, ENSMUST00000115453, ENSMUST00000186889, ENSMUST00000009689, ENSMUST00000060125, ENSMUST00000065196, ENSMUST00000042970, ENSMUST00000124830, ENSMUST00000072600, ENSMUST00000036092, ENSMUST00000170998, ENSMUST00000112249, ENSMUST00000114723, ENSMUST00000034889, ENSMUST00000001592,…	12362	28	18082	1.30599	1	0.651388	0.639266
GOTERM_BP_DIRECT	GO:0045765~regulation of angiogenesis	25	0.168327	0.0321043	ENSMUST00000069789, ENSMUST00000085272, ENSMUST00000145440, ENSMUST00000023128, ENSMUST00000071325, ENSMUST00000101085, ENSMUST00000167059, ENSMUST00000078357, ENSMUST00000033846, ENSMUST00000160477, ENSMUST00000034534, ENSMUST00000041388, ENSMUST00000047409, ENSMUST00000022622, ENSMUST00000015511, ENSMUST00000018644, ENSMUST00000171545, ENSMUST00000006614, ENSMUST00000033876, ENSMUST00000029566,…	12362	28	18082	1.30599	1	0.651388	0.639266
GOTERM_BP_DIRECT	GO:0006024~glycosaminoglycan biosynthetic process	25	0.168327	0.0321043	ENSMUST00000070478, ENSMUST00000033450, ENSMUST00000096243, ENSMUST00000112951, ENSMUST00000114857, ENSMUST00000020911, ENSMUST00000029575, ENSMUST00000116349, ENSMUST00000185675, ENSMUST00000077273, ENSMUST00000125407, ENSMUST00000105575, ENSMUST00000100764, ENSMUST00000026262, ENSMUST00000176912, ENSMUST00000078849, ENSMUST00000017153, ENSMUST00000052185, ENSMUST00000047490, ENSMUST00000030643,…	12362	28	18082	1.30599	1	0.651388	0.639266
GOTERM_BP_DIRECT	GO:0043252~sodium-independent organic anion transport	25	0.168327	0.0321043	ENSMUST00000153268, ENSMUST00000022995, ENSMUST00000071985, ENSMUST00000111827, ENSMUST00000120540, ENSMUST00000148411, ENSMUST00000027569, ENSMUST00000165990, ENSMUST00000010251, ENSMUST00000010250, ENSMUST00000188454, ENSMUST00000181791, ENSMUST00000135562, ENSMUST00000168119, ENSMUST00000035148, ENSMUST00000113298, ENSMUST00000113451, ENSMUST00000065651, ENSMUST00000075619, ENSMUST00000038259,…	12362	28	18082	1.30599	1	0.651388	0.639266
GOTERM_BP_DIRECT	GO:0030148~sphingolipid biosynthetic process	25	0.168327	0.0321043	ENSMUST00000021424, ENSMUST00000021920, ENSMUST00000071402, ENSMUST00000043739, ENSMUST00000056113, ENSMUST00000070080, ENSMUST00000036615, ENSMUST00000006557, ENSMUST00000010049, ENSMUST00000034796, ENSMUST00000028426, ENSMUST00000109035, ENSMUST00000021793, ENSMUST00000061156, ENSMUST00000036819, ENSMUST00000015858, ENSMUST00000008350, ENSMUST00000022207, ENSMUST00000164397, ENSMUST00000171529,…	12362	28	18082	1.30599	1	0.651388	0.639266
GOTERM_BP_DIRECT	GO:0048791~calcium ion-regulated exocytosis of neurotransmitter	25	0.168327	0.0321043	ENSMUST00000064110, ENSMUST00000025806, ENSMUST00000121990, ENSMUST00000105908, ENSMUST00000132325, ENSMUST00000035351, ENSMUST00000097811, ENSMUST00000121390, ENSMUST00000021209, ENSMUST00000079204, ENSMUST00000106283, ENSMUST00000113297, ENSMUST00000106267, ENSMUST00000082054, ENSMUST00000025110, ENSMUST00000159394, ENSMUST00000059295, ENSMUST00000044734, ENSMUST00000076968, ENSMUST00000028648,…	12362	28	18082	1.30599	1	0.651388	0.639266
GOTERM_BP_DIRECT	GO:0007205~protein kinase C-activating G-protein coupled receptor signaling pathway	25	0.168327	0.0321043	ENSMUST00000168260, ENSMUST00000044306, ENSMUST00000040500, ENSMUST00000026414, ENSMUST00000030384, ENSMUST00000183482, ENSMUST00000027431, ENSMUST00000107894, ENSMUST00000190061, ENSMUST00000125009, ENSMUST00000059193, ENSMUST00000150300, ENSMUST00000074729, ENSMUST00000021796, ENSMUST00000118455, ENSMUST00000132179, ENSMUST00000128152, ENSMUST00000003568, ENSMUST00000035120, ENSMUST00000137311,…	12362	28	18082	1.30599	1	0.651388	0.639266
GOTERM_BP_DIRECT	GO:0008045~motor neuron axon guidance	25	0.168327	0.0321043	ENSMUST00000026917, ENSMUST00000120363, ENSMUST00000058295, ENSMUST00000113326, ENSMUST00000073043, ENSMUST00000054099, ENSMUST00000027451, ENSMUST00000033967, ENSMUST00000028102, ENSMUST00000164750, ENSMUST00000064405, ENSMUST00000030814, ENSMUST00000030714, ENSMUST00000115096, ENSMUST00000127820, ENSMUST00000169141, ENSMUST00000023312, ENSMUST00000018842, ENSMUST00000159855, ENSMUST00000166199,…	12362	28	18082	1.30599	1	0.651388	0.639266
GOTERM_BP_DIRECT	GO:0043627~response to estrogen	60	0.403986	0.032803	ENSMUST00000069107, ENSMUST00000042345, ENSMUST00000094787, ENSMUST00000032180, ENSMUST00000091514, ENSMUST00000165199, ENSMUST00000110510, ENSMUST00000163844, ENSMUST00000142742, ENSMUST00000115453, ENSMUST00000060005, ENSMUST00000190985, ENSMUST00000047762, ENSMUST00000088217, ENSMUST00000160777, ENSMUST00000032934, ENSMUST00000068387, ENSMUST00000191197, ENSMUST00000106704, ENSMUST00000023737,…	12362	75	18082	1.17017	1	0.663085	0.650746
GOTERM_BP_DIRECT	GO:0071407~cellular response to organic cyclic compound	60	0.403986	0.032803	ENSMUST00000156637, ENSMUST00000067327, ENSMUST00000021885, ENSMUST00000023467, ENSMUST00000072119, ENSMUST00000042985, ENSMUST00000115728, ENSMUST00000028836, ENSMUST00000074058, ENSMUST00000154617, ENSMUST00000028881, ENSMUST00000029013, ENSMUST00000030551, ENSMUST00000163888, ENSMUST00000029371, ENSMUST00000108769, ENSMUST00000163966, ENSMUST00000029331, ENSMUST00000118370, ENSMUST00000070968,…	12362	75	18082	1.17017	1	0.663085	0.650746
GOTERM_BP_DIRECT	GO:0045785~positive regulation of cell adhesion	46	0.309723	0.0329078	ENSMUST00000102697, ENSMUST00000156537, ENSMUST00000046864, ENSMUST00000103122, ENSMUST00000086084, ENSMUST00000095076, ENSMUST00000014290, ENSMUST00000078019, ENSMUST00000058295, ENSMUST00000110036, ENSMUST00000010195, ENSMUST00000073043, ENSMUST00000179619, ENSMUST00000007959, ENSMUST00000111493, ENSMUST00000113690, ENSMUST00000029175, ENSMUST00000036719, ENSMUST00000024747, ENSMUST00000022921,…	12362	56	18082	1.20151	1	0.663966	0.65161
GOTERM_BP_DIRECT	GO:0046328~regulation of JNK cascade	18	0.121196	0.0336667	ENSMUST00000102872, ENSMUST00000034060, ENSMUST00000064371, ENSMUST00000149800, ENSMUST00000004614, ENSMUST00000023291, ENSMUST00000163854, ENSMUST00000005671, ENSMUST00000028311, ENSMUST00000051565, ENSMUST00000062117, ENSMUST00000164643, ENSMUST00000031224, ENSMUST00000186528, ENSMUST00000105487, ENSMUST00000061047, ENSMUST00000146923, ENSMUST00000022185	12362	19	18082	1.38572	1	0.6717	0.659201
GOTERM_BP_DIRECT	GO:0048255~mRNA stabilization	18	0.121196	0.0336667	ENSMUST00000018698, ENSMUST00000182818, ENSMUST00000024747, ENSMUST00000022744, ENSMUST00000016672, ENSMUST00000103145, ENSMUST00000103221, ENSMUST00000041987, ENSMUST00000080919, ENSMUST00000023849, ENSMUST00000098950, ENSMUST00000112586, ENSMUST00000027368, ENSMUST00000042296, ENSMUST00000052915, ENSMUST00000100378, ENSMUST00000172361, ENSMUST00000019906	12362	19	18082	1.38572	1	0.6717	0.659201
GOTERM_BP_DIRECT	GO:0016079~synaptic vesicle exocytosis	18	0.121196	0.0336667	ENSMUST00000149884, ENSMUST00000124355, ENSMUST00000156537, ENSMUST00000165175, ENSMUST00000079204, ENSMUST00000167755, ENSMUST00000115355, ENSMUST00000184666, ENSMUST00000074171, ENSMUST00000026985, ENSMUST00000105276, ENSMUST00000046892, ENSMUST00000100737, ENSMUST00000067491, ENSMUST00000021273, ENSMUST00000045068, ENSMUST00000008991, ENSMUST00000110093	12362	19	18082	1.38572	1	0.6717	0.659201
GOTERM_BP_DIRECT	GO:0030278~regulation of ossification	18	0.121196	0.0336667	ENSMUST00000069107, ENSMUST00000127820, ENSMUST00000025906, ENSMUST00000084184, ENSMUST00000091186, ENSMUST00000112599, ENSMUST00000171509, ENSMUST00000163568, ENSMUST00000137792, ENSMUST00000114752, ENSMUST00000028663, ENSMUST00000033952, ENSMUST00000113572, ENSMUST00000136278, ENSMUST00000057669, ENSMUST00000014743, ENSMUST00000047379, ENSMUST00000176540	12362	19	18082	1.38572	1	0.6717	0.659201
GOTERM_BP_DIRECT	GO:0035855~megakaryocyte development	18	0.121196	0.0336667	ENSMUST00000016231, ENSMUST00000100770, ENSMUST00000126112, ENSMUST00000097337, ENSMUST00000006912, ENSMUST00000005815, ENSMUST00000135053, ENSMUST00000030489, ENSMUST00000004377, ENSMUST00000124648, ENSMUST00000107545, ENSMUST00000015749, ENSMUST00000133191, ENSMUST00000068387, ENSMUST00000084241, ENSMUST00000028052, ENSMUST00000144988, ENSMUST00000168828	12362	19	18082	1.38572	1	0.6717	0.659201
GOTERM_BP_DIRECT	GO:0048598~embryonic morphogenesis	18	0.121196	0.0336667	ENSMUST00000002708, ENSMUST00000068415, ENSMUST00000110529, ENSMUST00000118022, ENSMUST00000002457, ENSMUST00000162098, ENSMUST00000119129, ENSMUST00000110510, ENSMUST00000074077, ENSMUST00000027431, ENSMUST00000110057, ENSMUST00000010434, ENSMUST00000025081, ENSMUST00000108113, ENSMUST00000060226, ENSMUST00000049005, ENSMUST00000065086, ENSMUST00000061273	12362	19	18082	1.38572	1	0.6717	0.659201
GOTERM_BP_DIRECT	GO:0007249~I-kappaB kinase/NF-kappaB signaling	28	0.188527	0.0337242	ENSMUST00000021324, ENSMUST00000067947, ENSMUST00000180200, ENSMUST00000169652, ENSMUST00000004949, ENSMUST00000059286, ENSMUST00000094762, ENSMUST00000168716, ENSMUST00000036615, ENSMUST00000183871, ENSMUST00000049248, ENSMUST00000120537, ENSMUST00000108922, ENSMUST00000102864, ENSMUST00000179308, ENSMUST00000044454, ENSMUST00000101470, ENSMUST00000175765, ENSMUST00000020904, ENSMUST00000135326,…	12362	32	18082	1.27987	1	0.6717	0.659201
GOTERM_BP_DIRECT	GO:0030968~endoplasmic reticulum unfolded protein response	40	0.269324	0.0343243	ENSMUST00000151788, ENSMUST00000174266, ENSMUST00000063084, ENSMUST00000022734, ENSMUST00000102672, ENSMUST00000049813, ENSMUST00000022993, ENSMUST00000022378, ENSMUST00000034441, ENSMUST00000001059, ENSMUST00000028663, ENSMUST00000060747, ENSMUST00000027974, ENSMUST00000138532, ENSMUST00000143850, ENSMUST00000024884, ENSMUST00000102944, ENSMUST00000029053, ENSMUST00000067530, ENSMUST00000093962,…	12362	48	18082	1.21892	1	0.678632	0.666003
GOTERM_BP_DIRECT	GO:0010942~positive regulation of cell death	40	0.269324	0.0343243	ENSMUST00000021922, ENSMUST00000085591, ENSMUST00000020118, ENSMUST00000103221, ENSMUST00000067327, ENSMUST00000020991, ENSMUST00000176228, ENSMUST00000125172, ENSMUST00000180044, ENSMUST00000023829, ENSMUST00000036188, ENSMUST00000167374, ENSMUST00000074077, ENSMUST00000053880, ENSMUST00000034239, ENSMUST00000110341, ENSMUST00000028881, ENSMUST00000107570, ENSMUST00000130990, ENSMUST00000009143,…	12362	48	18082	1.21892	1	0.678632	0.666003
GOTERM_BP_DIRECT	GO:0060048~cardiac muscle contraction	40	0.269324	0.0343243	ENSMUST00000124200, ENSMUST00000090269, ENSMUST00000103221, ENSMUST00000170268, ENSMUST00000134825, ENSMUST00000130269, ENSMUST00000171835, ENSMUST00000111106, ENSMUST00000188028, ENSMUST00000163226, ENSMUST00000139129, ENSMUST00000032658, ENSMUST00000186202, ENSMUST00000111751, ENSMUST00000009689, ENSMUST00000114000, ENSMUST00000047621, ENSMUST00000102803, ENSMUST00000113690, ENSMUST00000060125,…	12362	48	18082	1.21892	1	0.678632	0.666003
GOTERM_BP_DIRECT	GO:0048008~platelet-derived growth factor receptor signaling pathway	31	0.208726	0.0345724	ENSMUST00000026917, ENSMUST00000074519, ENSMUST00000168162, ENSMUST00000021028, ENSMUST00000102872, ENSMUST00000150258, ENSMUST00000100770, ENSMUST00000120441, ENSMUST00000167377, ENSMUST00000058692, ENSMUST00000000500, ENSMUST00000000129, ENSMUST00000111493, ENSMUST00000029175, ENSMUST00000031627, ENSMUST00000063771, ENSMUST00000065796, ENSMUST00000020106, ENSMUST00000025659, ENSMUST00000028190,…	12362	36	18082	1.25955	1	0.678632	0.666003
GOTERM_BP_DIRECT	GO:0016358~dendrite development	31	0.208726	0.0345724	ENSMUST00000026917, ENSMUST00000100750, ENSMUST00000107748, ENSMUST00000156637, ENSMUST00000093859, ENSMUST00000035889, ENSMUST00000026265, ENSMUST00000080537, ENSMUST00000145910, ENSMUST00000105510, ENSMUST00000111050, ENSMUST00000064762, ENSMUST00000022262, ENSMUST00000172330, ENSMUST00000070125, ENSMUST00000022666, ENSMUST00000041126, ENSMUST00000127482, ENSMUST00000123819, ENSMUST00000052332,…	12362	36	18082	1.25955	1	0.678632	0.666003
GOTERM_BP_DIRECT	GO:0060079~excitatory postsynaptic potential	31	0.208726	0.0345724	ENSMUST00000100750, ENSMUST00000151982, ENSMUST00000070198, ENSMUST00000002848, ENSMUST00000053880, ENSMUST00000023291, ENSMUST00000037649, ENSMUST00000163888, ENSMUST00000034851, ENSMUST00000056129, ENSMUST00000030814, ENSMUST00000060642, ENSMUST00000111050, ENSMUST00000105611, ENSMUST00000031429, ENSMUST00000023814, ENSMUST00000150300, ENSMUST00000118111, ENSMUST00000003468, ENSMUST00000114308,…	12362	36	18082	1.25955	1	0.678632	0.666003
GOTERM_BP_DIRECT	GO:0002931~response to ischemia	31	0.208726	0.0345724	ENSMUST00000047875, ENSMUST00000000642, ENSMUST00000129552, ENSMUST00000098367, ENSMUST00000054351, ENSMUST00000162560, ENSMUST00000022419, ENSMUST00000142888, ENSMUST00000163888, ENSMUST00000115453, ENSMUST00000060005, ENSMUST00000014920, ENSMUST00000155278, ENSMUST00000023750, ENSMUST00000063597, ENSMUST00000102888, ENSMUST00000095806, ENSMUST00000047864, ENSMUST00000100260, ENSMUST00000033880,…	12362	36	18082	1.25955	1	0.678632	0.666003
GOTERM_BP_DIRECT	GO:0045786~negative regulation of cell cycle	31	0.208726	0.0345724	ENSMUST00000072837, ENSMUST00000128345, ENSMUST00000093517, ENSMUST00000042985, ENSMUST00000028836, ENSMUST00000074077, ENSMUST00000113504, ENSMUST00000025925, ENSMUST00000030036, ENSMUST00000004133, ENSMUST00000004494, ENSMUST00000141695, ENSMUST00000030814, ENSMUST00000009143, ENSMUST00000023779, ENSMUST00000153117, ENSMUST00000191192, ENSMUST00000022701, ENSMUST00000035065, ENSMUST00000165117,…	12362	36	18082	1.25955	1	0.678632	0.666003
GOTERM_BP_DIRECT	GO:0051496~positive regulation of stress fiber assembly	37	0.249125	0.0347406	ENSMUST00000045756, ENSMUST00000156637, ENSMUST00000126887, ENSMUST00000175894, ENSMUST00000103221, ENSMUST00000176228, ENSMUST00000032122, ENSMUST00000073387, ENSMUST00000185187, ENSMUST00000007959, ENSMUST00000107570, ENSMUST00000080537, ENSMUST00000055438, ENSMUST00000076260, ENSMUST00000034973, ENSMUST00000003687, ENSMUST00000109854, ENSMUST00000178254, ENSMUST00000109910, ENSMUST00000138493,…	12362	44	18082	1.23	1	0.679226	0.666586
GOTERM_BP_DIRECT	GO:0060325~face morphogenesis	34	0.228925	0.0348604	ENSMUST00000168162, ENSMUST00000021787, ENSMUST00000150258, ENSMUST00000100770, ENSMUST00000120441, ENSMUST00000040105, ENSMUST00000034187, ENSMUST00000078139, ENSMUST00000025803, ENSMUST00000186075, ENSMUST00000001538, ENSMUST00000172906, ENSMUST00000037649, ENSMUST00000029611, ENSMUST00000003687, ENSMUST00000063116, ENSMUST00000045288, ENSMUST00000030917, ENSMUST00000044111, ENSMUST00000044331,…	12362	40	18082	1.2433	1	0.679226	0.666586
GOTERM_BP_DIRECT	GO:0043507~positive regulation of JUN kinase activity	34	0.228925	0.0348604	ENSMUST00000174069, ENSMUST00000089058, ENSMUST00000068415, ENSMUST00000102575, ENSMUST00000156637, ENSMUST00000064371, ENSMUST00000171572, ENSMUST00000092889, ENSMUST00000004949, ENSMUST00000027451, ENSMUST00000004156, ENSMUST00000108184, ENSMUST00000028881, ENSMUST00000114124, ENSMUST00000114487, ENSMUST00000145698, ENSMUST00000041080, ENSMUST00000146923, ENSMUST00000123989, ENSMUST00000062241,…	12362	40	18082	1.2433	1	0.679226	0.666586
GOTERM_BP_DIRECT	GO:0007281~germ cell development	34	0.228925	0.0348604	ENSMUST00000039174, ENSMUST00000033093, ENSMUST00000111606, ENSMUST00000073029, ENSMUST00000103221, ENSMUST00000077549, ENSMUST00000112599, ENSMUST00000073043, ENSMUST00000074077, ENSMUST00000005815, ENSMUST00000154617, ENSMUST00000111099, ENSMUST00000001780, ENSMUST00000033846, ENSMUST00000051674, ENSMUST00000106226, ENSMUST00000068822, ENSMUST00000040496, ENSMUST00000173320, ENSMUST00000069557,…	12362	40	18082	1.2433	1	0.679226	0.666586
GOTERM_BP_DIRECT	GO:0043154~negative regulation of cysteine-type endopeptidase activity involved in apoptotic process	54	0.363587	0.0354904	ENSMUST00000179755, ENSMUST00000034562, ENSMUST00000033671, ENSMUST00000095360, ENSMUST00000029611, ENSMUST00000105894, ENSMUST00000022142, ENSMUST00000029175, ENSMUST00000068387, ENSMUST00000115094, ENSMUST00000145735, ENSMUST00000046835, ENSMUST00000023779, ENSMUST00000126436, ENSMUST00000024747, ENSMUST00000122113, ENSMUST00000070368, ENSMUST00000026845, ENSMUST00000032888, ENSMUST00000078494,…	12362	67	18082	1.1789	1	0.679226	0.666586
GOTERM_BP_DIRECT	GO:0060993~kidney morphogenesis	14	0.0942634	0.0363547	ENSMUST00000018630, ENSMUST00000045747, ENSMUST00000089188, ENSMUST00000174236, ENSMUST00000171324, ENSMUST00000021641, ENSMUST00000035167, ENSMUST00000034751, ENSMUST00000036333, ENSMUST00000027837, ENSMUST00000116436, ENSMUST00000108113, ENSMUST00000029380, ENSMUST00000067230	12362	14	18082	1.46271	1	0.679226	0.666586
GOTERM_BP_DIRECT	GO:0016574~histone ubiquitination	14	0.0942634	0.0363547	ENSMUST00000020657, ENSMUST00000016452, ENSMUST00000041683, ENSMUST00000153687, ENSMUST00000029989, ENSMUST00000099329, ENSMUST00000017692, ENSMUST00000113039, ENSMUST00000025183, ENSMUST00000187048, ENSMUST00000133493, ENSMUST00000026663, ENSMUST00000028071, ENSMUST00000161877	12362	14	18082	1.46271	1	0.679226	0.666586
GOTERM_BP_DIRECT	GO:0070498~interleukin-1-mediated signaling pathway	14	0.0942634	0.0363547	ENSMUST00000043599, ENSMUST00000175765, ENSMUST00000135326, ENSMUST00000135106, ENSMUST00000004949, ENSMUST00000059286, ENSMUST00000025903, ENSMUST00000110116, ENSMUST00000028882, ENSMUST00000114795, ENSMUST00000087737, ENSMUST00000114354, ENSMUST00000057669, ENSMUST00000064795	12362	14	18082	1.46271	1	0.679226	0.666586
GOTERM_BP_DIRECT	GO:1902230~negative regulation of intrinsic apoptotic signaling pathway in response to DNA damage	14	0.0942634	0.0363547	ENSMUST00000156529, ENSMUST00000065587, ENSMUST00000086374, ENSMUST00000023356, ENSMUST00000007803, ENSMUST00000073043, ENSMUST00000142061, ENSMUST00000138665, ENSMUST00000052631, ENSMUST00000035612, ENSMUST00000160684, ENSMUST00000107366, ENSMUST00000106653, ENSMUST00000182715	12362	14	18082	1.46271	1	0.679226	0.666586
GOTERM_BP_DIRECT	GO:0021819~layer formation in cerebral cortex	14	0.0942634	0.0363547	ENSMUST00000127106, ENSMUST00000110510, ENSMUST00000179619, ENSMUST00000021091, ENSMUST00000163844, ENSMUST00000033642, ENSMUST00000053413, ENSMUST00000160379, ENSMUST00000161356, ENSMUST00000019938, ENSMUST00000030814, ENSMUST00000145698, ENSMUST00000045540, ENSMUST00000106731	12362	14	18082	1.46271	1	0.679226	0.666586
GOTERM_BP_DIRECT	GO:0031076~embryonic camera-type eye development	14	0.0942634	0.0363547	ENSMUST00000090973, ENSMUST00000041892, ENSMUST00000015278, ENSMUST00000022246, ENSMUST00000034723, ENSMUST00000001562, ENSMUST00000029657, ENSMUST00000024983, ENSMUST00000043172, ENSMUST00000047621, ENSMUST00000063982, ENSMUST00000068133, ENSMUST00000027053, ENSMUST00000047242	12362	14	18082	1.46271	1	0.679226	0.666586
GOTERM_BP_DIRECT	GO:0006839~mitochondrial transport	14	0.0942634	0.0363547	ENSMUST00000126534, ENSMUST00000033198, ENSMUST00000026899, ENSMUST00000034146, ENSMUST00000134757, ENSMUST00000026670, ENSMUST00000080036, ENSMUST00000025083, ENSMUST00000029477, ENSMUST00000085635, ENSMUST00000162759, ENSMUST00000021790, ENSMUST00000032958, ENSMUST00000101225	12362	14	18082	1.46271	1	0.679226	0.666586
GOTERM_BP_DIRECT	GO:0072583~clathrin-mediated endocytosis	14	0.0942634	0.0363547	ENSMUST00000179865, ENSMUST00000049537, ENSMUST00000000939, ENSMUST00000043138, ENSMUST00000014917, ENSMUST00000136640, ENSMUST00000056433, ENSMUST00000099277, ENSMUST00000113352, ENSMUST00000060311, ENSMUST00000107851, ENSMUST00000145467, ENSMUST00000091609, ENSMUST00000162409	12362	14	18082	1.46271	1	0.679226	0.666586
GOTERM_BP_DIRECT	GO:0000712~resolution of meiotic recombination intermediates	14	0.0942634	0.0363547	ENSMUST00000148495, ENSMUST00000129049, ENSMUST00000133436, ENSMUST00000113716, ENSMUST00000058889, ENSMUST00000119848, ENSMUST00000039949, ENSMUST00000135695, ENSMUST00000106154, ENSMUST00000024972, ENSMUST00000068031, ENSMUST00000156542, ENSMUST00000030813, ENSMUST00000017629	12362	14	18082	1.46271	1	0.679226	0.666586
GOTERM_BP_DIRECT	GO:1901381~positive regulation of potassium ion transmembrane transport	14	0.0942634	0.0363547	ENSMUST00000042970, ENSMUST00000100012, ENSMUST00000036092, ENSMUST00000095737, ENSMUST00000092175, ENSMUST00000134825, ENSMUST00000009689, ENSMUST00000120555, ENSMUST00000025202, ENSMUST00000029030, ENSMUST00000160777, ENSMUST00000020362, ENSMUST00000106656, ENSMUST00000051705	12362	14	18082	1.46271	1	0.679226	0.666586
GOTERM_BP_DIRECT	GO:0051642~centrosome localization	14	0.0942634	0.0363547	ENSMUST00000089311, ENSMUST00000128788, ENSMUST00000162907, ENSMUST00000041769, ENSMUST00000132316, ENSMUST00000018880, ENSMUST00000139979, ENSMUST00000019791, ENSMUST00000132161, ENSMUST00000109140, ENSMUST00000027952, ENSMUST00000049544, ENSMUST00000023146, ENSMUST00000085314	12362	14	18082	1.46271	1	0.679226	0.666586
GOTERM_BP_DIRECT	GO:0060444~branching involved in mammary gland duct morphogenesis	14	0.0942634	0.0363547	ENSMUST00000155957, ENSMUST00000021922, ENSMUST00000047714, ENSMUST00000111936, ENSMUST00000121021, ENSMUST00000006614, ENSMUST00000164750, ENSMUST00000032322, ENSMUST00000115366, ENSMUST00000135310, ENSMUST00000000342, ENSMUST00000177330, ENSMUST00000014743, ENSMUST00000029175	12362	14	18082	1.46271	1	0.679226	0.666586
GOTERM_BP_DIRECT	GO:0060252~positive regulation of glial cell proliferation	14	0.0942634	0.0363547	ENSMUST00000102994, ENSMUST00000041377, ENSMUST00000067444, ENSMUST00000047419, ENSMUST00000103221, ENSMUST00000159327, ENSMUST00000003369, ENSMUST00000180110, ENSMUST00000110036, ENSMUST00000021527, ENSMUST00000079601, ENSMUST00000108249, ENSMUST00000028062, ENSMUST00000025266	12362	14	18082	1.46271	1	0.679226	0.666586
GOTERM_BP_DIRECT	GO:0048268~clathrin coat assembly	14	0.0942634	0.0363547	ENSMUST00000049537, ENSMUST00000000939, ENSMUST00000018875, ENSMUST00000078019, ENSMUST00000020537, ENSMUST00000136640, ENSMUST00000109261, ENSMUST00000099277, ENSMUST00000026541, ENSMUST00000098495, ENSMUST00000102729, ENSMUST00000060311, ENSMUST00000009234, ENSMUST00000031009	12362	14	18082	1.46271	1	0.679226	0.666586
GOTERM_BP_DIRECT	GO:0043984~histone H4-K16 acetylation	14	0.0942634	0.0363547	ENSMUST00000033070, ENSMUST00000037401, ENSMUST00000033761, ENSMUST00000113952, ENSMUST00000112137, ENSMUST00000114689, ENSMUST00000023727, ENSMUST00000037915, ENSMUST00000188961, ENSMUST00000129190, ENSMUST00000041190, ENSMUST00000044475, ENSMUST00000085177, ENSMUST00000106977	12362	14	18082	1.46271	1	0.679226	0.666586
GOTERM_BP_DIRECT	GO:2000811~negative regulation of anoikis	14	0.0942634	0.0363547	ENSMUST00000019721, ENSMUST00000023128, ENSMUST00000023356, ENSMUST00000074216, ENSMUST00000110036, ENSMUST00000028288, ENSMUST00000029201, ENSMUST00000037947, ENSMUST00000112751, ENSMUST00000115453, ENSMUST00000108022, ENSMUST00000079828, ENSMUST00000124826, ENSMUST00000029175	12362	14	18082	1.46271	1	0.679226	0.666586
GOTERM_BP_DIRECT	GO:0015693~magnesium ion transport	14	0.0942634	0.0363547	ENSMUST00000040791, ENSMUST00000151689, ENSMUST00000020679, ENSMUST00000042970, ENSMUST00000153128, ENSMUST00000077666, ENSMUST00000129162, ENSMUST00000169034, ENSMUST00000117812, ENSMUST00000086559, ENSMUST00000059899, ENSMUST00000052204, ENSMUST00000102549, ENSMUST00000087212	12362	14	18082	1.46271	1	0.679226	0.666586
GOTERM_BP_DIRECT	GO:0051489~regulation of filopodium assembly	14	0.0942634	0.0363547	ENSMUST00000021950, ENSMUST00000017975, ENSMUST00000127420, ENSMUST00000027529, ENSMUST00000110457, ENSMUST00000050063, ENSMUST00000114654, ENSMUST00000035813, ENSMUST00000051477, ENSMUST00000102817, ENSMUST00000022694, ENSMUST00000084589, ENSMUST00000105401, ENSMUST00000052927	12362	14	18082	1.46271	1	0.679226	0.666586
GOTERM_BP_DIRECT	GO:0006107~oxaloacetate metabolic process	14	0.0942634	0.0363547	ENSMUST00000102874, ENSMUST00000113825, ENSMUST00000133325, ENSMUST00000005826, ENSMUST00000034097, ENSMUST00000004145, ENSMUST00000029017, ENSMUST00000138101, ENSMUST00000069451, ENSMUST00000107389, ENSMUST00000023432, ENSMUST00000107358, ENSMUST00000114094, ENSMUST00000048781	12362	14	18082	1.46271	1	0.679226	0.666586
GOTERM_BP_DIRECT	GO:0007220~Notch receptor processing	14	0.0942634	0.0363547	ENSMUST00000127974, ENSMUST00000045737, ENSMUST00000169282, ENSMUST00000015894, ENSMUST00000043898, ENSMUST00000111106, ENSMUST00000014917, ENSMUST00000028288, ENSMUST00000168309, ENSMUST00000140643, ENSMUST00000079812, ENSMUST00000049126, ENSMUST00000067880, ENSMUST00000101225	12362	14	18082	1.46271	1	0.679226	0.666586
GOTERM_BP_DIRECT	GO:0048489~synaptic vesicle transport	14	0.0942634	0.0363547	ENSMUST00000149884, ENSMUST00000020057, ENSMUST00000170853, ENSMUST00000022629, ENSMUST00000036450, ENSMUST00000075054, ENSMUST00000028970, ENSMUST00000028200, ENSMUST00000037649, ENSMUST00000163844, ENSMUST00000153166, ENSMUST00000110093, ENSMUST00000163779, ENSMUST00000025110	12362	14	18082	1.46271	1	0.679226	0.666586
GOTERM_BP_DIRECT	GO:0045060~negative thymic T cell selection	14	0.0942634	0.0363547	ENSMUST00000002708, ENSMUST00000039286, ENSMUST00000103134, ENSMUST00000143540, ENSMUST00000097563, ENSMUST00000110510, ENSMUST00000131028, ENSMUST00000027165, ENSMUST00000136663, ENSMUST00000182755, ENSMUST00000049931, ENSMUST00000027291, ENSMUST00000102832, ENSMUST00000025691	12362	14	18082	1.46271	1	0.679226	0.666586
GOTERM_BP_DIRECT	GO:0032886~regulation of microtubule-based process	14	0.0942634	0.0363547	ENSMUST00000084030, ENSMUST00000111838, ENSMUST00000049811, ENSMUST00000058295, ENSMUST00000036003, ENSMUST00000078459, ENSMUST00000097897, ENSMUST00000033141, ENSMUST00000023507, ENSMUST00000115634, ENSMUST00000079534, ENSMUST00000053078, ENSMUST00000171929, ENSMUST00000115781	12362	14	18082	1.46271	1	0.679226	0.666586
GOTERM_BP_DIRECT	GO:0009749~response to glucose	62	0.417452	0.0367594	ENSMUST00000085591, ENSMUST00000041099, ENSMUST00000145463, ENSMUST00000067327, ENSMUST00000031053, ENSMUST00000168423, ENSMUST00000038488, ENSMUST00000058610, ENSMUST00000154617, ENSMUST00000108287, ENSMUST00000186568, ENSMUST00000061856, ENSMUST00000109411, ENSMUST00000068581, ENSMUST00000015712, ENSMUST00000086199, ENSMUST00000023593, ENSMUST00000068387, ENSMUST00000105413, ENSMUST00000066863,…	12362	78	18082	1.16267	1	0.685606	0.672848
GOTERM_BP_DIRECT	GO:0043408~regulation of MAPK cascade	48	0.323189	0.0381305	ENSMUST00000040065, ENSMUST00000177779, ENSMUST00000156637, ENSMUST00000049339, ENSMUST00000171970, ENSMUST00000071325, ENSMUST00000044306, ENSMUST00000041676, ENSMUST00000038765, ENSMUST00000096386, ENSMUST00000075764, ENSMUST00000038488, ENSMUST00000028836, ENSMUST00000094761, ENSMUST00000053880, ENSMUST00000037330, ENSMUST00000059718, ENSMUST00000032211, ENSMUST00000003687, ENSMUST00000095062,…	12362	59	18082	1.19	1	0.704429	0.691321
GOTERM_BP_DIRECT	GO:0090103~cochlea morphogenesis	21	0.141395	0.0382228	ENSMUST00000102575, ENSMUST00000171572, ENSMUST00000120363, ENSMUST00000021346, ENSMUST00000050029, ENSMUST00000171225, ENSMUST00000034991, ENSMUST00000078229, ENSMUST00000027837, ENSMUST00000000579, ENSMUST00000057893, ENSMUST00000027066, ENSMUST00000028389, ENSMUST00000004340, ENSMUST00000025081, ENSMUST00000080537, ENSMUST00000044442, ENSMUST00000063465, ENSMUST00000009241, ENSMUST00000030948,…	12362	23	18082	1.33552	1	0.704429	0.691321
GOTERM_BP_DIRECT	GO:0046856~phosphatidylinositol dephosphorylation	21	0.141395	0.0382228	ENSMUST00000072999, ENSMUST00000015358, ENSMUST00000043138, ENSMUST00000170853, ENSMUST00000134767, ENSMUST00000001202, ENSMUST00000171933, ENSMUST00000169387, ENSMUST00000150857, ENSMUST00000035836, ENSMUST00000184454, ENSMUST00000013807, ENSMUST00000183684, ENSMUST00000106098, ENSMUST00000134674, ENSMUST00000029875, ENSMUST00000022563, ENSMUST00000109943, ENSMUST00000145701, ENSMUST00000048890,…	12362	23	18082	1.33552	1	0.704429	0.691321
GOTERM_BP_DIRECT	GO:0000070~mitotic sister chromatid segregation	21	0.141395	0.0382228	ENSMUST00000105505, ENSMUST00000101343, ENSMUST00000045026, ENSMUST00000021311, ENSMUST00000142494, ENSMUST00000048807, ENSMUST00000078259, ENSMUST00000031073, ENSMUST00000028771, ENSMUST00000034803, ENSMUST00000084502, ENSMUST00000064924, ENSMUST00000134661, ENSMUST00000027931, ENSMUST00000024851, ENSMUST00000120488, ENSMUST00000049920, ENSMUST00000105431, ENSMUST00000123726, ENSMUST00000123736,…	12362	23	18082	1.33552	1	0.704429	0.691321
GOTERM_BP_DIRECT	GO:0072001~renal system development	21	0.141395	0.0382228	ENSMUST00000174353, ENSMUST00000181504, ENSMUST00000155249, ENSMUST00000102980, ENSMUST00000050029, ENSMUST00000172754, ENSMUST00000018842, ENSMUST00000034991, ENSMUST00000035565, ENSMUST00000074077, ENSMUST00000001812, ENSMUST00000027035, ENSMUST00000163844, ENSMUST00000004340, ENSMUST00000024983, ENSMUST00000080371, ENSMUST00000086831, ENSMUST00000019937, ENSMUST00000109547, ENSMUST00000102976,…	12362	23	18082	1.33552	1	0.704429	0.691321
GOTERM_BP_DIRECT	GO:0048041~focal adhesion assembly	21	0.141395	0.0382228	ENSMUST00000067268, ENSMUST00000110909, ENSMUST00000021554, ENSMUST00000110616, ENSMUST00000022622, ENSMUST00000098826, ENSMUST00000071268, ENSMUST00000071169, ENSMUST00000045905, ENSMUST00000165460, ENSMUST00000054487, ENSMUST00000112751, ENSMUST00000114840, ENSMUST00000111740, ENSMUST00000139146, ENSMUST00000166468, ENSMUST00000102927, ENSMUST00000117462, ENSMUST00000107236, ENSMUST00000033407,…	12362	23	18082	1.33552	1	0.704429	0.691321
GOTERM_BP_DIRECT	GO:0001708~cell fate specification	21	0.141395	0.0382228	ENSMUST00000002708, ENSMUST00000164097, ENSMUST00000118578, ENSMUST00000094037, ENSMUST00000119129, ENSMUST00000000579, ENSMUST00000001812, ENSMUST00000111106, ENSMUST00000028288, ENSMUST00000163844, ENSMUST00000037746, ENSMUST00000099151, ENSMUST00000115781, ENSMUST00000006311, ENSMUST00000134893, ENSMUST00000109964, ENSMUST00000047577, ENSMUST00000124826, ENSMUST00000009241, ENSMUST00000101225,…	12362	23	18082	1.33552	1	0.704429	0.691321
GOTERM_BP_DIRECT	GO:0033138~positive regulation of peptidyl-serine phosphorylation	59	0.397253	0.0384089	ENSMUST00000156637, ENSMUST00000179755, ENSMUST00000046303, ENSMUST00000111569, ENSMUST00000038886, ENSMUST00000002765, ENSMUST00000018353, ENSMUST00000075221, ENSMUST00000023507, ENSMUST00000115059, ENSMUST00000115453, ENSMUST00000079828, ENSMUST00000111050, ENSMUST00000066882, ENSMUST00000046835, ENSMUST00000024747, ENSMUST00000022921, ENSMUST00000112949, ENSMUST00000105816, ENSMUST00000148720,…	12362	74	18082	1.16621	1	0.706659	0.693509
GOTERM_BP_DIRECT	GO:0006310~DNA recombination	67	0.451118	0.0389509	ENSMUST00000100399, ENSMUST00000019447, ENSMUST00000140174, ENSMUST00000067925, ENSMUST00000133436, ENSMUST00000033673, ENSMUST00000033991, ENSMUST00000128483, ENSMUST00000095476, ENSMUST00000119848, ENSMUST00000110560, ENSMUST00000189832, ENSMUST00000159199, ENSMUST00000029214, ENSMUST00000039725, ENSMUST00000061578, ENSMUST00000183731, ENSMUST00000061852, ENSMUST00000067692, ENSMUST00000085546,…	12362	85	18082	1.15296	1	0.715418	0.702105
GOTERM_BP_DIRECT	GO:0070374~positive regulation of ERK1 and ERK2 cascade	141	0.949367	0.0398171	ENSMUST00000021843, ENSMUST00000049339, ENSMUST00000058692, ENSMUST00000000500, ENSMUST00000146071, ENSMUST00000095114, ENSMUST00000028882, ENSMUST00000028881, ENSMUST00000027431, ENSMUST00000047040, ENSMUST00000009329, ENSMUST00000033389, ENSMUST00000133564, ENSMUST00000166358, ENSMUST00000085546, ENSMUST00000029175, ENSMUST00000107679, ENSMUST00000029331, ENSMUST00000024826, ENSMUST00000153856,…	12362	188	18082	1.09703	1	0.730092	0.716506
GOTERM_BP_DIRECT	GO:0046330~positive regulation of JNK cascade	56	0.377054	0.0400959	ENSMUST00000035092, ENSMUST00000018476, ENSMUST00000032180, ENSMUST00000092889, ENSMUST00000128245, ENSMUST00000071268, ENSMUST00000037353, ENSMUST00000167374, ENSMUST00000091672, ENSMUST00000095114, ENSMUST00000110116, ENSMUST00000098666, ENSMUST00000004156, ENSMUST00000028882, ENSMUST00000028881, ENSMUST00000033389, ENSMUST00000161587, ENSMUST00000145698, ENSMUST00000124556, ENSMUST00000022185,…	12362	70	18082	1.17017	1	0.733964	0.720305
GOTERM_BP_DIRECT	GO:0030325~adrenal gland development	24	0.161594	0.0409229	ENSMUST00000168162, ENSMUST00000045747, ENSMUST00000047419, ENSMUST00000020106, ENSMUST00000111309, ENSMUST00000071325, ENSMUST00000034090, ENSMUST00000093925, ENSMUST00000020575, ENSMUST00000169343, ENSMUST00000115567, ENSMUST00000111099, ENSMUST00000167912, ENSMUST00000005671, ENSMUST00000112883, ENSMUST00000026036, ENSMUST00000033036, ENSMUST00000159699, ENSMUST00000167479, ENSMUST00000091291,…	12362	27	18082	1.30019	1	0.740364	0.726586
GOTERM_BP_DIRECT	GO:0048741~skeletal muscle fiber development	24	0.161594	0.0409229	ENSMUST00000018632, ENSMUST00000102752, ENSMUST00000015486, ENSMUST00000023732, ENSMUST00000072514, ENSMUST00000070198, ENSMUST00000100050, ENSMUST00000000058, ENSMUST00000034453, ENSMUST00000132689, ENSMUST00000112478, ENSMUST00000001812, ENSMUST00000031899, ENSMUST00000054920, ENSMUST00000112064, ENSMUST00000027730, ENSMUST00000060005, ENSMUST00000060435, ENSMUST00000160019, ENSMUST00000049126,…	12362	27	18082	1.30019	1	0.740364	0.726586
GOTERM_BP_DIRECT	GO:0034198~cellular response to amino acid starvation	24	0.161594	0.0409229	ENSMUST00000155757, ENSMUST00000034093, ENSMUST00000126534, ENSMUST00000174882, ENSMUST00000110869, ENSMUST00000040017, ENSMUST00000044524, ENSMUST00000039720, ENSMUST00000091064, ENSMUST00000023829, ENSMUST00000071230, ENSMUST00000031490, ENSMUST00000034437, ENSMUST00000058688, ENSMUST00000028369, ENSMUST00000025290, ENSMUST00000027941, ENSMUST00000163279, ENSMUST00000024884, ENSMUST00000087897,…	12362	27	18082	1.30019	1	0.740364	0.726586
GOTERM_BP_DIRECT	GO:2001234~negative regulation of apoptotic signaling pathway	24	0.161594	0.0409229	ENSMUST00000045747, ENSMUST00000033093, ENSMUST00000156889, ENSMUST00000074846, ENSMUST00000118022, ENSMUST00000134469, ENSMUST00000111369, ENSMUST00000033570, ENSMUST00000023749, ENSMUST00000111106, ENSMUST00000108184, ENSMUST00000118539, ENSMUST00000061728, ENSMUST00000163844, ENSMUST00000112751, ENSMUST00000183542, ENSMUST00000090219, ENSMUST00000028071, ENSMUST00000023750, ENSMUST00000177156,…	12362	27	18082	1.30019	1	0.740364	0.726586
GOTERM_BP_DIRECT	GO:0010507~negative regulation of autophagy	24	0.161594	0.0409229	ENSMUST00000069789, ENSMUST00000106406, ENSMUST00000146430, ENSMUST00000068700, ENSMUST00000103221, ENSMUST00000118022, ENSMUST00000170068, ENSMUST00000015622, ENSMUST00000019997, ENSMUST00000044524, ENSMUST00000042824, ENSMUST00000091064, ENSMUST00000146071, ENSMUST00000062609, ENSMUST00000113377, ENSMUST00000115105, ENSMUST00000001780, ENSMUST00000027431, ENSMUST00000037947, ENSMUST00000116556,…	12362	27	18082	1.30019	1	0.740364	0.726586
GOTERM_BP_DIRECT	GO:0032007~negative regulation of TOR signaling	24	0.161594	0.0409229	ENSMUST00000066279, ENSMUST00000046835, ENSMUST00000102697, ENSMUST00000069106, ENSMUST00000113869, ENSMUST00000171933, ENSMUST00000077788, ENSMUST00000035871, ENSMUST00000028728, ENSMUST00000096433, ENSMUST00000020308, ENSMUST00000110461, ENSMUST00000051186, ENSMUST00000022060, ENSMUST00000054343, ENSMUST00000030243, ENSMUST00000113335, ENSMUST00000097373, ENSMUST00000047321, ENSMUST00000087897,…	12362	27	18082	1.30019	1	0.740364	0.726586
GOTERM_BP_DIRECT	GO:0007163~establishment or maintenance of cell polarity	24	0.161594	0.0409229	ENSMUST00000042345, ENSMUST00000162907, ENSMUST00000020078, ENSMUST00000111838, ENSMUST00000035167, ENSMUST00000000137, ENSMUST00000097897, ENSMUST00000021802, ENSMUST00000023507, ENSMUST00000132161, ENSMUST00000027498, ENSMUST00000191428, ENSMUST00000098495, ENSMUST00000139113, ENSMUST00000164751, ENSMUST00000051477, ENSMUST00000115781, ENSMUST00000191578, ENSMUST00000031565, ENSMUST00000002101,…	12362	27	18082	1.30019	1	0.740364	0.726586
GOTERM_BP_DIRECT	GO:0043966~histone H3 acetylation	39	0.262591	0.0415401	ENSMUST00000093039, ENSMUST00000018795, ENSMUST00000044620, ENSMUST00000031190, ENSMUST00000072514, ENSMUST00000098948, ENSMUST00000109090, ENSMUST00000128100, ENSMUST00000142392, ENSMUST00000000724, ENSMUST00000188402, ENSMUST00000108184, ENSMUST00000141116, ENSMUST00000027730, ENSMUST00000029611, ENSMUST00000032410, ENSMUST00000030731, ENSMUST00000113495, ENSMUST00000182964, ENSMUST00000088911,…	12362	47	18082	1.21374	1	0.750279	0.736317
GOTERM_BP_DIRECT	GO:0008543~fibroblast growth factor receptor signaling pathway	36	0.242392	0.0423396	ENSMUST00000061260, ENSMUST00000169273, ENSMUST00000068714, ENSMUST00000176228, ENSMUST00000022697, ENSMUST00000167377, ENSMUST00000078856, ENSMUST00000142494, ENSMUST00000165526, ENSMUST00000113296, ENSMUST00000033389, ENSMUST00000061578, ENSMUST00000020381, ENSMUST00000105898, ENSMUST00000100024, ENSMUST00000111816, ENSMUST00000022246, ENSMUST00000095529, ENSMUST00000043589, ENSMUST00000034014,…	12362	43	18082	1.22459	1	0.76115	0.746986
GOTERM_BP_DIRECT	GO:1990090~cellular response to nerve growth factor stimulus	27	0.181794	0.0423523	ENSMUST00000066652, ENSMUST00000102872, ENSMUST00000040320, ENSMUST00000103145, ENSMUST00000118100, ENSMUST00000122044, ENSMUST00000031492, ENSMUST00000058033, ENSMUST00000070575, ENSMUST00000185187, ENSMUST00000023171, ENSMUST00000001780, ENSMUST00000029712, ENSMUST00000033609, ENSMUST00000087366, ENSMUST00000101558, ENSMUST00000103118, ENSMUST00000024727, ENSMUST00000090678, ENSMUST00000037644,…	12362	31	18082	1.27397	1	0.76115	0.746986
GOTERM_BP_DIRECT	GO:0018279~protein N-linked glycosylation via asparagine	27	0.181794	0.0423523	ENSMUST00000120381, ENSMUST00000151689, ENSMUST00000174266, ENSMUST00000032143, ENSMUST00000030164, ENSMUST00000030263, ENSMUST00000169034, ENSMUST00000035010, ENSMUST00000092640, ENSMUST00000034537, ENSMUST00000079545, ENSMUST00000062804, ENSMUST00000138532, ENSMUST00000030538, ENSMUST00000183538, ENSMUST00000069994, ENSMUST00000124812, ENSMUST00000124992, ENSMUST00000174510, ENSMUST00000044278,…	12362	31	18082	1.27397	1	0.76115	0.746986
GOTERM_BP_DIRECT	GO:0014911~positive regulation of smooth muscle cell migration	33	0.222192	0.0428365	ENSMUST00000174069, ENSMUST00000017488, ENSMUST00000021028, ENSMUST00000126887, ENSMUST00000175894, ENSMUST00000189181, ENSMUST00000050544, ENSMUST00000159327, ENSMUST00000169234, ENSMUST00000000500, ENSMUST00000110036, ENSMUST00000113820, ENSMUST00000154617, ENSMUST00000029630, ENSMUST00000163226, ENSMUST00000095360, ENSMUST00000090826, ENSMUST00000029175, ENSMUST00000029771, ENSMUST00000103239,…	12362	39	18082	1.23768	1	0.764696	0.750466
GOTERM_BP_DIRECT	GO:0043085~positive regulation of catalytic activity	33	0.222192	0.0428365	ENSMUST00000018630, ENSMUST00000022535, ENSMUST00000156537, ENSMUST00000043898, ENSMUST00000018470, ENSMUST00000159327, ENSMUST00000096243, ENSMUST00000075641, ENSMUST00000112777, ENSMUST00000111106, ENSMUST00000062629, ENSMUST00000140643, ENSMUST00000000033, ENSMUST00000115453, ENSMUST00000053215, ENSMUST00000051477, ENSMUST00000163300, ENSMUST00000102568, ENSMUST00000169282, ENSMUST00000015894,…	12362	39	18082	1.23768	1	0.764696	0.750466
GOTERM_BP_DIRECT	GO:0043124~negative regulation of I-kappaB kinase/NF-kappaB signaling	33	0.222192	0.0428365	ENSMUST00000102597, ENSMUST00000090785, ENSMUST00000177511, ENSMUST00000180200, ENSMUST00000110636, ENSMUST00000097772, ENSMUST00000074216, ENSMUST00000169651, ENSMUST00000142392, ENSMUST00000036188, ENSMUST00000167374, ENSMUST00000007959, ENSMUST00000031106, ENSMUST00000105590, ENSMUST00000046177, ENSMUST00000145698, ENSMUST00000146028, ENSMUST00000023593, ENSMUST00000108889, ENSMUST00000021514,…	12362	39	18082	1.23768	1	0.764696	0.750466
GOTERM_BP_DIRECT	GO:0009617~response to bacterium	30	0.201993	0.0429019	ENSMUST00000047737, ENSMUST00000015622, ENSMUST00000029748, ENSMUST00000025867, ENSMUST00000084838, ENSMUST00000081103, ENSMUST00000003284, ENSMUST00000027015, ENSMUST00000115453, ENSMUST00000058429, ENSMUST00000051017, ENSMUST00000125925, ENSMUST00000121465, ENSMUST00000144086, ENSMUST00000070968, ENSMUST00000185091, ENSMUST00000063191, ENSMUST00000172754, ENSMUST00000055190, ENSMUST00000175765,…	12362	35	18082	1.25375	1	0.764696	0.750466
GOTERM_BP_DIRECT	GO:0031069~hair follicle morphogenesis	30	0.201993	0.0429019	ENSMUST00000002708, ENSMUST00000107508, ENSMUST00000065523, ENSMUST00000001456, ENSMUST00000038004, ENSMUST00000001812, ENSMUST00000028288, ENSMUST00000027377, ENSMUST00000163844, ENSMUST00000186402, ENSMUST00000051477, ENSMUST00000022287, ENSMUST00000023673, ENSMUST00000045288, ENSMUST00000021933, ENSMUST00000023710, ENSMUST00000042118, ENSMUST00000022246, ENSMUST00000017732, ENSMUST00000041407,…	12362	35	18082	1.25375	1	0.764696	0.750466
GOTERM_BP_DIRECT	GO:0001889~liver development	74	0.498249	0.044506	ENSMUST00000085591, ENSMUST00000060092, ENSMUST00000063084, ENSMUST00000049339, ENSMUST00000091514, ENSMUST00000024599, ENSMUST00000042985, ENSMUST00000098948, ENSMUST00000115528, ENSMUST00000032457, ENSMUST00000031445, ENSMUST00000034834, ENSMUST00000046191, ENSMUST00000028288, ENSMUST00000130491, ENSMUST00000039925, ENSMUST00000047762, ENSMUST00000086831, ENSMUST00000023673, ENSMUST00000107358,…	12362	95	18082	1.13937	1	0.777258	0.762794
GOTERM_BP_DIRECT	GO:0007095~mitotic G2 DNA damage checkpoint	17	0.114463	0.0446807	ENSMUST00000046859, ENSMUST00000092889, ENSMUST00000020576, ENSMUST00000003635, ENSMUST00000133436, ENSMUST00000134732, ENSMUST00000172947, ENSMUST00000035164, ENSMUST00000081314, ENSMUST00000032469, ENSMUST00000115632, ENSMUST00000030622, ENSMUST00000159699, ENSMUST00000162944, ENSMUST00000020099, ENSMUST00000132091, ENSMUST00000062000	12362	18	18082	1.38145	1	0.777258	0.762794
GOTERM_BP_DIRECT	GO:0021542~dentate gyrus development	17	0.114463	0.0446807	ENSMUST00000021932, ENSMUST00000174353, ENSMUST00000041099, ENSMUST00000111309, ENSMUST00000044767, ENSMUST00000001812, ENSMUST00000175916, ENSMUST00000013807, ENSMUST00000163888, ENSMUST00000111377, ENSMUST00000029611, ENSMUST00000161356, ENSMUST00000141662, ENSMUST00000019938, ENSMUST00000020692, ENSMUST00000120613, ENSMUST00000022262	12362	18	18082	1.38145	1	0.777258	0.762794
GOTERM_BP_DIRECT	GO:0072358~cardiovascular system development	17	0.114463	0.0446807	ENSMUST00000087122, ENSMUST00000021204, ENSMUST00000020568, ENSMUST00000172015, ENSMUST00000042767, ENSMUST00000113326, ENSMUST00000036210, ENSMUST00000050372, ENSMUST00000054014, ENSMUST00000096250, ENSMUST00000009689, ENSMUST00000001079, ENSMUST00000051633, ENSMUST00000015723, ENSMUST00000107626, ENSMUST00000044484, ENSMUST00000174064	12362	18	18082	1.38145	1	0.777258	0.762794
GOTERM_BP_DIRECT	GO:0051149~positive regulation of muscle cell differentiation	17	0.114463	0.0446807	ENSMUST00000147466, ENSMUST00000024931, ENSMUST00000180248, ENSMUST00000028190, ENSMUST00000100260, ENSMUST00000072514, ENSMUST00000167791, ENSMUST00000114634, ENSMUST00000135868, ENSMUST00000164359, ENSMUST00000035804, ENSMUST00000114752, ENSMUST00000051477, ENSMUST00000034754, ENSMUST00000105344, ENSMUST00000153076, ENSMUST00000088823, ENSMUST00000068664	12362	18	18082	1.38145	1	0.777258	0.762794
GOTERM_BP_DIRECT	GO:0002063~chondrocyte development	17	0.114463	0.0446807	ENSMUST00000040110, ENSMUST00000021922, ENSMUST00000034093, ENSMUST00000029948, ENSMUST00000162098, ENSMUST00000092155, ENSMUST00000000579, ENSMUST00000036372, ENSMUST00000177608, ENSMUST00000020507, ENSMUST00000084949, ENSMUST00000029625, ENSMUST00000113572, ENSMUST00000109249, ENSMUST00000087435, ENSMUST00000043172, ENSMUST00000032835	12362	18	18082	1.38145	1	0.777258	0.762794
GOTERM_BP_DIRECT	GO:0060996~dendritic spine development	17	0.114463	0.0446807	ENSMUST00000172330, ENSMUST00000105845, ENSMUST00000039373, ENSMUST00000156637, ENSMUST00000149800, ENSMUST00000045105, ENSMUST00000023467, ENSMUST00000161063, ENSMUST00000037285, ENSMUST00000022429, ENSMUST00000077741, ENSMUST00000097588, ENSMUST00000114654, ENSMUST00000033634, ENSMUST00000115799, ENSMUST00000099092, ENSMUST00000086421	12362	18	18082	1.38145	1	0.777258	0.762794
GOTERM_BP_DIRECT	GO:0032331~negative regulation of chondrocyte differentiation	17	0.114463	0.0446807	ENSMUST00000173598, ENSMUST00000023356, ENSMUST00000134996, ENSMUST00000099575, ENSMUST00000000579, ENSMUST00000074077, ENSMUST00000052296, ENSMUST00000061318, ENSMUST00000163844, ENSMUST00000139713, ENSMUST00000007757, ENSMUST00000108783, ENSMUST00000043172, ENSMUST00000063750, ENSMUST00000062483, ENSMUST00000040162, ENSMUST00000081496	12362	18	18082	1.38145	1	0.777258	0.762794
GOTERM_BP_DIRECT	GO:0014898~cardiac muscle hypertrophy in response to stress	17	0.114463	0.0446807	ENSMUST00000106406, ENSMUST00000118022, ENSMUST00000103231, ENSMUST00000103230, ENSMUST00000043138, ENSMUST00000032174, ENSMUST00000167278, ENSMUST00000070198, ENSMUST00000031423, ENSMUST00000163888, ENSMUST00000081857, ENSMUST00000047762, ENSMUST00000008021, ENSMUST00000102803, ENSMUST00000019924, ENSMUST00000109308, ENSMUST00000145823	12362	18	18082	1.38145	1	0.777258	0.762794
GOTERM_BP_DIRECT	GO:0060216~definitive hemopoiesis	17	0.114463	0.0446807	ENSMUST00000170089, ENSMUST00000098924, ENSMUST00000102671, ENSMUST00000093944, ENSMUST00000001326, ENSMUST00000109392, ENSMUST00000114689, ENSMUST00000037165, ENSMUST00000164107, ENSMUST00000048680, ENSMUST00000049241, ENSMUST00000030489, ENSMUST00000031224, ENSMUST00000060366, ENSMUST00000023673, ENSMUST00000144988, ENSMUST00000102689	12362	18	18082	1.38145	1	0.777258	0.762794
GOTERM_BP_DIRECT	GO:2000311~regulation of alpha-amino-3-hydroxy-5-methyl-4-isoxazole propionate selective glutamate receptor activity	17	0.114463	0.0446807	ENSMUST00000073935, ENSMUST00000107938, ENSMUST00000023138, ENSMUST00000118111, ENSMUST00000092891, ENSMUST00000056484, ENSMUST00000025805, ENSMUST00000075054, ENSMUST00000023291, ENSMUST00000163888, ENSMUST00000027795, ENSMUST00000019290, ENSMUST00000084615, ENSMUST00000136663, ENSMUST00000021066, ENSMUST00000160844, ENSMUST00000106742	12362	18	18082	1.38145	1	0.777258	0.762794
GOTERM_BP_DIRECT	GO:0001574~ganglioside biosynthetic process	17	0.114463	0.0446807	ENSMUST00000003509, ENSMUST00000044278, ENSMUST00000030263, ENSMUST00000034197, ENSMUST00000006914, ENSMUST00000092640, ENSMUST00000034537, ENSMUST00000137035, ENSMUST00000079545, ENSMUST00000189556, ENSMUST00000102818, ENSMUST00000026896, ENSMUST00000009732, ENSMUST00000025477, ENSMUST00000183538, ENSMUST00000069994, ENSMUST00000124812	12362	18	18082	1.38145	1	0.777258	0.762794
GOTERM_BP_DIRECT	GO:1900273~positive regulation of long-term synaptic potentiation	17	0.114463	0.0446807	ENSMUST00000021932, ENSMUST00000066545, ENSMUST00000110869, ENSMUST00000065668, ENSMUST00000076615, ENSMUST00000033142, ENSMUST00000075764, ENSMUST00000053880, ENSMUST00000038949, ENSMUST00000079754, ENSMUST00000116403, ENSMUST00000114960, ENSMUST00000142742, ENSMUST00000109235, ENSMUST00000161356, ENSMUST00000176250, ENSMUST00000087366	12362	18	18082	1.38145	1	0.777258	0.762794
GOTERM_BP_DIRECT	GO:0030111~regulation of Wnt signaling pathway	17	0.114463	0.0446807	ENSMUST00000069614, ENSMUST00000107739, ENSMUST00000176911, ENSMUST00000144883, ENSMUST00000040687, ENSMUST00000027837, ENSMUST00000025803, ENSMUST00000029611, ENSMUST00000108113, ENSMUST00000029625, ENSMUST00000064139, ENSMUST00000113280, ENSMUST00000053218, ENSMUST00000094917, ENSMUST00000125326, ENSMUST00000181609, ENSMUST00000052915	12362	18	18082	1.38145	1	0.777258	0.762794
GOTERM_BP_DIRECT	GO:0048856~anatomical structure development	17	0.114463	0.0446807	ENSMUST00000002708, ENSMUST00000045747, ENSMUST00000050029, ENSMUST00000041987, ENSMUST00000118578, ENSMUST00000110510, ENSMUST00000021813, ENSMUST00000052670, ENSMUST00000027066, ENSMUST00000048194, ENSMUST00000027298, ENSMUST00000108783, ENSMUST00000081726, ENSMUST00000028689, ENSMUST00000022561, ENSMUST00000175693, ENSMUST00000062483	12362	18	18082	1.38145	1	0.777258	0.762794
GOTERM_BP_DIRECT	GO:0001558~regulation of cell growth	47	0.316456	0.0452611	ENSMUST00000021603, ENSMUST00000022458, ENSMUST00000105707, ENSMUST00000111948, ENSMUST00000176228, ENSMUST00000018337, ENSMUST00000050027, ENSMUST00000029846, ENSMUST00000005218, ENSMUST00000018012, ENSMUST00000047817, ENSMUST00000188298, ENSMUST00000098666, ENSMUST00000109572, ENSMUST00000027377, ENSMUST00000111377, ENSMUST00000105691, ENSMUST00000087629, ENSMUST00000163389, ENSMUST00000089824,…	12362	58	18082	1.1853	1	0.784839	0.770234
GOTERM_BP_DIRECT	GO:0009611~response to wounding	47	0.316456	0.0452611	ENSMUST00000026917, ENSMUST00000129757, ENSMUST00000085591, ENSMUST00000067444, ENSMUST00000033093, ENSMUST00000111309, ENSMUST00000046963, ENSMUST00000093517, ENSMUST00000159327, ENSMUST00000035037, ENSMUST00000025944, ENSMUST00000000500, ENSMUST00000112935, ENSMUST00000154617, ENSMUST00000186620, ENSMUST00000034610, ENSMUST00000008016, ENSMUST00000030814, ENSMUST00000060366, ENSMUST00000045288,…	12362	58	18082	1.1853	1	0.784839	0.770234
GOTERM_BP_DIRECT	GO:0007204~positive regulation of cytosolic calcium ion concentration	112	0.754107	0.0467994	ENSMUST00000114913, ENSMUST00000031093, ENSMUST00000169198, ENSMUST00000028881, ENSMUST00000186889, ENSMUST00000002091, ENSMUST00000029331, ENSMUST00000021796, ENSMUST00000028190, ENSMUST00000041901, ENSMUST00000171425, ENSMUST00000036653, ENSMUST00000035565, ENSMUST00000057893, ENSMUST00000032322, ENSMUST00000086101, ENSMUST00000124189, ENSMUST00000017961, ENSMUST00000066412, ENSMUST00000071968,…	12362	148	18082	1.10691	1	0.810219	0.795142
GOTERM_BP_DIRECT	GO:0006413~translational initiation	44	0.296256	0.0469519	ENSMUST00000000804, ENSMUST00000023869, ENSMUST00000154219, ENSMUST00000066675, ENSMUST00000132728, ENSMUST00000050328, ENSMUST00000043757, ENSMUST00000036125, ENSMUST00000029803, ENSMUST00000099735, ENSMUST00000166123, ENSMUST00000003320, ENSMUST00000113235, ENSMUST00000032992, ENSMUST00000100507, ENSMUST00000080536, ENSMUST00000147117, ENSMUST00000149119, ENSMUST00000084215, ENSMUST00000162415,…	12362	54	18082	1.19184	1	0.811566	0.796463
GOTERM_BP_DIRECT	GO:0022008~neurogenesis	52	0.350121	0.0490976	ENSMUST00000061260, ENSMUST00000108719, ENSMUST00000044125, ENSMUST00000144099, ENSMUST00000049811, ENSMUST00000098948, ENSMUST00000138603, ENSMUST00000111963, ENSMUST00000023191, ENSMUST00000063710, ENSMUST00000113470, ENSMUST00000063750, ENSMUST00000049507, ENSMUST00000023734, ENSMUST00000173320, ENSMUST00000103133, ENSMUST00000022721, ENSMUST00000105818, ENSMUST00000179669, ENSMUST00000010044,…	12362	65	18082	1.17017	1	0.836296	0.820734
GOTERM_BP_DIRECT	GO:0046579~positive regulation of Ras protein signal transduction	20	0.134662	0.0494268	ENSMUST00000150300, ENSMUST00000068714, ENSMUST00000022246, ENSMUST00000037048, ENSMUST00000169861, ENSMUST00000058295, ENSMUST00000026572, ENSMUST00000007800, ENSMUST00000070181, ENSMUST00000032811, ENSMUST00000189545, ENSMUST00000005066, ENSMUST00000095360, ENSMUST00000079812, ENSMUST00000105283, ENSMUST00000164960, ENSMUST00000035952, ENSMUST00000029712, ENSMUST00000014743, ENSMUST00000102534	12362	22	18082	1.32973	1	0.836296	0.820734
GOTERM_BP_DIRECT	GO:0051497~negative regulation of stress fiber assembly	20	0.134662	0.0494268	ENSMUST00000111838, ENSMUST00000098826, ENSMUST00000102790, ENSMUST00000036355, ENSMUST00000174608, ENSMUST00000058178, ENSMUST00000150857, ENSMUST00000188710, ENSMUST00000055676, ENSMUST00000081851, ENSMUST00000035813, ENSMUST00000098243, ENSMUST00000164311, ENSMUST00000139146, ENSMUST00000024840, ENSMUST00000178254, ENSMUST00000034717, ENSMUST00000028020, ENSMUST00000084241, ENSMUST00000182958	12362	22	18082	1.32973	1	0.836296	0.820734
GOTERM_BP_DIRECT	GO:0045671~negative regulation of osteoclast differentiation	20	0.134662	0.0494268	ENSMUST00000071325, ENSMUST00000072999, ENSMUST00000020575, ENSMUST00000159866, ENSMUST00000050467, ENSMUST00000035651, ENSMUST00000110978, ENSMUST00000169387, ENSMUST00000099126, ENSMUST00000032260, ENSMUST00000098666, ENSMUST00000163844, ENSMUST00000028633, ENSMUST00000025092, ENSMUST00000142388, ENSMUST00000033952, ENSMUST00000055518, ENSMUST00000086975, ENSMUST00000044155, ENSMUST00000022150	12362	22	18082	1.32973	1	0.836296	0.820734
GOTERM_BP_DIRECT	GO:0009948~anterior/posterior axis specification	20	0.134662	0.0494268	ENSMUST00000068952, ENSMUST00000049339, ENSMUST00000042412, ENSMUST00000097739, ENSMUST00000018842, ENSMUST00000034991, ENSMUST00000000127, ENSMUST00000035075, ENSMUST00000114857, ENSMUST00000074077, ENSMUST00000033689, ENSMUST00000109140, ENSMUST00000163568, ENSMUST00000163844, ENSMUST00000187048, ENSMUST00000031650, ENSMUST00000025521, ENSMUST00000019924, ENSMUST00000030917, ENSMUST00000048430	12362	22	18082	1.32973	1	0.836296	0.820734
GOTERM_BP_DIRECT	GO:0035924~cellular response to vascular endothelial growth factor stimulus	20	0.134662	0.0494268	ENSMUST00000026917, ENSMUST00000024747, ENSMUST00000023779, ENSMUST00000063084, ENSMUST00000016672, ENSMUST00000110529, ENSMUST00000001059, ENSMUST00000113516, ENSMUST00000002765, ENSMUST00000128260, ENSMUST00000020617, ENSMUST00000028288, ENSMUST00000029574, ENSMUST00000001780, ENSMUST00000114752, ENSMUST00000076260, ENSMUST00000086104, ENSMUST00000145698, ENSMUST00000102517, ENSMUST00000065086	12362	22	18082	1.32973	1	0.836296	0.820734
GOTERM_BP_DIRECT	GO:0010719~negative regulation of epithelial to mesenchymal transition	20	0.134662	0.0494268	ENSMUST00000020266, ENSMUST00000105707, ENSMUST00000171225, ENSMUST00000020608, ENSMUST00000103171, ENSMUST00000027727, ENSMUST00000001536, ENSMUST00000038770, ENSMUST00000029566, ENSMUST00000108493, ENSMUST00000035667, ENSMUST00000033952, ENSMUST00000029625, ENSMUST00000031224, ENSMUST00000064910, ENSMUST00000109964, ENSMUST00000145698, ENSMUST00000063775, ENSMUST00000044380, ENSMUST00000025570	12362	22	18082	1.32973	1	0.836296	0.820734
GOTERM_BP_DIRECT	GO:0006928~movement of cell or subcellular component	20	0.134662	0.0494268	ENSMUST00000067268, ENSMUST00000172450, ENSMUST00000103203, ENSMUST00000072519, ENSMUST00000016771, ENSMUST00000126112, ENSMUST00000103172, ENSMUST00000095440, ENSMUST00000110036, ENSMUST00000097897, ENSMUST00000032492, ENSMUST00000038275, ENSMUST00000052332, ENSMUST00000028279, ENSMUST00000111030, ENSMUST00000108574, ENSMUST00000116560, ENSMUST00000030317, ENSMUST00000032978, ENSMUST00000084241	12362	22	18082	1.32973	1	0.836296	0.820734
GOTERM_BP_DIRECT	GO:0021795~cerebral cortex cell migration	13	0.0875303	0.0499026	ENSMUST00000020523, ENSMUST00000064165, ENSMUST00000105802, ENSMUST00000038447, ENSMUST00000033473, ENSMUST00000020329, ENSMUST00000001536, ENSMUST00000007959, ENSMUST00000112532, ENSMUST00000034566, ENSMUST00000032322, ENSMUST00000106830, ENSMUST00000101225	12362	13	18082	1.46271	1	0.836296	0.820734
GOTERM_BP_DIRECT	GO:0003085~negative regulation of systemic arterial blood pressure	13	0.0875303	0.0499026	ENSMUST00000103231, ENSMUST00000103230, ENSMUST00000003635, ENSMUST00000080418, ENSMUST00000078856, ENSMUST00000165232, ENSMUST00000093893, ENSMUST00000116436, ENSMUST00000026265, ENSMUST00000085818, ENSMUST00000076052, ENSMUST00000087435, ENSMUST00000029084	12362	13	18082	1.46271	1	0.836296	0.820734
GOTERM_BP_DIRECT	GO:1902287~semaphorin-plexin signaling pathway involved in axon guidance	13	0.0875303	0.0499026	ENSMUST00000026917, ENSMUST00000015511, ENSMUST00000099337, ENSMUST00000004326, ENSMUST00000072093, ENSMUST00000163139, ENSMUST00000114155, ENSMUST00000109331, ENSMUST00000027952, ENSMUST00000002079, ENSMUST00000030714, ENSMUST00000115096, ENSMUST00000080560	12362	13	18082	1.46271	1	0.836296	0.820734
GOTERM_BP_DIRECT	GO:0010717~regulation of epithelial to mesenchymal transition	13	0.0875303	0.0499026	ENSMUST00000147495, ENSMUST00000111838, ENSMUST00000026999, ENSMUST00000036355, ENSMUST00000099575, ENSMUST00000188710, ENSMUST00000034913, ENSMUST00000007757, ENSMUST00000028679, ENSMUST00000064405, ENSMUST00000020493, ENSMUST00000052946, ENSMUST00000166905	12362	13	18082	1.46271	1	0.836296	0.820734
GOTERM_BP_DIRECT	GO:0002087~regulation of respiratory gaseous exchange by neurological system process	13	0.0875303	0.0499026	ENSMUST00000100750, ENSMUST00000118111, ENSMUST00000021641, ENSMUST00000056484, ENSMUST00000075054, ENSMUST00000114510, ENSMUST00000037746, ENSMUST00000160104, ENSMUST00000085913, ENSMUST00000113132, ENSMUST00000012664, ENSMUST00000102716, ENSMUST00000086465	12362	13	18082	1.46271	1	0.836296	0.820734
GOTERM_BP_DIRECT	GO:0098655~cation transmembrane transport	13	0.0875303	0.0499026	ENSMUST00000093844, ENSMUST00000041447, ENSMUST00000022620, ENSMUST00000079463, ENSMUST00000112478, ENSMUST00000168383, ENSMUST00000028465, ENSMUST00000034854, ENSMUST00000100737, ENSMUST00000021141, ENSMUST00000102999, ENSMUST00000031429, ENSMUST00000087213	12362	13	18082	1.46271	1	0.836296	0.820734
GOTERM_BP_DIRECT	GO:1902857~positive regulation of nonmotile primary cilium assembly	13	0.0875303	0.0499026	ENSMUST00000065302, ENSMUST00000165594, ENSMUST00000131145, ENSMUST00000033497, ENSMUST00000138603, ENSMUST00000109099, ENSMUST00000080036, ENSMUST00000028740, ENSMUST00000121979, ENSMUST00000030895, ENSMUST00000093907, ENSMUST00000009157, ENSMUST00000027032	12362	13	18082	1.46271	1	0.836296	0.820734
GOTERM_BP_DIRECT	GO:0070932~histone H3 deacetylation	13	0.0875303	0.0499026	ENSMUST00000110819, ENSMUST00000102597, ENSMUST00000170068, ENSMUST00000021606, ENSMUST00000142392, ENSMUST00000097644, ENSMUST00000031984, ENSMUST00000146809, ENSMUST00000030623, ENSMUST00000086556, ENSMUST00000146028, ENSMUST00000105510, ENSMUST00000069620	12362	13	18082	1.46271	1	0.836296	0.820734
GOTERM_BP_DIRECT	GO:0002024~diet induced thermogenesis	13	0.0875303	0.0499026	ENSMUST00000071968, ENSMUST00000040496, ENSMUST00000024755, ENSMUST00000171644, ENSMUST00000034146, ENSMUST00000002457, ENSMUST00000035780, ENSMUST00000053640, ENSMUST00000108470, ENSMUST00000038949, ENSMUST00000057942, ENSMUST00000081438, ENSMUST00000027581	12362	13	18082	1.46271	1	0.836296	0.820734
GOTERM_BP_DIRECT	GO:0040037~negative regulation of fibroblast growth factor receptor signaling pathway	13	0.0875303	0.0499026	ENSMUST00000045747, ENSMUST00000022709, ENSMUST00000177608, ENSMUST00000111656, ENSMUST00000039559, ENSMUST00000000122, ENSMUST00000109249, ENSMUST00000013633, ENSMUST00000047577, ENSMUST00000045970, ENSMUST00000063465, ENSMUST00000053949, ENSMUST00000108107	12362	13	18082	1.46271	1	0.836296	0.820734
GOTERM_BP_DIRECT	GO:0033169~histone H3-K9 demethylation	13	0.0875303	0.0499026	ENSMUST00000043775, ENSMUST00000173102, ENSMUST00000002305, ENSMUST00000035540, ENSMUST00000065509, ENSMUST00000058796, ENSMUST00000077851, ENSMUST00000051446, ENSMUST00000116273, ENSMUST00000046950, ENSMUST00000141507, ENSMUST00000024121, ENSMUST00000022691	12362	13	18082	1.46271	1	0.836296	0.820734
GOTERM_BP_DIRECT	GO:0007595~lactation	38	0.255858	0.0500776	ENSMUST00000152831, ENSMUST00000111807, ENSMUST00000121473, ENSMUST00000000642, ENSMUST00000110461, ENSMUST00000035804, ENSMUST00000114960, ENSMUST00000111398, ENSMUST00000115453, ENSMUST00000135884, ENSMUST00000064725, ENSMUST00000022100, ENSMUST00000063578, ENSMUST00000087867, ENSMUST00000107358, ENSMUST00000113271, ENSMUST00000087366, ENSMUST00000155272, ENSMUST00000155957, ENSMUST00000093962,…	12362	46	18082	1.20832	1	0.836296	0.820734
GOTERM_BP_DIRECT	GO:0034644~cellular response to UV	38	0.255858	0.0500776	ENSMUST00000171474, ENSMUST00000033093, ENSMUST00000065523, ENSMUST00000101341, ENSMUST00000133533, ENSMUST00000094324, ENSMUST00000032877, ENSMUST00000004774, ENSMUST00000031508, ENSMUST00000049920, ENSMUST00000024123, ENSMUST00000055518, ENSMUST00000021692, ENSMUST00000107679, ENSMUST00000172271, ENSMUST00000025034, ENSMUST00000068387, ENSMUST00000148508, ENSMUST00000129049, ENSMUST00000151793,…	12362	46	18082	1.20832	1	0.836296	0.820734
GOTERM_BP_DIRECT	GO:0019722~calcium-mediated signaling	38	0.255858	0.0500776	ENSMUST00000040440, ENSMUST00000107748, ENSMUST00000066412, ENSMUST00000044306, ENSMUST00000072018, ENSMUST00000180103, ENSMUST00000070198, ENSMUST00000030384, ENSMUST00000036362, ENSMUST00000032997, ENSMUST00000027431, ENSMUST00000060747, ENSMUST00000060005, ENSMUST00000102927, ENSMUST00000060642, ENSMUST00000151590, ENSMUST00000044792, ENSMUST00000024826, ENSMUST00000037261, ENSMUST00000021932,…	12362	46	18082	1.20832	1	0.836296	0.820734
GOTERM_BP_DIRECT	GO:1902476~chloride transmembrane transport	35	0.235658	0.0513908	ENSMUST00000024755, ENSMUST00000124341, ENSMUST00000004428, ENSMUST00000039697, ENSMUST00000054472, ENSMUST00000040729, ENSMUST00000037099, ENSMUST00000142888, ENSMUST00000050880, ENSMUST00000135043, ENSMUST00000058787, ENSMUST00000031122, ENSMUST00000000572, ENSMUST00000049027, ENSMUST00000023670, ENSMUST00000140407, ENSMUST00000070725, ENSMUST00000000619, ENSMUST00000129423, ENSMUST00000071874,…	12362	42	18082	1.21892	1	0.84763	0.831857
GOTERM_BP_DIRECT	GO:0010811~positive regulation of cell-substrate adhesion	35	0.235658	0.0513908	ENSMUST00000089332, ENSMUST00000017488, ENSMUST00000020898, ENSMUST00000042744, ENSMUST00000155249, ENSMUST00000023128, ENSMUST00000020078, ENSMUST00000091932, ENSMUST00000029846, ENSMUST00000129670, ENSMUST00000054351, ENSMUST00000028619, ENSMUST00000025893, ENSMUST00000031243, ENSMUST00000080537, ENSMUST00000081769, ENSMUST00000029633, ENSMUST00000121820, ENSMUST00000027373, ENSMUST00000065796,…	12362	42	18082	1.21892	1	0.84763	0.831857
GOTERM_BP_DIRECT	GO:0030155~regulation of cell adhesion	35	0.235658	0.0513908	ENSMUST00000122064, ENSMUST00000015100, ENSMUST00000110036, ENSMUST00000047817, ENSMUST00000056820, ENSMUST00000055676, ENSMUST00000092070, ENSMUST00000076260, ENSMUST00000159258, ENSMUST00000111493, ENSMUST00000020220, ENSMUST00000107358, ENSMUST00000102724, ENSMUST00000086399, ENSMUST00000106305, ENSMUST00000065796, ENSMUST00000022622, ENSMUST00000088790, ENSMUST00000035565, ENSMUST00000070663,…	12362	42	18082	1.21892	1	0.84763	0.831857
GOTERM_BP_DIRECT	GO:0007162~negative regulation of cell adhesion	35	0.235658	0.0513908	ENSMUST00000174069, ENSMUST00000111669, ENSMUST00000034187, ENSMUST00000050780, ENSMUST00000110040, ENSMUST00000107596, ENSMUST00000109331, ENSMUST00000002079, ENSMUST00000109552, ENSMUST00000053218, ENSMUST00000107377, ENSMUST00000164919, ENSMUST00000055518, ENSMUST00000082059, ENSMUST00000120754, ENSMUST00000045008, ENSMUST00000067458, ENSMUST00000064240, ENSMUST00000022921, ENSMUST00000032909,…	12362	42	18082	1.21892	1	0.84763	0.831857
GOTERM_BP_DIRECT	GO:0010667~negative regulation of cardiac muscle cell apoptotic process	23	0.154861	0.051915	ENSMUST00000065796, ENSMUST00000019631, ENSMUST00000175894, ENSMUST00000102672, ENSMUST00000118022, ENSMUST00000040104, ENSMUST00000099712, ENSMUST00000075641, ENSMUST00000161123, ENSMUST00000114313, ENSMUST00000034049, ENSMUST00000112066, ENSMUST00000029625, ENSMUST00000163389, ENSMUST00000102927, ENSMUST00000014920, ENSMUST00000015723, ENSMUST00000015800, ENSMUST00000109536, ENSMUST00000146028,…	12362	26	18082	1.29393	1	0.84763	0.831857
GOTERM_BP_DIRECT	GO:0001944~vasculature development	23	0.154861	0.051915	ENSMUST00000002708, ENSMUST00000024747, ENSMUST00000025659, ENSMUST00000049339, ENSMUST00000152782, ENSMUST00000144883, ENSMUST00000164097, ENSMUST00000000388, ENSMUST00000026558, ENSMUST00000074077, ENSMUST00000020617, ENSMUST00000110461, ENSMUST00000034429, ENSMUST00000163844, ENSMUST00000029611, ENSMUST00000001179, ENSMUST00000038107, ENSMUST00000049930, ENSMUST00000102926, ENSMUST00000177330,…	12362	26	18082	1.29393	1	0.84763	0.831857
GOTERM_BP_DIRECT	GO:0048545~response to steroid hormone	23	0.154861	0.051915	ENSMUST00000067258, ENSMUST00000107748, ENSMUST00000147991, ENSMUST00000097709, ENSMUST00000067925, ENSMUST00000034453, ENSMUST00000078019, ENSMUST00000189400, ENSMUST00000079597, ENSMUST00000112751, ENSMUST00000095074, ENSMUST00000102919, ENSMUST00000031243, ENSMUST00000159159, ENSMUST00000033720, ENSMUST00000088217, ENSMUST00000053306, ENSMUST00000061101, ENSMUST00000155285, ENSMUST00000023295,…	12362	26	18082	1.29393	1	0.84763	0.831857
GOTERM_BP_DIRECT	GO:0050768~negative regulation of neurogenesis	23	0.154861	0.051915	ENSMUST00000176500, ENSMUST00000045218, ENSMUST00000037182, ENSMUST00000032180, ENSMUST00000092966, ENSMUST00000108809, ENSMUST00000179569, ENSMUST00000010044, ENSMUST00000030036, ENSMUST00000028288, ENSMUST00000023171, ENSMUST00000028881, ENSMUST00000060989, ENSMUST00000027367, ENSMUST00000080359, ENSMUST00000169415, ENSMUST00000026259, ENSMUST00000049005, ENSMUST00000009143, ENSMUST00000108315,…	12362	26	18082	1.29393	1	0.84763	0.831857
GOTERM_BP_DIRECT	GO:0050905~neuromuscular process	23	0.154861	0.051915	ENSMUST00000044116, ENSMUST00000100750, ENSMUST00000154537, ENSMUST00000100024, ENSMUST00000018156, ENSMUST00000120363, ENSMUST00000095529, ENSMUST00000034441, ENSMUST00000028515, ENSMUST00000114308, ENSMUST00000001699, ENSMUST00000121390, ENSMUST00000055168, ENSMUST00000112532, ENSMUST00000135043, ENSMUST00000061745, ENSMUST00000159840, ENSMUST00000051950, ENSMUST00000082209, ENSMUST00000167479,…	12362	26	18082	1.29393	1	0.84763	0.831857
GOTERM_BP_DIRECT	GO:0046513~ceramide biosynthetic process	23	0.154861	0.051915	ENSMUST00000021424, ENSMUST00000090246, ENSMUST00000021920, ENSMUST00000021268, ENSMUST00000119430, ENSMUST00000155411, ENSMUST00000099514, ENSMUST00000170117, ENSMUST00000171529, ENSMUST00000167978, ENSMUST00000028426, ENSMUST00000036424, ENSMUST00000056228, ENSMUST00000098032, ENSMUST00000109035, ENSMUST00000100737, ENSMUST00000021141, ENSMUST00000046983, ENSMUST00000031977, ENSMUST00000036819,…	12362	26	18082	1.29393	1	0.84763	0.831857
GOTERM_BP_DIRECT	GO:0043278~response to morphine	23	0.154861	0.051915	ENSMUST00000065211, ENSMUST00000023814, ENSMUST00000067258, ENSMUST00000089230, ENSMUST00000103221, ENSMUST00000075764, ENSMUST00000114308, ENSMUST00000038027, ENSMUST00000025867, ENSMUST00000033394, ENSMUST00000185187, ENSMUST00000057188, ENSMUST00000097275, ENSMUST00000003640, ENSMUST00000034029, ENSMUST00000029822, ENSMUST00000069451, ENSMUST00000013842, ENSMUST00000125716, ENSMUST00000160777,…	12362	26	18082	1.29393	1	0.84763	0.831857
GOTERM_BP_DIRECT	GO:0006829~zinc II ion transport	23	0.154861	0.051915	ENSMUST00000047726, ENSMUST00000067246, ENSMUST00000061093, ENSMUST00000070726, ENSMUST00000020420, ENSMUST00000042657, ENSMUST00000044954, ENSMUST00000042666, ENSMUST00000015467, ENSMUST00000169397, ENSMUST00000162372, ENSMUST00000180196, ENSMUST00000179074, ENSMUST00000079976, ENSMUST00000005952, ENSMUST00000031037, ENSMUST00000117276, ENSMUST00000068044, ENSMUST00000067485, ENSMUST00000105874,…	12362	26	18082	1.29393	1	0.84763	0.831857
GOTERM_BP_DIRECT	GO:1903146~regulation of mitophagy	23	0.154861	0.051915	ENSMUST00000094218, ENSMUST00000034270, ENSMUST00000015664, ENSMUST00000023477, ENSMUST00000076957, ENSMUST00000020846, ENSMUST00000111115, ENSMUST00000116514, ENSMUST00000032457, ENSMUST00000029214, ENSMUST00000136252, ENSMUST00000026322, ENSMUST00000106296, ENSMUST00000006377, ENSMUST00000023100, ENSMUST00000102758, ENSMUST00000107679, ENSMUST00000071739, ENSMUST00000063982, ENSMUST00000033407,…	12362	26	18082	1.29393	1	0.84763	0.831857
GOTERM_BP_DIRECT	GO:0001954~positive regulation of cell-matrix adhesion	23	0.154861	0.051915	ENSMUST00000021028, ENSMUST00000076817, ENSMUST00000103178, ENSMUST00000022622, ENSMUST00000155797, ENSMUST00000165232, ENSMUST00000035075, ENSMUST00000078357, ENSMUST00000073387, ENSMUST00000095114, ENSMUST00000023507, ENSMUST00000099241, ENSMUST00000165117, ENSMUST00000111493, ENSMUST00000163389, ENSMUST00000114000, ENSMUST00000014743, ENSMUST00000033919, ENSMUST00000191046, ENSMUST00000049022,…	12362	26	18082	1.29393	1	0.84763	0.831857
GOTERM_BP_DIRECT	GO:0007601~visual perception	101	0.680043	0.0519276	ENSMUST00000038160, ENSMUST00000024954, ENSMUST00000035695, ENSMUST00000077772, ENSMUST00000021290, ENSMUST00000027554, ENSMUST00000027032, ENSMUST00000033827, ENSMUST00000045028, ENSMUST00000171427, ENSMUST00000057015, ENSMUST00000110177, ENSMUST00000026455, ENSMUST00000057405, ENSMUST00000024035, ENSMUST00000102517, ENSMUST00000025761, ENSMUST00000102999, ENSMUST00000029562, ENSMUST00000009174,…	12362	133	18082	1.11078	1	0.84763	0.831857
GOTERM_BP_DIRECT	GO:0032355~response to estradiol	78	0.525182	0.0522088	ENSMUST00000069789, ENSMUST00000032180, ENSMUST00000145463, ENSMUST00000067327, ENSMUST00000020991, ENSMUST00000034562, ENSMUST00000034243, ENSMUST00000097530, ENSMUST00000057167, ENSMUST00000074058, ENSMUST00000055698, ENSMUST00000183693, ENSMUST00000163844, ENSMUST00000049460, ENSMUST00000032454, ENSMUST00000109774, ENSMUST00000150261, ENSMUST00000030834, ENSMUST00000107358, ENSMUST00000089669,…	12362	101	18082	1.12962	1	0.849176	0.833374
GOTERM_BP_DIRECT	GO:0000723~telomere maintenance	32	0.215459	0.0524135	ENSMUST00000146053, ENSMUST00000100399, ENSMUST00000145440, ENSMUST00000130145, ENSMUST00000033991, ENSMUST00000128483, ENSMUST00000188371, ENSMUST00000115329, ENSMUST00000152979, ENSMUST00000025729, ENSMUST00000108023, ENSMUST00000185633, ENSMUST00000027379, ENSMUST00000029435, ENSMUST00000027777, ENSMUST00000061852, ENSMUST00000087328, ENSMUST00000049369, ENSMUST00000023352, ENSMUST00000092907,…	12362	38	18082	1.23175	1	0.849176	0.833374
GOTERM_BP_DIRECT	GO:0048873~homeostasis of number of cells within a tissue	32	0.215459	0.0524135	ENSMUST00000100770, ENSMUST00000033093, ENSMUST00000018156, ENSMUST00000170089, ENSMUST00000168269, ENSMUST00000168841, ENSMUST00000001812, ENSMUST00000033502, ENSMUST00000027475, ENSMUST00000033427, ENSMUST00000080537, ENSMUST00000032399, ENSMUST00000027810, ENSMUST00000014743, ENSMUST00000178114, ENSMUST00000023053, ENSMUST00000092907, ENSMUST00000059193, ENSMUST00000024747, ENSMUST00000111416,…	12362	38	18082	1.23175	1	0.849176	0.833374
GOTERM_BP_DIRECT	GO:0042220~response to cocaine	32	0.215459	0.0524135	ENSMUST00000103221, ENSMUST00000020991, ENSMUST00000189181, ENSMUST00000065987, ENSMUST00000094361, ENSMUST00000097530, ENSMUST00000075764, ENSMUST00000057188, ENSMUST00000183482, ENSMUST00000166811, ENSMUST00000114124, ENSMUST00000032454, ENSMUST00000109774, ENSMUST00000132375, ENSMUST00000030814, ENSMUST00000022100, ENSMUST00000051416, ENSMUST00000105510, ENSMUST00000163966, ENSMUST00000105611,…	12362	38	18082	1.23175	1	0.849176	0.833374
GOTERM_BP_DIRECT	GO:0070534~protein K63-linked ubiquitination	32	0.215459	0.0524135	ENSMUST00000020657, ENSMUST00000171474, ENSMUST00000172485, ENSMUST00000072578, ENSMUST00000021761, ENSMUST00000015622, ENSMUST00000034740, ENSMUST00000004949, ENSMUST00000115777, ENSMUST00000030992, ENSMUST00000166615, ENSMUST00000058688, ENSMUST00000120475, ENSMUST00000047203, ENSMUST00000082152, ENSMUST00000013338, ENSMUST00000042052, ENSMUST00000176555, ENSMUST00000171165, ENSMUST00000099329,…	12362	38	18082	1.23175	1	0.849176	0.833374
GOTERM_BP_DIRECT	GO:0032570~response to progesterone	26	0.175061	0.0529413	ENSMUST00000074519, ENSMUST00000047419, ENSMUST00000145463, ENSMUST00000038027, ENSMUST00000025867, ENSMUST00000128260, ENSMUST00000055698, ENSMUST00000031122, ENSMUST00000115453, ENSMUST00000025850, ENSMUST00000141630, ENSMUST00000003687, ENSMUST00000003640, ENSMUST00000045288, ENSMUST00000067075, ENSMUST00000046891, ENSMUST00000021674, ENSMUST00000020846, ENSMUST00000111356, ENSMUST00000030964,…	12362	30	18082	1.26768	1	0.85614	0.840208
GOTERM_BP_DIRECT	GO:0050715~positive regulation of cytokine secretion	29	0.19526	0.053001	ENSMUST00000016673, ENSMUST00000066412, ENSMUST00000022853, ENSMUST00000165232, ENSMUST00000108481, ENSMUST00000028882, ENSMUST00000164513, ENSMUST00000027431, ENSMUST00000032239, ENSMUST00000003284, ENSMUST00000030693, ENSMUST00000027015, ENSMUST00000062246, ENSMUST00000120135, ENSMUST00000029175, ENSMUST00000105930, ENSMUST00000089188, ENSMUST00000101491, ENSMUST00000114548, ENSMUST00000151714,…	12362	34	18082	1.2476	1	0.85614	0.840208
GOTERM_BP_DIRECT	GO:0001541~ovarian follicle development	46	0.309723	0.0535375	ENSMUST00000042345, ENSMUST00000062292, ENSMUST00000033093, ENSMUST00000045898, ENSMUST00000159327, ENSMUST00000169357, ENSMUST00000034187, ENSMUST00000125172, ENSMUST00000074077, ENSMUST00000024916, ENSMUST00000037330, ENSMUST00000005815, ENSMUST00000190827, ENSMUST00000041618, ENSMUST00000025393, ENSMUST00000116403, ENSMUST00000003320, ENSMUST00000133564, ENSMUST00000089688, ENSMUST00000086399,…	12362	57	18082	1.18043	1	0.86224	0.846195
GOTERM_BP_DIRECT	GO:0045727~positive regulation of translation	46	0.309723	0.0535375	ENSMUST00000000804, ENSMUST00000069107, ENSMUST00000174882, ENSMUST00000100375, ENSMUST00000100672, ENSMUST00000048129, ENSMUST00000043757, ENSMUST00000180248, ENSMUST00000103221, ENSMUST00000148810, ENSMUST00000058295, ENSMUST00000116639, ENSMUST00000075641, ENSMUST00000070690, ENSMUST00000007959, ENSMUST00000154617, ENSMUST00000076265, ENSMUST00000003320, ENSMUST00000131184, ENSMUST00000111773,…	12362	57	18082	1.18043	1	0.86224	0.846195
GOTERM_BP_DIRECT	GO:0002230~positive regulation of defense response to virus by host	93	0.626178	0.0544728	ENSMUST00000019721, ENSMUST00000068456, ENSMUST00000091752, ENSMUST00000065587, ENSMUST00000118364, ENSMUST00000038600, ENSMUST00000115728, ENSMUST00000031891, ENSMUST00000146071, ENSMUST00000036188, ENSMUST00000034164, ENSMUST00000110677, ENSMUST00000112268, ENSMUST00000018909, ENSMUST00000085708, ENSMUST00000008477, ENSMUST00000032376, ENSMUST00000167403, ENSMUST00000159236, ENSMUST00000009689,…	12362	122	18082	1.11502	1	0.876003	0.859702
GOTERM_BP_DIRECT	GO:0045860~positive regulation of protein kinase activity	51	0.343388	0.0574655	ENSMUST00000167377, ENSMUST00000029846, ENSMUST00000039259, ENSMUST00000110036, ENSMUST00000023829, ENSMUST00000095114, ENSMUST00000031324, ENSMUST00000008878, ENSMUST00000160379, ENSMUST00000014743, ENSMUST00000023593, ENSMUST00000024044, ENSMUST00000090678, ENSMUST00000131563, ENSMUST00000010044, ENSMUST00000017153, ENSMUST00000030784, ENSMUST00000079857, ENSMUST00000161356, ENSMUST00000092937,…	12362	64	18082	1.1656	1	0.922764	0.905592
GOTERM_BP_DIRECT	GO:0030048~actin filament-based movement	16	0.10773	0.0590052	ENSMUST00000090269, ENSMUST00000037480, ENSMUST00000016771, ENSMUST00000094681, ENSMUST00000046390, ENSMUST00000033505, ENSMUST00000081857, ENSMUST00000159786, ENSMUST00000109854, ENSMUST00000123128, ENSMUST00000163746, ENSMUST00000107899, ENSMUST00000084241, ENSMUST00000107128, ENSMUST00000168839, ENSMUST00000102611	12362	17	18082	1.37667	1	0.925581	0.908357
GOTERM_BP_DIRECT	GO:0006895~Golgi to endosome transport	16	0.10773	0.0590052	ENSMUST00000102632, ENSMUST00000185919, ENSMUST00000014694, ENSMUST00000143241, ENSMUST00000045004, ENSMUST00000043589, ENSMUST00000070524, ENSMUST00000135823, ENSMUST00000125086, ENSMUST00000111611, ENSMUST00000113025, ENSMUST00000179074, ENSMUST00000026254, ENSMUST00000037557, ENSMUST00000102729, ENSMUST00000125925	12362	17	18082	1.37667	1	0.925581	0.908357
GOTERM_BP_DIRECT	GO:0046907~intracellular transport	16	0.10773	0.0590052	ENSMUST00000020775, ENSMUST00000018625, ENSMUST00000090546, ENSMUST00000045105, ENSMUST00000010298, ENSMUST00000002445, ENSMUST00000097786, ENSMUST00000134659, ENSMUST00000115645, ENSMUST00000055355, ENSMUST00000108155, ENSMUST00000030039, ENSMUST00000003310, ENSMUST00000177014, ENSMUST00000053308, ENSMUST00000161568	12362	17	18082	1.37667	1	0.925581	0.908357
GOTERM_BP_DIRECT	GO:1902236~negative regulation of endoplasmic reticulum stress-induced intrinsic apoptotic signaling pathway	16	0.10773	0.0590052	ENSMUST00000085591, ENSMUST00000063084, ENSMUST00000023225, ENSMUST00000043964, ENSMUST00000030296, ENSMUST00000023749, ENSMUST00000028663, ENSMUST00000114133, ENSMUST00000161576, ENSMUST00000138532, ENSMUST00000160597, ENSMUST00000060642, ENSMUST00000101801, ENSMUST00000191124, ENSMUST00000102944, ENSMUST00000029053	12362	17	18082	1.37667	1	0.925581	0.908357
GOTERM_BP_DIRECT	GO:0030518~intracellular steroid hormone receptor signaling pathway	16	0.10773	0.0590052	ENSMUST00000043624, ENSMUST00000037115, ENSMUST00000096495, ENSMUST00000080919, ENSMUST00000171838, ENSMUST00000112877, ENSMUST00000105590, ENSMUST00000034411, ENSMUST00000138750, ENSMUST00000087948, ENSMUST00000130032, ENSMUST00000133564, ENSMUST00000081713, ENSMUST00000107545, ENSMUST00000105378, ENSMUST00000066211	12362	17	18082	1.37667	1	0.925581	0.908357
GOTERM_BP_DIRECT	GO:0035567~non-canonical Wnt signaling pathway	16	0.10773	0.0590052	ENSMUST00000102575, ENSMUST00000045747, ENSMUST00000171572, ENSMUST00000032180, ENSMUST00000027837, ENSMUST00000028389, ENSMUST00000058755, ENSMUST00000114246, ENSMUST00000080537, ENSMUST00000117102, ENSMUST00000041080, ENSMUST00000063465, ENSMUST00000063982, ENSMUST00000067495, ENSMUST00000179165, ENSMUST00000062572	12362	17	18082	1.37667	1	0.925581	0.908357
GOTERM_BP_DIRECT	GO:0010867~positive regulation of triglyceride biosynthetic process	16	0.10773	0.0590052	ENSMUST00000086075, ENSMUST00000121097, ENSMUST00000093106, ENSMUST00000023214, ENSMUST00000021773, ENSMUST00000033001, ENSMUST00000020846, ENSMUST00000111356, ENSMUST00000111656, ENSMUST00000034713, ENSMUST00000121916, ENSMUST00000108593, ENSMUST00000061856, ENSMUST00000043150, ENSMUST00000107912, ENSMUST00000019808	12362	17	18082	1.37667	1	0.925581	0.908357
GOTERM_BP_DIRECT	GO:0060292~long term synaptic depression	16	0.10773	0.0590052	ENSMUST00000021932, ENSMUST00000105902, ENSMUST00000066545, ENSMUST00000022622, ENSMUST00000022212, ENSMUST00000166497, ENSMUST00000050000, ENSMUST00000013807, ENSMUST00000120825, ENSMUST00000030964, ENSMUST00000163300, ENSMUST00000036315, ENSMUST00000107157, ENSMUST00000089449, ENSMUST00000015749, ENSMUST00000053926	12362	17	18082	1.37667	1	0.925581	0.908357
GOTERM_BP_DIRECT	GO:0048488~synaptic vesicle endocytosis	16	0.10773	0.0590052	ENSMUST00000059295, ENSMUST00000179865, ENSMUST00000045896, ENSMUST00000121990, ENSMUST00000170853, ENSMUST00000065957, ENSMUST00000033560, ENSMUST00000002603, ENSMUST00000049460, ENSMUST00000003345, ENSMUST00000140552, ENSMUST00000107189, ENSMUST00000105276, ENSMUST00000030814, ENSMUST00000052969, ENSMUST00000163779	12362	17	18082	1.37667	1	0.925581	0.908357
GOTERM_BP_DIRECT	GO:0048596~embryonic camera-type eye morphogenesis	16	0.10773	0.0590052	ENSMUST00000021787, ENSMUST00000127403, ENSMUST00000123057, ENSMUST00000164097, ENSMUST00000001326, ENSMUST00000118317, ENSMUST00000000095, ENSMUST00000025081, ENSMUST00000032322, ENSMUST00000111086, ENSMUST00000038107, ENSMUST00000009143, ENSMUST00000161779, ENSMUST00000042054, ENSMUST00000063982, ENSMUST00000102689	12362	17	18082	1.37667	1	0.925581	0.908357
GOTERM_BP_DIRECT	GO:0035584~calcium-mediated signaling using intracellular calcium source	16	0.10773	0.0590052	ENSMUST00000124355, ENSMUST00000021750, ENSMUST00000113516, ENSMUST00000098326, ENSMUST00000029574, ENSMUST00000006701, ENSMUST00000051017, ENSMUST00000022694, ENSMUST00000079828, ENSMUST00000002091, ENSMUST00000162746, ENSMUST00000105401, ENSMUST00000029670, ENSMUST00000102801, ENSMUST00000026383, ENSMUST00000027351	12362	17	18082	1.37667	1	0.925581	0.908357
GOTERM_BP_DIRECT	GO:0048485~sympathetic nervous system development	16	0.10773	0.0590052	ENSMUST00000026917, ENSMUST00000021787, ENSMUST00000022744, ENSMUST00000065523, ENSMUST00000020243, ENSMUST00000071325, ENSMUST00000040104, ENSMUST00000079063, ENSMUST00000058295, ENSMUST00000027059, ENSMUST00000029712, ENSMUST00000012664, ENSMUST00000025224, ENSMUST00000067230, ENSMUST00000115096, ENSMUST00000102976	12362	17	18082	1.37667	1	0.925581	0.908357
GOTERM_BP_DIRECT	GO:0046325~negative regulation of glucose import	16	0.10773	0.0590052	ENSMUST00000069789, ENSMUST00000024956, ENSMUST00000177458, ENSMUST00000159327, ENSMUST00000001963, ENSMUST00000042923, ENSMUST00000059595, ENSMUST00000005188, ENSMUST00000062606, ENSMUST00000105590, ENSMUST00000095062, ENSMUST00000013842, ENSMUST00000105520, ENSMUST00000109654, ENSMUST00000071739, ENSMUST00000025263	12362	17	18082	1.37667	1	0.925581	0.908357
GOTERM_BP_DIRECT	GO:0097009~energy homeostasis	16	0.10773	0.0590052	ENSMUST00000153369, ENSMUST00000091852, ENSMUST00000103114, ENSMUST00000122255, ENSMUST00000102582, ENSMUST00000076615, ENSMUST00000035780, ENSMUST00000030384, ENSMUST00000029201, ENSMUST00000059805, ENSMUST00000112393, ENSMUST00000076052, ENSMUST00000102638, ENSMUST00000019649, ENSMUST00000049457, ENSMUST00000106921	12362	17	18082	1.37667	1	0.925581	0.908357
GOTERM_BP_DIRECT	GO:0006607~NLS-bearing protein import into nucleus	16	0.10773	0.0590052	ENSMUST00000145331, ENSMUST00000099525, ENSMUST00000102590, ENSMUST00000035673, ENSMUST00000001479, ENSMUST00000148351, ENSMUST00000166592, ENSMUST00000032898, ENSMUST00000004054, ENSMUST00000110673, ENSMUST00000003310, ENSMUST00000038514, ENSMUST00000022496, ENSMUST00000109401, ENSMUST00000029353, ENSMUST00000166905	12362	17	18082	1.37667	1	0.925581	0.908357
GOTERM_BP_DIRECT	GO:0048193~Golgi vesicle transport	16	0.10773	0.0590052	ENSMUST00000059680, ENSMUST00000044857, ENSMUST00000045105, ENSMUST00000070673, ENSMUST00000002765, ENSMUST00000021609, ENSMUST00000111752, ENSMUST00000120869, ENSMUST00000116456, ENSMUST00000030660, ENSMUST00000116234, ENSMUST00000027743, ENSMUST00000031355, ENSMUST00000060323, ENSMUST00000034607, ENSMUST00000004097	12362	17	18082	1.37667	1	0.925581	0.908357
GOTERM_BP_DIRECT	GO:0045429~positive regulation of nitric oxide biosynthetic process	37	0.249125	0.0601268	ENSMUST00000103221, ENSMUST00000110997, ENSMUST00000094361, ENSMUST00000058136, ENSMUST00000028881, ENSMUST00000001780, ENSMUST00000105590, ENSMUST00000034973, ENSMUST00000108344, ENSMUST00000086831, ENSMUST00000177585, ENSMUST00000163966, ENSMUST00000168919, ENSMUST00000086399, ENSMUST00000174493, ENSMUST00000172693, ENSMUST00000065796, ENSMUST00000107619, ENSMUST00000067512, ENSMUST00000022622,…	12362	45	18082	1.20267	1	0.941814	0.924287
GOTERM_BP_DIRECT	GO:0007283~spermatogenesis	294	1.97953	0.0608254	ENSMUST00000048129, ENSMUST00000075748, ENSMUST00000040523, ENSMUST00000045898, ENSMUST00000072119, ENSMUST00000169357, ENSMUST00000113548, ENSMUST00000034086, ENSMUST00000028763, ENSMUST00000061578, ENSMUST00000036018, ENSMUST00000067692, ENSMUST00000143632, ENSMUST00000021692, ENSMUST00000084215, ENSMUST00000048374, ENSMUST00000106229, ENSMUST00000124576, ENSMUST00000170575, ENSMUST00000123244,…	12362	407	18082	1.0566	1	0.951384	0.933679
GOTERM_BP_DIRECT	GO:0098792~xenophagy	79	0.531915	0.0635813	ENSMUST00000019721, ENSMUST00000068456, ENSMUST00000091752, ENSMUST00000065587, ENSMUST00000038600, ENSMUST00000031891, ENSMUST00000034164, ENSMUST00000018909, ENSMUST00000085708, ENSMUST00000008477, ENSMUST00000032376, ENSMUST00000167403, ENSMUST00000159236, ENSMUST00000009689, ENSMUST00000141453, ENSMUST00000080371, ENSMUST00000044250, ENSMUST00000061299, ENSMUST00000043484, ENSMUST00000191197,…	12362	103	18082	1.12188	1	0.97888	0.960664
GOTERM_BP_DIRECT	GO:0045648~positive regulation of erythrocyte differentiation	19	0.127929	0.0635847	ENSMUST00000020974, ENSMUST00000170089, ENSMUST00000072999, ENSMUST00000047405, ENSMUST00000040676, ENSMUST00000067925, ENSMUST00000027339, ENSMUST00000000544, ENSMUST00000110461, ENSMUST00000033502, ENSMUST00000114752, ENSMUST00000030489, ENSMUST00000034534, ENSMUST00000063886, ENSMUST00000107545, ENSMUST00000116273, ENSMUST00000107358, ENSMUST00000085425, ENSMUST00000105502	12362	21	18082	1.3234	1	0.97888	0.960664
GOTERM_BP_DIRECT	GO:0006970~response to osmotic stress	19	0.127929	0.0635847	ENSMUST00000034190, ENSMUST00000071968, ENSMUST00000111518, ENSMUST00000076859, ENSMUST00000022622, ENSMUST00000095078, ENSMUST00000133026, ENSMUST00000111945, ENSMUST00000020329, ENSMUST00000030398, ENSMUST00000116259, ENSMUST00000110551, ENSMUST00000112586, ENSMUST00000139454, ENSMUST00000190985, ENSMUST00000099090, ENSMUST00000124737, ENSMUST00000100539, ENSMUST00000062686, ENSMUST00000055738	12362	21	18082	1.3234	1	0.97888	0.960664
GOTERM_BP_DIRECT	GO:0048557~embryonic digestive tract morphogenesis	19	0.127929	0.0635847	ENSMUST00000002708, ENSMUST00000020974, ENSMUST00000168162, ENSMUST00000181504, ENSMUST00000118022, ENSMUST00000022246, ENSMUST00000164097, ENSMUST00000079063, ENSMUST00000169003, ENSMUST00000103171, ENSMUST00000162098, ENSMUST00000110510, ENSMUST00000111656, ENSMUST00000163568, ENSMUST00000108113, ENSMUST00000029657, ENSMUST00000049930, ENSMUST00000153166, ENSMUST00000086844	12362	21	18082	1.3234	1	0.97888	0.960664
GOTERM_BP_DIRECT	GO:0030279~negative regulation of ossification	19	0.127929	0.0635847	ENSMUST00000172386, ENSMUST00000041029, ENSMUST00000022622, ENSMUST00000087360, ENSMUST00000001534, ENSMUST00000037540, ENSMUST00000000579, ENSMUST00000036372, ENSMUST00000110677, ENSMUST00000053640, ENSMUST00000028288, ENSMUST00000110461, ENSMUST00000112751, ENSMUST00000163888, ENSMUST00000033952, ENSMUST00000028689, ENSMUST00000110240, ENSMUST00000032906, ENSMUST00000105520	12362	21	18082	1.3234	1	0.97888	0.960664
GOTERM_BP_DIRECT	GO:0048266~behavioral response to pain	19	0.127929	0.0635847	ENSMUST00000047419, ENSMUST00000100064, ENSMUST00000093925, ENSMUST00000022213, ENSMUST00000164781, ENSMUST00000032122, ENSMUST00000187541, ENSMUST00000112478, ENSMUST00000121390, ENSMUST00000075221, ENSMUST00000053880, ENSMUST00000108470, ENSMUST00000028465, ENSMUST00000028850, ENSMUST00000112185, ENSMUST00000039559, ENSMUST00000023673, ENSMUST00000123434, ENSMUST00000042196	12362	21	18082	1.3234	1	0.97888	0.960664
GOTERM_BP_DIRECT	GO:0043153~entrainment of circadian clock by photoperiod	19	0.127929	0.0635847	ENSMUST00000124981, ENSMUST00000020974, ENSMUST00000015100, ENSMUST00000022720, ENSMUST00000180248, ENSMUST00000076615, ENSMUST00000090559, ENSMUST00000182200, ENSMUST00000142392, ENSMUST00000024839, ENSMUST00000032194, ENSMUST00000046094, ENSMUST00000002466, ENSMUST00000135310, ENSMUST00000113793, ENSMUST00000109723, ENSMUST00000102528, ENSMUST00000034508, ENSMUST00000108657	12362	21	18082	1.3234	1	0.97888	0.960664
GOTERM_BP_DIRECT	GO:0071398~cellular response to fatty acid	19	0.127929	0.0635847	ENSMUST00000019721, ENSMUST00000023759, ENSMUST00000045748, ENSMUST00000025908, ENSMUST00000021796, ENSMUST00000103145, ENSMUST00000177458, ENSMUST00000072119, ENSMUST00000094583, ENSMUST00000034146, ENSMUST00000020846, ENSMUST00000025835, ENSMUST00000070690, ENSMUST00000034713, ENSMUST00000053156, ENSMUST00000027379, ENSMUST00000168007, ENSMUST00000029175, ENSMUST00000087366	12362	21	18082	1.3234	1	0.97888	0.960664
GOTERM_BP_DIRECT	GO:0006367~transcription initiation from RNA polymerase II promoter	31	0.208726	0.0638459	ENSMUST00000023525, ENSMUST00000021345, ENSMUST00000041733, ENSMUST00000025106, ENSMUST00000037115, ENSMUST00000080919, ENSMUST00000041618, ENSMUST00000078486, ENSMUST00000141116, ENSMUST00000034411, ENSMUST00000138750, ENSMUST00000026027, ENSMUST00000087948, ENSMUST00000030731, ENSMUST00000140265, ENSMUST00000113572, ENSMUST00000032916, ENSMUST00000009740, ENSMUST00000105378, ENSMUST00000153117,…	12362	37	18082	1.22551	1	0.97888	0.960664
GOTERM_BP_DIRECT	GO:0050808~synapse organization	31	0.208726	0.0638459	ENSMUST00000152831, ENSMUST00000094569, ENSMUST00000153424, ENSMUST00000032180, ENSMUST00000041730, ENSMUST00000091636, ENSMUST00000113869, ENSMUST00000111669, ENSMUST00000081728, ENSMUST00000077741, ENSMUST00000075054, ENSMUST00000163844, ENSMUST00000111377, ENSMUST00000062304, ENSMUST00000033545, ENSMUST00000182884, ENSMUST00000028689, ENSMUST00000176250, ENSMUST00000123128, ENSMUST00000061273,…	12362	37	18082	1.22551	1	0.97888	0.960664
GOTERM_BP_DIRECT	GO:0046627~negative regulation of insulin receptor signaling pathway	31	0.208726	0.0638459	ENSMUST00000168260, ENSMUST00000177458, ENSMUST00000073961, ENSMUST00000113869, ENSMUST00000025867, ENSMUST00000112830, ENSMUST00000150857, ENSMUST00000154617, ENSMUST00000079644, ENSMUST00000054002, ENSMUST00000028881, ENSMUST00000064989, ENSMUST00000095062, ENSMUST00000049400, ENSMUST00000122412, ENSMUST00000109654, ENSMUST00000191197, ENSMUST00000069799, ENSMUST00000103178, ENSMUST00000122070,…	12362	37	18082	1.22551	1	0.97888	0.960664
GOTERM_BP_DIRECT	GO:0045747~positive regulation of Notch signaling pathway	31	0.208726	0.0638459	ENSMUST00000018313, ENSMUST00000065523, ENSMUST00000050027, ENSMUST00000028735, ENSMUST00000003710, ENSMUST00000142890, ENSMUST00000005815, ENSMUST00000028288, ENSMUST00000132270, ENSMUST00000023171, ENSMUST00000030198, ENSMUST00000076260, ENSMUST00000047883, ENSMUST00000046750, ENSMUST00000118370, ENSMUST00000103114, ENSMUST00000023734, ENSMUST00000020243, ENSMUST00000022246, ENSMUST00000036210,…	12362	37	18082	1.22551	1	0.97888	0.960664
GOTERM_BP_DIRECT	GO:0000910~cytokinesis	31	0.208726	0.0638459	ENSMUST00000021547, ENSMUST00000091014, ENSMUST00000044620, ENSMUST00000016771, ENSMUST00000017783, ENSMUST00000031492, ENSMUST00000166044, ENSMUST00000027768, ENSMUST00000002303, ENSMUST00000034164, ENSMUST00000027495, ENSMUST00000115313, ENSMUST00000009003, ENSMUST00000034815, ENSMUST00000044116, ENSMUST00000172298, ENSMUST00000130916, ENSMUST00000173824, ENSMUST00000103172, ENSMUST00000007803,…	12362	37	18082	1.22551	1	0.97888	0.960664
GOTERM_BP_DIRECT	GO:0060976~coronary vasculature development	31	0.208726	0.0638459	ENSMUST00000169273, ENSMUST00000039174, ENSMUST00000110617, ENSMUST00000023600, ENSMUST00000065766, ENSMUST00000018875, ENSMUST00000098948, ENSMUST00000033156, ENSMUST00000112676, ENSMUST00000114857, ENSMUST00000074077, ENSMUST00000111099, ENSMUST00000023050, ENSMUST00000027298, ENSMUST00000080953, ENSMUST00000039922, ENSMUST00000031224, ENSMUST00000084894, ENSMUST00000050887, ENSMUST00000001927,…	12362	37	18082	1.22551	1	0.97888	0.960664
GOTERM_BP_DIRECT	GO:0008033~tRNA processing	66	0.444385	0.0648065	ENSMUST00000091674, ENSMUST00000044204, ENSMUST00000097737, ENSMUST00000170461, ENSMUST00000124488, ENSMUST00000041138, ENSMUST00000015124, ENSMUST00000151903, ENSMUST00000151826, ENSMUST00000110674, ENSMUST00000130325, ENSMUST00000119736, ENSMUST00000036937, ENSMUST00000113753, ENSMUST00000109254, ENSMUST00000042391, ENSMUST00000102649, ENSMUST00000121246, ENSMUST00000178231, ENSMUST00000156846,…	12362	85	18082	1.13575	1	0.984447	0.966128
GOTERM_BP_DIRECT	GO:0019933~cAMP-mediated signaling	28	0.188527	0.0651709	ENSMUST00000018478, ENSMUST00000070756, ENSMUST00000118100, ENSMUST00000043259, ENSMUST00000114913, ENSMUST00000169037, ENSMUST00000096224, ENSMUST00000186620, ENSMUST00000051017, ENSMUST00000084894, ENSMUST00000021077, ENSMUST00000109536, ENSMUST00000063578, ENSMUST00000082054, ENSMUST00000090826, ENSMUST00000022286, ENSMUST00000041168, ENSMUST00000020288, ENSMUST00000020706, ENSMUST00000066529,…	12362	33	18082	1.24109	1	0.984447	0.966128
GOTERM_BP_DIRECT	GO:0002009~morphogenesis of an epithelium	22	0.148128	0.0655243	ENSMUST00000091137, ENSMUST00000023788, ENSMUST00000125055, ENSMUST00000022369, ENSMUST00000023786, ENSMUST00000025944, ENSMUST00000050551, ENSMUST00000019386, ENSMUST00000030183, ENSMUST00000062709, ENSMUST00000171509, ENSMUST00000112730, ENSMUST00000000096, ENSMUST00000036019, ENSMUST00000032322, ENSMUST00000038107, ENSMUST00000018407, ENSMUST00000105245, ENSMUST00000063465, ENSMUST00000062483,…	12362	25	18082	1.28718	1	0.984447	0.966128
GOTERM_BP_DIRECT	GO:0097150~neuronal stem cell population maintenance	22	0.148128	0.0655243	ENSMUST00000045218, ENSMUST00000174397, ENSMUST00000037182, ENSMUST00000073029, ENSMUST00000040964, ENSMUST00000101051, ENSMUST00000028735, ENSMUST00000111945, ENSMUST00000175916, ENSMUST00000014917, ENSMUST00000028288, ENSMUST00000023171, ENSMUST00000053364, ENSMUST00000053764, ENSMUST00000099151, ENSMUST00000145027, ENSMUST00000161502, ENSMUST00000013559, ENSMUST00000025166, ENSMUST00000029141,…	12362	25	18082	1.28718	1	0.984447	0.966128
GOTERM_BP_DIRECT	GO:0045453~bone resorption	22	0.148128	0.0655243	ENSMUST00000043214, ENSMUST00000126887, ENSMUST00000024866, ENSMUST00000015664, ENSMUST00000022622, ENSMUST00000176911, ENSMUST00000164097, ENSMUST00000168269, ENSMUST00000037644, ENSMUST00000004949, ENSMUST00000113600, ENSMUST00000033184, ENSMUST00000053640, ENSMUST00000116304, ENSMUST00000163844, ENSMUST00000080537, ENSMUST00000030637, ENSMUST00000115351, ENSMUST00000145954, ENSMUST00000086975,…	12362	25	18082	1.28718	1	0.984447	0.966128
GOTERM_BP_DIRECT	GO:0030001~metal ion transport	22	0.148128	0.0655243	ENSMUST00000181969, ENSMUST00000070726, ENSMUST00000042657, ENSMUST00000042666, ENSMUST00000015467, ENSMUST00000040489, ENSMUST00000082290, ENSMUST00000169397, ENSMUST00000180196, ENSMUST00000006742, ENSMUST00000055941, ENSMUST00000025293, ENSMUST00000079976, ENSMUST00000029125, ENSMUST00000027863, ENSMUST00000034983, ENSMUST00000117276, ENSMUST00000007340, ENSMUST00000068044, ENSMUST00000085238,…	12362	25	18082	1.28718	1	0.984447	0.966128
GOTERM_BP_DIRECT	GO:0048025~negative regulation of mRNA splicing, via spliceosome	22	0.148128	0.0655243	ENSMUST00000023614, ENSMUST00000174882, ENSMUST00000084383, ENSMUST00000128764, ENSMUST00000025117, ENSMUST00000126641, ENSMUST00000021630, ENSMUST00000078528, ENSMUST00000130411, ENSMUST00000075641, ENSMUST00000030076, ENSMUST00000114459, ENSMUST00000024260, ENSMUST00000116403, ENSMUST00000161286, ENSMUST00000031513, ENSMUST00000063417, ENSMUST00000030743, ENSMUST00000141453, ENSMUST00000115371,…	12362	25	18082	1.28718	1	0.984447	0.966128
GOTERM_BP_DIRECT	GO:0043044~ATP-dependent chromatin remodeling	22	0.148128	0.0655243	ENSMUST00000100497, ENSMUST00000102598, ENSMUST00000102597, ENSMUST00000103133, ENSMUST00000043359, ENSMUST00000098948, ENSMUST00000098355, ENSMUST00000111610, ENSMUST00000074058, ENSMUST00000049382, ENSMUST00000031984, ENSMUST00000029214, ENSMUST00000112686, ENSMUST00000096240, ENSMUST00000140388, ENSMUST00000112390, ENSMUST00000105510, ENSMUST00000105235, ENSMUST00000105897, ENSMUST00000031725,…	12362	25	18082	1.28718	1	0.984447	0.966128
GOTERM_BP_DIRECT	GO:0042113~B cell activation	25	0.168327	0.0658531	ENSMUST00000169295, ENSMUST00000110819, ENSMUST00000046425, ENSMUST00000041577, ENSMUST00000025204, ENSMUST00000169159, ENSMUST00000103141, ENSMUST00000033570, ENSMUST00000036362, ENSMUST00000038859, ENSMUST00000105393, ENSMUST00000064989, ENSMUST00000058806, ENSMUST00000049248, ENSMUST00000089620, ENSMUST00000032738, ENSMUST00000017799, ENSMUST00000124077, ENSMUST00000003469, ENSMUST00000027123,…	12362	29	18082	1.26096	1	0.984447	0.966128
GOTERM_BP_DIRECT	GO:0045840~positive regulation of mitotic nuclear division	25	0.168327	0.0658531	ENSMUST00000041516, ENSMUST00000032066, ENSMUST00000000500, ENSMUST00000028882, ENSMUST00000031324, ENSMUST00000028881, ENSMUST00000029653, ENSMUST00000095360, ENSMUST00000000033, ENSMUST00000029030, ENSMUST00000032978, ENSMUST00000105930, ENSMUST00000147595, ENSMUST00000021796, ENSMUST00000025755, ENSMUST00000121044, ENSMUST00000027165, ENSMUST00000028771, ENSMUST00000005671, ENSMUST00000115443,…	12362	29	18082	1.26096	1	0.984447	0.966128
GOTERM_BP_DIRECT	GO:0031214~biomineral tissue development	25	0.168327	0.0658531	ENSMUST00000129757, ENSMUST00000021820, ENSMUST00000153128, ENSMUST00000135713, ENSMUST00000170800, ENSMUST00000060807, ENSMUST00000117507, ENSMUST00000031226, ENSMUST00000031243, ENSMUST00000076260, ENSMUST00000031288, ENSMUST00000031222, ENSMUST00000031246, ENSMUST00000063136, ENSMUST00000007161, ENSMUST00000155559, ENSMUST00000067853, ENSMUST00000098956, ENSMUST00000047008, ENSMUST00000076048,…	12362	29	18082	1.26096	1	0.984447	0.966128
GOTERM_BP_DIRECT	GO:0043392~negative regulation of DNA binding	25	0.168327	0.0658531	ENSMUST00000020974, ENSMUST00000109607, ENSMUST00000103145, ENSMUST00000040104, ENSMUST00000020630, ENSMUST00000021929, ENSMUST00000034382, ENSMUST00000091374, ENSMUST00000186075, ENSMUST00000001812, ENSMUST00000107094, ENSMUST00000029611, ENSMUST00000159699, ENSMUST00000027931, ENSMUST00000005862, ENSMUST00000063116, ENSMUST00000146028, ENSMUST00000105510, ENSMUST00000098070, ENSMUST00000030839,…	12362	29	18082	1.26096	1	0.984447	0.966128
GOTERM_BP_DIRECT	GO:0001819~positive regulation of cytokine production	25	0.168327	0.0658531	ENSMUST00000069789, ENSMUST00000110997, ENSMUST00000031324, ENSMUST00000027431, ENSMUST00000024884, ENSMUST00000108268, ENSMUST00000085786, ENSMUST00000029273, ENSMUST00000028363, ENSMUST00000020668, ENSMUST00000034056, ENSMUST00000037489, ENSMUST00000010044, ENSMUST00000124173, ENSMUST00000173628, ENSMUST00000057567, ENSMUST00000030469, ENSMUST00000093290, ENSMUST00000027368, ENSMUST00000036700,…	12362	29	18082	1.26096	1	0.984447	0.966128
GOTERM_BP_DIRECT	GO:0010923~negative regulation of phosphatase activity	42	0.28279	0.0660148	ENSMUST00000119172, ENSMUST00000090300, ENSMUST00000172122, ENSMUST00000091259, ENSMUST00000094805, ENSMUST00000025425, ENSMUST00000040324, ENSMUST00000026635, ENSMUST00000027626, ENSMUST00000111346, ENSMUST00000093454, ENSMUST00000040706, ENSMUST00000032735, ENSMUST00000061457, ENSMUST00000052449, ENSMUST00000122912, ENSMUST00000080233, ENSMUST00000041065, ENSMUST00000087984, ENSMUST00000060043,…	12362	52	18082	1.18142	1	0.984447	0.966128
GOTERM_BP_DIRECT	GO:0001942~hair follicle development	42	0.28279	0.0660148	ENSMUST00000002708, ENSMUST00000046548, ENSMUST00000107508, ENSMUST00000065523, ENSMUST00000068714, ENSMUST00000170662, ENSMUST00000021467, ENSMUST00000093812, ENSMUST00000019426, ENSMUST00000034441, ENSMUST00000000544, ENSMUST00000025867, ENSMUST00000025803, ENSMUST00000016172, ENSMUST00000111106, ENSMUST00000111254, ENSMUST00000030110, ENSMUST00000000253, ENSMUST00000165201, ENSMUST00000028689,…	12362	52	18082	1.18142	1	0.984447	0.966128
GOTERM_BP_DIRECT	GO:0055003~cardiac myofibril assembly	12	0.0807972	0.0681994	ENSMUST00000168162, ENSMUST00000037097, ENSMUST00000030033, ENSMUST00000032658, ENSMUST00000111751, ENSMUST00000090269, ENSMUST00000025522, ENSMUST00000034133, ENSMUST00000008021, ENSMUST00000015749, ENSMUST00000102611, ENSMUST00000011934	12362	12	18082	1.46271	1	0.984447	0.966128
GOTERM_BP_DIRECT	GO:0071394~cellular response to testosterone stimulus	12	0.0807972	0.0681994	ENSMUST00000031445, ENSMUST00000098040, ENSMUST00000117932, ENSMUST00000030992, ENSMUST00000110704, ENSMUST00000091514, ENSMUST00000117399, ENSMUST00000009550, ENSMUST00000020904, ENSMUST00000135953, ENSMUST00000098046, ENSMUST00000031183	12362	12	18082	1.46271	1	0.984447	0.966128
GOTERM_BP_DIRECT	GO:0072015~glomerular visceral epithelial cell development	12	0.0807972	0.0681994	ENSMUST00000111099, ENSMUST00000034745, ENSMUST00000064285, ENSMUST00000079812, ENSMUST00000026698, ENSMUST00000167377, ENSMUST00000028735, ENSMUST00000109547, ENSMUST00000102638, ENSMUST00000101558, ENSMUST00000074077, ENSMUST00000149086	12362	12	18082	1.46271	1	0.984447	0.966128
GOTERM_BP_DIRECT	GO:0048711~positive regulation of astrocyte differentiation	12	0.0807972	0.0681994	ENSMUST00000187137, ENSMUST00000028288, ENSMUST00000020974, ENSMUST00000028881, ENSMUST00000023171, ENSMUST00000138090, ENSMUST00000040750, ENSMUST00000183663, ENSMUST00000027467, ENSMUST00000091967, ENSMUST00000028836, ENSMUST00000179297	12362	12	18082	1.46271	1	0.984447	0.966128
GOTERM_BP_DIRECT	GO:0021952~central nervous system projection neuron axonogenesis	12	0.0807972	0.0681994	ENSMUST00000026120, ENSMUST00000105845, ENSMUST00000033967, ENSMUST00000070418, ENSMUST00000183542, ENSMUST00000108364, ENSMUST00000033642, ENSMUST00000149800, ENSMUST00000112959, ENSMUST00000159855, ENSMUST00000161063, ENSMUST00000029562	12362	12	18082	1.46271	1	0.984447	0.966128
GOTERM_BP_DIRECT	GO:0051593~response to folic acid	12	0.0807972	0.0681994	ENSMUST00000081510, ENSMUST00000029367, ENSMUST00000067801, ENSMUST00000020243, ENSMUST00000141630, ENSMUST00000047864, ENSMUST00000032322, ENSMUST00000109122, ENSMUST00000069604, ENSMUST00000028239, ENSMUST00000143752, ENSMUST00000032406	12362	12	18082	1.46271	1	0.984447	0.966128
GOTERM_BP_DIRECT	GO:0043116~negative regulation of vascular permeability	12	0.0807972	0.0681994	ENSMUST00000115567, ENSMUST00000033967, ENSMUST00000022921, ENSMUST00000186620, ENSMUST00000111493, ENSMUST00000075845, ENSMUST00000102592, ENSMUST00000043259, ENSMUST00000084894, ENSMUST00000105420, ENSMUST00000128260, ENSMUST00000098666	12362	12	18082	1.46271	1	0.984447	0.966128
GOTERM_BP_DIRECT	GO:1900025~negative regulation of substrate adhesion-dependent cell spreading	12	0.0807972	0.0681994	ENSMUST00000076260, ENSMUST00000022694, ENSMUST00000049400, ENSMUST00000023464, ENSMUST00000107985, ENSMUST00000071169, ENSMUST00000164980, ENSMUST00000051737, ENSMUST00000076840, ENSMUST00000057410, ENSMUST00000068045, ENSMUST00000058178	12362	12	18082	1.46271	1	0.984447	0.966128
GOTERM_BP_DIRECT	GO:0045722~positive regulation of gluconeogenesis	12	0.0807972	0.0681994	ENSMUST00000110461, ENSMUST00000007800, ENSMUST00000020755, ENSMUST00000109411, ENSMUST00000109422, ENSMUST00000053764, ENSMUST00000144883, ENSMUST00000146028, ENSMUST00000122412, ENSMUST00000033001, ENSMUST00000111656, ENSMUST00000163095	12362	12	18082	1.46271	1	0.984447	0.966128
GOTERM_BP_DIRECT	GO:1902894~negative regulation of pri-miRNA transcription from RNA polymerase II promoter	12	0.0807972	0.0681994	ENSMUST00000109422, ENSMUST00000002320, ENSMUST00000047762, ENSMUST00000107245, ENSMUST00000021692, ENSMUST00000105510, ENSMUST00000000500, ENSMUST00000109308, ENSMUST00000015749, ENSMUST00000172271, ENSMUST00000000579, ENSMUST00000097644	12362	12	18082	1.46271	1	0.984447	0.966128
GOTERM_BP_DIRECT	GO:0060487~lung epithelial cell differentiation	12	0.0807972	0.0681994	ENSMUST00000027066, ENSMUST00000110298, ENSMUST00000169913, ENSMUST00000102880, ENSMUST00000021467, ENSMUST00000022895, ENSMUST00000109964, ENSMUST00000084852, ENSMUST00000044380, ENSMUST00000029482, ENSMUST00000000579, ENSMUST00000065353	12362	12	18082	1.46271	1	0.984447	0.966128
GOTERM_BP_DIRECT	GO:0097067~cellular response to thyroid hormone stimulus	12	0.0807972	0.0681994	ENSMUST00000116304, ENSMUST00000164359, ENSMUST00000033502, ENSMUST00000170926, ENSMUST00000006235, ENSMUST00000123320, ENSMUST00000036884, ENSMUST00000163153, ENSMUST00000107545, ENSMUST00000037146, ENSMUST00000132734, ENSMUST00000005815	12362	12	18082	1.46271	1	0.984447	0.966128
GOTERM_BP_DIRECT	GO:0042640~anagen	12	0.0807972	0.0681994	ENSMUST00000028288, ENSMUST00000021922, ENSMUST00000001780, ENSMUST00000107508, ENSMUST00000019426, ENSMUST00000002320, ENSMUST00000123128, ENSMUST00000048860, ENSMUST00000101225, ENSMUST00000078422, ENSMUST00000035065, ENSMUST00000111106	12362	12	18082	1.46271	1	0.984447	0.966128
GOTERM_BP_DIRECT	GO:0033327~Leydig cell differentiation	12	0.0807972	0.0681994	ENSMUST00000023737, ENSMUST00000168162, ENSMUST00000093962, ENSMUST00000116259, ENSMUST00000150258, ENSMUST00000026036, ENSMUST00000120441, ENSMUST00000113485, ENSMUST00000120939, ENSMUST00000124173, ENSMUST00000052837, ENSMUST00000001536	12362	12	18082	1.46271	1	0.984447	0.966128
GOTERM_BP_DIRECT	GO:0061001~regulation of dendritic spine morphogenesis	12	0.0807972	0.0681994	ENSMUST00000086074, ENSMUST00000027451, ENSMUST00000166429, ENSMUST00000066545, ENSMUST00000035813, ENSMUST00000053413, ENSMUST00000029941, ENSMUST00000118111, ENSMUST00000107596, ENSMUST00000030814, ENSMUST00000060642, ENSMUST00000116560	12362	12	18082	1.46271	1	0.984447	0.966128
GOTERM_BP_DIRECT	GO:0045086~positive regulation of interleukin-2 biosynthetic process	12	0.0807972	0.0681994	ENSMUST00000004145, ENSMUST00000027165, ENSMUST00000028882, ENSMUST00000028881, ENSMUST00000114853, ENSMUST00000041920, ENSMUST00000085786, ENSMUST00000107358, ENSMUST00000029717, ENSMUST00000110307, ENSMUST00000124546, ENSMUST00000102832	12362	12	18082	1.46271	1	0.984447	0.966128
GOTERM_BP_DIRECT	GO:0021953~central nervous system neuron differentiation	12	0.0807972	0.0681994	ENSMUST00000044125, ENSMUST00000111377, ENSMUST00000120363, ENSMUST00000183542, ENSMUST00000001562, ENSMUST00000053016, ENSMUST00000165512, ENSMUST00000066060, ENSMUST00000077160, ENSMUST00000185502, ENSMUST00000121390, ENSMUST00000001812	12362	12	18082	1.46271	1	0.984447	0.966128
GOTERM_BP_DIRECT	GO:0051223~regulation of protein transport	12	0.0807972	0.0681994	ENSMUST00000003121, ENSMUST00000052266, ENSMUST00000112268, ENSMUST00000029653, ENSMUST00000172298, ENSMUST00000049537, ENSMUST00000164233, ENSMUST00000021335, ENSMUST00000098495, ENSMUST00000125925, ENSMUST00000102800, ENSMUST00000097425	12362	12	18082	1.46271	1	0.984447	0.966128
GOTERM_BP_DIRECT	GO:0060213~positive regulation of nuclear-transcribed mRNA poly(A) tail shortening	12	0.0807972	0.0681994	ENSMUST00000051241, ENSMUST00000079754, ENSMUST00000067689, ENSMUST00000044113, ENSMUST00000041589, ENSMUST00000098473, ENSMUST00000096261, ENSMUST00000001809, ENSMUST00000106344, ENSMUST00000034012, ENSMUST00000094053, ENSMUST00000020692	12362	12	18082	1.46271	1	0.984447	0.966128
GOTERM_BP_DIRECT	GO:0051932~synaptic transmission, GABAergic	12	0.0807972	0.0681994	ENSMUST00000070725, ENSMUST00000018156, ENSMUST00000080537, ENSMUST00000178799, ENSMUST00000007797, ENSMUST00000093490, ENSMUST00000113352, ENSMUST00000008297, ENSMUST00000020707, ENSMUST00000039697, ENSMUST00000020703, ENSMUST00000121390	12362	12	18082	1.46271	1	0.984447	0.966128
GOTERM_BP_DIRECT	GO:0046855~inositol phosphate dephosphorylation	12	0.0807972	0.0681994	ENSMUST00000013807, ENSMUST00000106098, ENSMUST00000134674, ENSMUST00000025403, ENSMUST00000118410, ENSMUST00000170853, ENSMUST00000134767, ENSMUST00000145701, ENSMUST00000027271, ENSMUST00000169387, ENSMUST00000048890, ENSMUST00000150857	12362	12	18082	1.46271	1	0.984447	0.966128
GOTERM_BP_DIRECT	GO:0046626~regulation of insulin receptor signaling pathway	12	0.0807972	0.0681994	ENSMUST00000026068, ENSMUST00000176824, ENSMUST00000097373, ENSMUST00000180248, ENSMUST00000055190, ENSMUST00000037333, ENSMUST00000055518, ENSMUST00000006911, ENSMUST00000044475, ENSMUST00000034507, ENSMUST00000029053, ENSMUST00000062264	12362	12	18082	1.46271	1	0.984447	0.966128
GOTERM_BP_DIRECT	GO:0051764~actin crosslink formation	12	0.0807972	0.0681994	ENSMUST00000188028, ENSMUST00000121805, ENSMUST00000093800, ENSMUST00000114059, ENSMUST00000021554, ENSMUST00000055190, ENSMUST00000106231, ENSMUST00000058210, ENSMUST00000145303, ENSMUST00000172956, ENSMUST00000144429, ENSMUST00000169462	12362	12	18082	1.46271	1	0.984447	0.966128
GOTERM_BP_DIRECT	GO:0038095~Fc-epsilon receptor signaling pathway	12	0.0807972	0.0681994	ENSMUST00000138842, ENSMUST00000109267, ENSMUST00000004622, ENSMUST00000029842, ENSMUST00000106497, ENSMUST00000085786, ENSMUST00000186978, ENSMUST00000049248, ENSMUST00000109237, ENSMUST00000033617, ENSMUST00000000129, ENSMUST00000102534	12362	12	18082	1.46271	1	0.984447	0.966128
GOTERM_BP_DIRECT	GO:0051492~regulation of stress fiber assembly	12	0.0807972	0.0681994	ENSMUST00000110089, ENSMUST00000026265, ENSMUST00000072018, ENSMUST00000047526, ENSMUST00000113869, ENSMUST00000143785, ENSMUST00000067947, ENSMUST00000047379, ENSMUST00000055518, ENSMUST00000028020, ENSMUST00000079146, ENSMUST00000155195	12362	12	18082	1.46271	1	0.984447	0.966128
GOTERM_BP_DIRECT	GO:0060674~placenta blood vessel development	12	0.0807972	0.0681994	ENSMUST00000054002, ENSMUST00000047409, ENSMUST00000032768, ENSMUST00000005066, ENSMUST00000079812, ENSMUST00000025850, ENSMUST00000110817, ENSMUST00000086831, ENSMUST00000035565, ENSMUST00000061772, ENSMUST00000021681, ENSMUST00000105897	12362	12	18082	1.46271	1	0.984447	0.966128
GOTERM_BP_DIRECT	GO:0046323~glucose import	12	0.0807972	0.0681994	ENSMUST00000021932, ENSMUST00000102632, ENSMUST00000045702, ENSMUST00000109283, ENSMUST00000097373, ENSMUST00000176911, ENSMUST00000153511, ENSMUST00000028129, ENSMUST00000113869, ENSMUST00000030724, ENSMUST00000029196, ENSMUST00000042261	12362	12	18082	1.46271	1	0.984447	0.966128
GOTERM_BP_DIRECT	GO:0030007~cellular potassium ion homeostasis	12	0.0807972	0.0681994	ENSMUST00000111243, ENSMUST00000163226, ENSMUST00000171014, ENSMUST00000027863, ENSMUST00000034983, ENSMUST00000190985, ENSMUST00000047889, ENSMUST00000085913, ENSMUST00000007340, ENSMUST00000102858, ENSMUST00000054472, ENSMUST00000036493	12362	12	18082	1.46271	1	0.984447	0.966128
GOTERM_BP_DIRECT	GO:0048009~insulin-like growth factor receptor signaling pathway	12	0.0807972	0.0681994	ENSMUST00000027475, ENSMUST00000001780, ENSMUST00000005671, ENSMUST00000034093, ENSMUST00000069799, ENSMUST00000095360, ENSMUST00000097373, ENSMUST00000069451, ENSMUST00000109654, ENSMUST00000055518, ENSMUST00000031727, ENSMUST00000110116	12362	12	18082	1.46271	1	0.984447	0.966128
GOTERM_BP_DIRECT	GO:0043280~positive regulation of cysteine-type endopeptidase activity involved in apoptotic process	39	0.262591	0.0689601	ENSMUST00000000804, ENSMUST00000151788, ENSMUST00000049339, ENSMUST00000145463, ENSMUST00000179755, ENSMUST00000176228, ENSMUST00000159327, ENSMUST00000029846, ENSMUST00000118501, ENSMUST00000113504, ENSMUST00000079652, ENSMUST00000007959, ENSMUST00000077453, ENSMUST00000022060, ENSMUST00000110341, ENSMUST00000080359, ENSMUST00000136872, ENSMUST00000002091, ENSMUST00000146028, ENSMUST00000162316,…	12362	48	18082	1.18845	1	0.992787	0.974313
GOTERM_BP_DIRECT	GO:0045599~negative regulation of fat cell differentiation	39	0.262591	0.0689601	ENSMUST00000102632, ENSMUST00000021922, ENSMUST00000000924, ENSMUST00000103145, ENSMUST00000170089, ENSMUST00000170068, ENSMUST00000028735, ENSMUST00000171754, ENSMUST00000112830, ENSMUST00000056110, ENSMUST00000111398, ENSMUST00000109790, ENSMUST00000034973, ENSMUST00000108121, ENSMUST00000098032, ENSMUST00000060366, ENSMUST00000047321, ENSMUST00000146028, ENSMUST00000023593, ENSMUST00000024747,…	12362	48	18082	1.18845	1	0.992787	0.974313
GOTERM_BP_DIRECT	GO:0008654~phospholipid biosynthetic process	47	0.316456	0.0704927	ENSMUST00000149565, ENSMUST00000067545, ENSMUST00000145167, ENSMUST00000102692, ENSMUST00000045898, ENSMUST00000031273, ENSMUST00000097432, ENSMUST00000110855, ENSMUST00000079791, ENSMUST00000103181, ENSMUST00000135516, ENSMUST00000025925, ENSMUST00000046290, ENSMUST00000032413, ENSMUST00000001240, ENSMUST00000166599, ENSMUST00000061856, ENSMUST00000135222, ENSMUST00000021990, ENSMUST00000049488,…	12362	59	18082	1.16521	1	1	0.981481
GOTERM_BP_DIRECT	GO:0045184~establishment of protein localization	36	0.242392	0.0718911	ENSMUST00000125698, ENSMUST00000042744, ENSMUST00000128302, ENSMUST00000120441, ENSMUST00000020078, ENSMUST00000163153, ENSMUST00000001479, ENSMUST00000071169, ENSMUST00000164980, ENSMUST00000169673, ENSMUST00000047817, ENSMUST00000034164, ENSMUST00000057101, ENSMUST00000075054, ENSMUST00000182884, ENSMUST00000042070, ENSMUST00000144429, ENSMUST00000172791, ENSMUST00000047208, ENSMUST00000074628,…	12362	44	18082	1.19676	1	1	0.981481
GOTERM_BP_DIRECT	GO:0070059~intrinsic apoptotic signaling pathway in response to endoplasmic reticulum stress	30	0.201993	0.0774097	ENSMUST00000151788, ENSMUST00000033093, ENSMUST00000063084, ENSMUST00000093517, ENSMUST00000022378, ENSMUST00000001059, ENSMUST00000033153, ENSMUST00000174405, ENSMUST00000023749, ENSMUST00000023507, ENSMUST00000159110, ENSMUST00000032974, ENSMUST00000112268, ENSMUST00000002152, ENSMUST00000145698, ENSMUST00000025399, ENSMUST00000025034, ENSMUST00000105930, ENSMUST00000142407, ENSMUST00000028780,…	12362	36	18082	1.21892	1	1	0.981481
GOTERM_BP_DIRECT	GO:0007369~gastrulation	30	0.201993	0.0774097	ENSMUST00000153369, ENSMUST00000049339, ENSMUST00000168423, ENSMUST00000026558, ENSMUST00000035075, ENSMUST00000112599, ENSMUST00000025393, ENSMUST00000057019, ENSMUST00000027298, ENSMUST00000080036, ENSMUST00000027035, ENSMUST00000029315, ENSMUST00000077273, ENSMUST00000034973, ENSMUST00000185118, ENSMUST00000153397, ENSMUST00000020484, ENSMUST00000105897, ENSMUST00000048430, ENSMUST00000045008,…	12362	36	18082	1.21892	1	1	0.981481
GOTERM_BP_DIRECT	GO:0035418~protein localization to synapse	15	0.100996	0.0774979	ENSMUST00000102752, ENSMUST00000107938, ENSMUST00000020400, ENSMUST00000018700, ENSMUST00000133983, ENSMUST00000056484, ENSMUST00000149086, ENSMUST00000075054, ENSMUST00000035208, ENSMUST00000161356, ENSMUST00000160844, ENSMUST00000030814, ENSMUST00000120544, ENSMUST00000021045, ENSMUST00000182915	12362	16	18082	1.37129	1	1	0.981481
GOTERM_BP_DIRECT	GO:0030970~retrograde protein transport, ER to cytosol	15	0.100996	0.0774979	ENSMUST00000021347, ENSMUST00000020238, ENSMUST00000022993, ENSMUST00000030164, ENSMUST00000126071, ENSMUST00000164259, ENSMUST00000140931, ENSMUST00000073192, ENSMUST00000161576, ENSMUST00000138532, ENSMUST00000092618, ENSMUST00000143850, ENSMUST00000101801, ENSMUST00000044271, ENSMUST00000005394	12362	16	18082	1.37129	1	1	0.981481
GOTERM_BP_DIRECT	GO:0086004~regulation of cardiac muscle cell contraction	15	0.100996	0.0774979	ENSMUST00000042970, ENSMUST00000118022, ENSMUST00000095737, ENSMUST00000106908, ENSMUST00000165540, ENSMUST00000071697, ENSMUST00000091374, ENSMUST00000036493, ENSMUST00000038949, ENSMUST00000085913, ENSMUST00000046221, ENSMUST00000120664, ENSMUST00000065196, ENSMUST00000014957, ENSMUST00000088786	12362	16	18082	1.37129	1	1	0.981481
GOTERM_BP_DIRECT	GO:0046887~positive regulation of hormone secretion	15	0.100996	0.0774979	ENSMUST00000100770, ENSMUST00000166170, ENSMUST00000021796, ENSMUST00000079063, ENSMUST00000112933, ENSMUST00000028727, ENSMUST00000032122, ENSMUST00000030384, ENSMUST00000026817, ENSMUST00000031146, ENSMUST00000109536, ENSMUST00000063578, ENSMUST00000029030, ENSMUST00000087366, ENSMUST00000029331	12362	16	18082	1.37129	1	1	0.981481
GOTERM_BP_DIRECT	GO:1901214~regulation of neuron death	15	0.100996	0.0774979	ENSMUST00000119172, ENSMUST00000069449, ENSMUST00000174018, ENSMUST00000149800, ENSMUST00000113869, ENSMUST00000114943, ENSMUST00000138665, ENSMUST00000108287, ENSMUST00000034469, ENSMUST00000109430, ENSMUST00000060642, ENSMUST00000125925, ENSMUST00000019649, ENSMUST00000163779, ENSMUST00000062153	12362	16	18082	1.37129	1	1	0.981481
GOTERM_BP_DIRECT	GO:0001953~negative regulation of cell-matrix adhesion	15	0.100996	0.0774979	ENSMUST00000073957, ENSMUST00000071325, ENSMUST00000171545, ENSMUST00000096106, ENSMUST00000184651, ENSMUST00000114474, ENSMUST00000039559, ENSMUST00000109552, ENSMUST00000084433, ENSMUST00000107985, ENSMUST00000055518, ENSMUST00000028020, ENSMUST00000153280, ENSMUST00000156096, ENSMUST00000023151	12362	16	18082	1.37129	1	1	0.981481
GOTERM_BP_DIRECT	GO:0001516~prostaglandin biosynthetic process	15	0.100996	0.0774979	ENSMUST00000102852, ENSMUST00000018113, ENSMUST00000021796, ENSMUST00000015234, ENSMUST00000143771, ENSMUST00000097563, ENSMUST00000030384, ENSMUST00000035065, ENSMUST00000054651, ENSMUST00000031982, ENSMUST00000052798, ENSMUST00000162521, ENSMUST00000030935, ENSMUST00000062069, ENSMUST00000028162	12362	16	18082	1.37129	1	1	0.981481
GOTERM_BP_DIRECT	GO:0042993~positive regulation of transcription factor import into nucleus	15	0.100996	0.0774979	ENSMUST00000043498, ENSMUST00000063084, ENSMUST00000000312, ENSMUST00000038886, ENSMUST00000130597, ENSMUST00000115728, ENSMUST00000002765, ENSMUST00000164050, ENSMUST00000146071, ENSMUST00000005705, ENSMUST00000034973, ENSMUST00000143785, ENSMUST00000055518, ENSMUST00000037907, ENSMUST00000144429	12362	16	18082	1.37129	1	1	0.981481
GOTERM_BP_DIRECT	GO:0043981~histone H4-K5 acetylation	15	0.100996	0.0774979	ENSMUST00000154689, ENSMUST00000033070, ENSMUST00000109090, ENSMUST00000026865, ENSMUST00000037401, ENSMUST00000033761, ENSMUST00000113952, ENSMUST00000023727, ENSMUST00000188961, ENSMUST00000129190, ENSMUST00000115384, ENSMUST00000041190, ENSMUST00000044475, ENSMUST00000107733, ENSMUST00000106977	12362	16	18082	1.37129	1	1	0.981481
GOTERM_BP_DIRECT	GO:0010971~positive regulation of G2/M transition of mitotic cell cycle	15	0.100996	0.0774979	ENSMUST00000094646, ENSMUST00000093962, ENSMUST00000172298, ENSMUST00000023732, ENSMUST00000120276, ENSMUST00000148720, ENSMUST00000071169, ENSMUST00000030791, ENSMUST00000006911, ENSMUST00000076467, ENSMUST00000079533, ENSMUST00000049169, ENSMUST00000067692, ENSMUST00000177069, ENSMUST00000176540	12362	16	18082	1.37129	1	1	0.981481
GOTERM_BP_DIRECT	GO:1902043~positive regulation of extrinsic apoptotic signaling pathway via death domain receptors	15	0.100996	0.0774979	ENSMUST00000118470, ENSMUST00000018476, ENSMUST00000071325, ENSMUST00000029948, ENSMUST00000018353, ENSMUST00000033394, ENSMUST00000111106, ENSMUST00000165201, ENSMUST00000033952, ENSMUST00000028854, ENSMUST00000039559, ENSMUST00000013842, ENSMUST00000025399, ENSMUST00000190068, ENSMUST00000102724	12362	16	18082	1.37129	1	1	0.981481
GOTERM_BP_DIRECT	GO:0043982~histone H4-K8 acetylation	15	0.100996	0.0774979	ENSMUST00000154689, ENSMUST00000033070, ENSMUST00000109090, ENSMUST00000026865, ENSMUST00000037401, ENSMUST00000033761, ENSMUST00000113952, ENSMUST00000023727, ENSMUST00000188961, ENSMUST00000129190, ENSMUST00000115384, ENSMUST00000041190, ENSMUST00000044475, ENSMUST00000107733, ENSMUST00000106977	12362	16	18082	1.37129	1	1	0.981481
[truncated: 92 more rows]

## Sheet: GOTERM_CC_DIRECT   
Category	Term	Count	%	PValue	Genes	List Total	Pop Hits	Pop Total	Fold Enrichment	Bonferroni	Benjamini	FDR
[truncated: 229 more rows]

## Sheet: GOTERM_MF_DIRECT
Category	Term	Count	%	PValue	Genes	List Total	Pop Hits	Pop Total	Fold Enrichment	Bonferroni	Benjamini	FDR
[truncated: 284 more rows]
