# Supplementary material for: Circular RNA expression profile in transgenic diabetic mouse kidneys
Source: Cell Mol Biol Lett. 2021 Jun 7;26:25. doi: 10.1186/s11658-021-00270-z (PMC8182942; doi:10.1186/s11658-021-00270-z)
Supplement: Supplementary file 8 — Additional file 8: KEGG pathway annotation results obtained using DAVID Bioinformatics Resources [file 11658_2021_270_MOESM8_ESM.xlsx]

## Sheet: Sheet1
Category	Term	Count	%	PValue	Genes	List Total	Pop Hits	Pop Total	Fold Enrichment	Bonferroni	Benjamini	FDR
KEGG_PATHWAY	mmu05200:Pathways in cancer	345	2.32292	1.74441e-24	ENSMUST00000093852, ENSMUST00000020238, ENSMUST00000018156, ENSMUST00000087050, ENSMUST00000024954, ENSMUST00000067327, ENSMUST00000128245, ENSMUST00000118566, ENSMUST00000058295, ENSMUST00000000500, ENSMUST00000110036, ENSMUST00000132987, ENSMUST00000023507, ENSMUST00000030398, ENSMUST00000095360, ENSMUST00000080537, ENSMUST00000029611, ENSMUST00000165665, ENSMUST00000063750, ENSMUST00000102524,…	5003	395	7691	1.34269	5.14602e-22	5.14602e-22	2.5294e-22
KEGG_PATHWAY	mmu04510:Focal adhesion	189	1.27256	2.47026e-18	ENSMUST00000069107, ENSMUST00000018156, ENSMUST00000087050, ENSMUST00000046864, ENSMUST00000023467, ENSMUST00000097653, ENSMUST00000099557, ENSMUST00000058692, ENSMUST00000058295, ENSMUST00000000500, ENSMUST00000029848, ENSMUST00000110036, ENSMUST00000023507, ENSMUST00000023072, ENSMUST00000031243, ENSMUST00000115453, ENSMUST00000095360, ENSMUST00000080537, ENSMUST00000031246, ENSMUST00000102927,…	5003	207	7691	1.4036	7.28727e-16	3.64364e-16	1.79094e-16
KEGG_PATHWAY	mmu04360:Axon guidance	124	0.834904	6.99803e-17	ENSMUST00000069107, ENSMUST00000018156, ENSMUST00000023467, ENSMUST00000077925, ENSMUST00000099557, ENSMUST00000110036, ENSMUST00000073043, ENSMUST00000001319, ENSMUST00000023507, ENSMUST00000080537, ENSMUST00000110040, ENSMUST00000109331, ENSMUST00000026225, ENSMUST00000027952, ENSMUST00000062304, ENSMUST00000165665, ENSMUST00000004036, ENSMUST00000030714, ENSMUST00000120756, ENSMUST00000134093,…	5003	129	7691	1.47769	3.27516e-14	6.8814e-15	3.38238e-15
KEGG_PATHWAY	mmu04010:MAPK signaling pathway	221	1.48802	9.45754e-17	ENSMUST00000043599, ENSMUST00000020118, ENSMUST00000018156, ENSMUST00000092889, ENSMUST00000021324, ENSMUST00000033671, ENSMUST00000000500, ENSMUST00000071268, ENSMUST00000028882, ENSMUST00000028881, ENSMUST00000080537, ENSMUST00000124556, ENSMUST00000006293, ENSMUST00000102880, ENSMUST00000095806, ENSMUST00000172754, ENSMUST00000021674, ENSMUST00000015456, ENSMUST00000096575, ENSMUST00000035045,…	5003	251	7691	1.35354	3.27516e-14	6.97494e-15	3.42836e-15
KEGG_PATHWAY	mmu04144:Endocytosis	228	1.53515	3.48189e-16	ENSMUST00000036381, ENSMUST00000094028, ENSMUST00000101562, ENSMUST00000023502, ENSMUST00000177895, ENSMUST00000103067, ENSMUST00000103186, ENSMUST00000031492, ENSMUST00000025800, ENSMUST00000080418, ENSMUST00000042944, ENSMUST00000070172, ENSMUST00000112456, ENSMUST00000074651, ENSMUST00000033664, ENSMUST00000003345, ENSMUST00000029175, ENSMUST00000086074, ENSMUST00000000759, ENSMUST00000087165,…	5003	261	7691	1.34291	9.82547e-14	1.85679e-14	9.12658e-15
KEGG_PATHWAY	mmu04151:PI3K-Akt signaling pathway	296	1.993	3.77652e-16	ENSMUST00000020238, ENSMUST00000021447, ENSMUST00000087050, ENSMUST00000067327, ENSMUST00000089230, ENSMUST00000022894, ENSMUST00000097653, ENSMUST00000168269, ENSMUST00000000500, ENSMUST00000029848, ENSMUST00000110036, ENSMUST00000039652, ENSMUST00000023507, ENSMUST00000095360, ENSMUST00000031243, ENSMUST00000033664, ENSMUST00000080537, ENSMUST00000033542, ENSMUST00000031003, ENSMUST00000031246,…	5003	351	7691	1.29639	9.82547e-14	1.85679e-14	9.12658e-15
KEGG_PATHWAY	mmu04015:Rap1 signaling pathway	189	1.27256	1.34815e-14	ENSMUST00000069107, ENSMUST00000018156, ENSMUST00000058692, ENSMUST00000114913, ENSMUST00000042944, ENSMUST00000002765, ENSMUST00000000500, ENSMUST00000039652, ENSMUST00000139666, ENSMUST00000114124, ENSMUST00000109691, ENSMUST00000033389, ENSMUST00000095360, ENSMUST00000080537, ENSMUST00000014743, ENSMUST00000108249, ENSMUST00000029175, ENSMUST00000101558, ENSMUST00000105930, ENSMUST00000029331,…	5003	214	7691	1.35769	3.96294e-12	5.68149e-13	2.7926e-13
KEGG_PATHWAY	mmu04919:Thyroid hormone signaling pathway	109	0.733908	2.58247e-14	ENSMUST00000069107, ENSMUST00000042664, ENSMUST00000103221, ENSMUST00000037115, ENSMUST00000023507, ENSMUST00000030398, ENSMUST00000113830, ENSMUST00000060005, ENSMUST00000102927, ENSMUST00000105378, ENSMUST00000087723, ENSMUST00000029175, ENSMUST00000068387, ENSMUST00000082432, ENSMUST00000102524, ENSMUST00000066863, ENSMUST00000070968, ENSMUST00000088095, ENSMUST00000036493, ENSMUST00000029201,…	5003	114	7691	1.46985	7.63112e-12	9.52285e-13	4.68073e-13
KEGG_PATHWAY	mmu05205:Proteoglycans in cancer	179	1.20522	1.04708e-13	ENSMUST00000069107, ENSMUST00000032180, ENSMUST00000038160, ENSMUST00000103221, ENSMUST00000128245, ENSMUST00000020234, ENSMUST00000058295, ENSMUST00000110036, ENSMUST00000020911, ENSMUST00000114124, ENSMUST00000114246, ENSMUST00000115453, ENSMUST00000095360, ENSMUST00000080537, ENSMUST00000165665, ENSMUST00000102927, ENSMUST00000102528, ENSMUST00000029175, ENSMUST00000102888, ENSMUST00000179165,…	5003	203	7691	1.35553	3.08847e-11	3.4321e-12	1.68696e-12
KEGG_PATHWAY	mmu04014:Ras signaling pathway	198	1.33315	3.57378e-13	ENSMUST00000002926, ENSMUST00000018156, ENSMUST00000105808, ENSMUST00000000500, ENSMUST00000039652, ENSMUST00000025925, ENSMUST00000095360, ENSMUST00000080537, ENSMUST00000105930, ENSMUST00000023612, ENSMUST00000028190, ENSMUST00000035045, ENSMUST00000135326, ENSMUST00000006614, ENSMUST00000025914, ENSMUST00000026572, ENSMUST00000034984, ENSMUST00000004565, ENSMUST00000035952, ENSMUST00000102515,…	5003	229	7691	1.32917	1.05427e-10	1.05427e-11	5.18198e-12
KEGG_PATHWAY	mmu04810:Regulation of actin cytoskeleton	185	1.24562	9.52139e-13	ENSMUST00000069107, ENSMUST00000018156, ENSMUST00000046864, ENSMUST00000023467, ENSMUST00000099557, ENSMUST00000025800, ENSMUST00000058692, ENSMUST00000000500, ENSMUST00000110036, ENSMUST00000037992, ENSMUST00000113820, ENSMUST00000039652, ENSMUST00000114124, ENSMUST00000112862, ENSMUST00000035725, ENSMUST00000033389, ENSMUST00000080537, ENSMUST00000165665, ENSMUST00000102528, ENSMUST00000029175,…	5003	213	7691	1.33519	2.80878e-10	2.55346e-11	1.25509e-11
KEGG_PATHWAY	mmu04024:cAMP signaling pathway	172	1.15809	2.46672e-12	ENSMUST00000069107, ENSMUST00000105802, ENSMUST00000018156, ENSMUST00000046864, ENSMUST00000093859, ENSMUST00000114913, ENSMUST00000039413, ENSMUST00000042944, ENSMUST00000053156, ENSMUST00000139666, ENSMUST00000114124, ENSMUST00000112064, ENSMUST00000080537, ENSMUST00000186889, ENSMUST00000052347, ENSMUST00000102528, ENSMUST00000068387, ENSMUST00000044299, ENSMUST00000102888, ENSMUST00000140407,…	5003	197	7691	1.34219	7.27675e-10	5.93193e-11	2.9157e-11
KEGG_PATHWAY	mmu04550:Signaling pathways regulating pluripotency of stem cells	126	0.848371	2.61407e-12	ENSMUST00000069107, ENSMUST00000032180, ENSMUST00000049339, ENSMUST00000128245, ENSMUST00000168423, ENSMUST00000023507, ENSMUST00000114246, ENSMUST00000095360, ENSMUST00000062389, ENSMUST00000044331, ENSMUST00000179165, ENSMUST00000023734, ENSMUST00000023732, ENSMUST00000010044, ENSMUST00000160392, ENSMUST00000057893, ENSMUST00000029201, ENSMUST00000026572, ENSMUST00000029445, ENSMUST00000028071,…	5003	138	7691	1.4036	7.71136e-10	5.93193e-11	2.9157e-11
KEGG_PATHWAY	mmu04390:Hippo signaling pathway	136	0.915702	3.92832e-12	ENSMUST00000032180, ENSMUST00000089230, ENSMUST00000022894, ENSMUST00000128245, ENSMUST00000168423, ENSMUST00000070575, ENSMUST00000023507, ENSMUST00000054487, ENSMUST00000114246, ENSMUST00000029611, ENSMUST00000031003, ENSMUST00000108249, ENSMUST00000102528, ENSMUST00000179165, ENSMUST00000040496, ENSMUST00000023734, ENSMUST00000103178, ENSMUST00000111936, ENSMUST00000023732, ENSMUST00000010044,…	5003	151	7691	1.38457	1.15885e-09	8.27754e-11	4.06862e-11
KEGG_PATHWAY	mmu04070:Phosphatidylinositol signaling system	92	0.619445	1.6288e-11	ENSMUST00000040440, ENSMUST00000072999, ENSMUST00000025403, ENSMUST00000028758, ENSMUST00000026414, ENSMUST00000134767, ENSMUST00000025800, ENSMUST00000103181, ENSMUST00000110116, ENSMUST00000150857, ENSMUST00000070181, ENSMUST00000141412, ENSMUST00000052029, ENSMUST00000151590, ENSMUST00000107236, ENSMUST00000027271, ENSMUST00000190061, ENSMUST00000048890, ENSMUST00000100301, ENSMUST00000102524,…	5003	97	7691	1.45804	4.80495e-09	3.2033e-10	1.5745e-10
KEGG_PATHWAY	mmu04310:Wnt signaling pathway	127	0.855104	2.27145e-11	ENSMUST00000071308, ENSMUST00000018156, ENSMUST00000032180, ENSMUST00000128245, ENSMUST00000025803, ENSMUST00000034086, ENSMUST00000023507, ENSMUST00000027035, ENSMUST00000114246, ENSMUST00000080537, ENSMUST00000029611, ENSMUST00000068387, ENSMUST00000030839, ENSMUST00000102888, ENSMUST00000102524, ENSMUST00000179165, ENSMUST00000023734, ENSMUST00000018966, ENSMUST00000111936, ENSMUST00000102880,…	5003	141	7691	1.38464	6.70078e-09	4.18798e-10	2.0585e-10
KEGG_PATHWAY	mmu04020:Calcium signaling pathway	157	1.0571	3.0649e-11	ENSMUST00000105802, ENSMUST00000025402, ENSMUST00000122022, ENSMUST00000028758, ENSMUST00000058295, ENSMUST00000070690, ENSMUST00000031093, ENSMUST00000026617, ENSMUST00000168383, ENSMUST00000022419, ENSMUST00000032974, ENSMUST00000070181, ENSMUST00000027431, ENSMUST00000112064, ENSMUST00000186889, ENSMUST00000030834, ENSMUST00000102888, ENSMUST00000125009, ENSMUST00000102524, ENSMUST00000032738,…	5003	180	7691	1.34085	9.04147e-09	5.3185e-10	2.61418e-10
KEGG_PATHWAY	mmu04068:FoxO signaling pathway	121	0.814705	4.9048e-11	ENSMUST00000069107, ENSMUST00000067841, ENSMUST00000070334, ENSMUST00000067327, ENSMUST00000018711, ENSMUST00000018710, ENSMUST00000072119, ENSMUST00000168423, ENSMUST00000039259, ENSMUST00000039652, ENSMUST00000095360, ENSMUST00000031486, ENSMUST00000003981, ENSMUST00000102927, ENSMUST00000068387, ENSMUST00000105930, ENSMUST00000043520, ENSMUST00000179669, ENSMUST00000015456, ENSMUST00000026845,…	5003	134	7691	1.38814	1.44692e-08	8.03842e-10	3.95109e-10
KEGG_PATHWAY	mmu04152:AMPK signaling pathway	116	0.78104	7.56179e-11	ENSMUST00000067841, ENSMUST00000041331, ENSMUST00000021447, ENSMUST00000070334, ENSMUST00000089230, ENSMUST00000103221, ENSMUST00000018710, ENSMUST00000039652, ENSMUST00000026220, ENSMUST00000026221, ENSMUST00000095360, ENSMUST00000031486, ENSMUST00000031003, ENSMUST00000102927, ENSMUST00000023593, ENSMUST00000140407, ENSMUST00000105930, ENSMUST00000106867, ENSMUST00000066863, ENSMUST00000057373,…	5003	128	7691	1.39316	2.23073e-08	1.17407e-09	5.77084e-10
KEGG_PATHWAY	mmu04910:Insulin signaling pathway	125	0.841637	1.37671e-10	ENSMUST00000069107, ENSMUST00000067841, ENSMUST00000024956, ENSMUST00000070334, ENSMUST00000103221, ENSMUST00000018710, ENSMUST00000122022, ENSMUST00000039652, ENSMUST00000026617, ENSMUST00000023507, ENSMUST00000054002, ENSMUST00000031486, ENSMUST00000102927, ENSMUST00000108249, ENSMUST00000102528, ENSMUST00000029053, ENSMUST00000087321, ENSMUST00000105930, ENSMUST00000006293, ENSMUST00000103178,…	5003	140	7691	1.37257	4.06129e-08	2.03064e-09	9.98113e-10
KEGG_PATHWAY	mmu05231:Choline metabolism in cancer	94	0.632911	1.81213e-10	ENSMUST00000069107, ENSMUST00000018156, ENSMUST00000095712, ENSMUST00000103221, ENSMUST00000045898, ENSMUST00000113869, ENSMUST00000035773, ENSMUST00000026414, ENSMUST00000025800, ENSMUST00000079791, ENSMUST00000058692, ENSMUST00000000500, ENSMUST00000094665, ENSMUST00000019044, ENSMUST00000154617, ENSMUST00000033505, ENSMUST00000029653, ENSMUST00000027036, ENSMUST00000080537, ENSMUST00000102927,…	5003	101	7691	1.43073	5.34579e-08	2.54562e-09	1.25124e-09
KEGG_PATHWAY	mmu04666:Fc gamma R-mediated phagocytosis	80	0.538648	2.66542e-10	ENSMUST00000069107, ENSMUST00000041377, ENSMUST00000156637, ENSMUST00000101562, ENSMUST00000046864, ENSMUST00000072999, ENSMUST00000025800, ENSMUST00000113820, ENSMUST00000154617, ENSMUST00000081103, ENSMUST00000112862, ENSMUST00000033505, ENSMUST00000080537, ENSMUST00000003345, ENSMUST00000101638, ENSMUST00000151590, ENSMUST00000107236, ENSMUST00000100301, ENSMUST00000006293, ENSMUST00000134093,…	5003	84	7691	1.46407	7.86298e-08	3.57408e-09	1.75675e-09
KEGG_PATHWAY	mmu04120:Ubiquitin mediated proteolysis	126	0.848371	3.01499e-10	ENSMUST00000039373, ENSMUST00000025649, ENSMUST00000103067, ENSMUST00000153687, ENSMUST00000144574, ENSMUST00000040008, ENSMUST00000080418, ENSMUST00000130169, ENSMUST00000042824, ENSMUST00000004949, ENSMUST00000165394, ENSMUST00000001439, ENSMUST00000110677, ENSMUST00000028761, ENSMUST00000115699, ENSMUST00000054002, ENSMUST00000190341, ENSMUST00000020085, ENSMUST00000108246, ENSMUST00000145657,…	5003	142	7691	1.36406	8.89421e-08	3.86705e-09	1.90075e-09
KEGG_PATHWAY	mmu05166:HTLV-I infection	226	1.52168	6.35802e-10	ENSMUST00000063084, ENSMUST00000021324, ENSMUST00000128245, ENSMUST00000000500, ENSMUST00000023507, ENSMUST00000030398, ENSMUST00000033664, ENSMUST00000179165, ENSMUST00000100467, ENSMUST00000041982, ENSMUST00000034190, ENSMUST00000087165, ENSMUST00000023734, ENSMUST00000023612, ENSMUST00000102880, ENSMUST00000023732, ENSMUST00000021674, ENSMUST00000035045, ENSMUST00000135326, ENSMUST00000055353,…	5003	276	7691	1.25879	1.87562e-07	7.81507e-09	3.8413e-09
KEGG_PATHWAY	mmu01100:Metabolic pathways	919	6.18772	8.36907e-10	ENSMUST00000105808, ENSMUST00000045898, ENSMUST00000021443, ENSMUST00000025800, ENSMUST00000113669, ENSMUST00000150857, ENSMUST00000092640, ENSMUST00000058728, ENSMUST00000135222, ENSMUST00000029171, ENSMUST00000125407, ENSMUST00000042390, ENSMUST00000183538, ENSMUST00000086199, ENSMUST00000190061, ENSMUST00000102524, ENSMUST00000068301, ENSMUST00000046518, ENSMUST00000046514, ENSMUST00000132179,…	5003	1269	7691	1.11328	2.46888e-07	9.8755e-09	4.85406e-09
KEGG_PATHWAY	mmu04722:Neurotrophin signaling pathway	109	0.733908	2.37739e-09	ENSMUST00000069107, ENSMUST00000043599, ENSMUST00000176961, ENSMUST00000033671, ENSMUST00000004949, ENSMUST00000023507, ENSMUST00000080537, ENSMUST00000102927, ENSMUST00000079828, ENSMUST00000105894, ENSMUST00000032978, ENSMUST00000102888, ENSMUST00000006293, ENSMUST00000095806, ENSMUST00000028190, ENSMUST00000135326, ENSMUST00000001204, ENSMUST00000029201, ENSMUST00000026572, ENSMUST00000029445,…	5003	122	7691	1.37347	7.01331e-07	2.69743e-08	1.32585e-08
KEGG_PATHWAY	mmu04520:Adherens junction	69	0.464584	2.98006e-09	ENSMUST00000069107, ENSMUST00000042345, ENSMUST00000018156, ENSMUST00000167377, ENSMUST00000072311, ENSMUST00000168423, ENSMUST00000058295, ENSMUST00000092167, ENSMUST00000139666, ENSMUST00000006578, ENSMUST00000033505, ENSMUST00000163844, ENSMUST00000080537, ENSMUST00000029611, ENSMUST00000034510, ENSMUST00000111493, ENSMUST00000029175, ENSMUST00000068387, ENSMUST00000029053, ENSMUST00000069536,…	5003	72	7691	1.47322	8.79117e-07	3.25599e-08	1.6004e-08
KEGG_PATHWAY	mmu04150:mTOR signaling pathway	58	0.39052	4.52646e-09	ENSMUST00000069107, ENSMUST00000103221, ENSMUST00000113869, ENSMUST00000033671, ENSMUST00000029803, ENSMUST00000039652, ENSMUST00000031490, ENSMUST00000154617, ENSMUST00000113235, ENSMUST00000095360, ENSMUST00000061656, ENSMUST00000102927, ENSMUST00000105894, ENSMUST00000105930, ENSMUST00000100301, ENSMUST00000106867, ENSMUST00000070888, ENSMUST00000155757, ENSMUST00000065976, ENSMUST00000144883,…	5003	59	7691	1.51122	1.33531e-06	4.76895e-08	2.34406e-08
KEGG_PATHWAY	mmu04931:Insulin resistance	99	0.666577	6.01587e-09	ENSMUST00000070334, ENSMUST00000103221, ENSMUST00000018710, ENSMUST00000033671, ENSMUST00000039652, ENSMUST00000023507, ENSMUST00000030398, ENSMUST00000054002, ENSMUST00000031486, ENSMUST00000102927, ENSMUST00000102528, ENSMUST00000105894, ENSMUST00000030834, ENSMUST00000029053, ENSMUST00000087321, ENSMUST00000105930, ENSMUST00000103178, ENSMUST00000177403, ENSMUST00000020629, ENSMUST00000026845,…	5003	110	7691	1.38355	1.77468e-06	6.11959e-08	3.00793e-08
KEGG_PATHWAY	mmu00562:Inositol phosphate metabolism	67	0.451118	6.35317e-09	ENSMUST00000085192, ENSMUST00000072999, ENSMUST00000025403, ENSMUST00000028758, ENSMUST00000134767, ENSMUST00000025800, ENSMUST00000110116, ENSMUST00000150857, ENSMUST00000070181, ENSMUST00000162033, ENSMUST00000141412, ENSMUST00000151590, ENSMUST00000107236, ENSMUST00000027271, ENSMUST00000048890, ENSMUST00000102524, ENSMUST00000100188, ENSMUST00000046518, ENSMUST00000103179, ENSMUST00000118410,…	5003	70	7691	1.47139	1.87418e-06	6.24728e-08	3.0707e-08
KEGG_PATHWAY	mmu04921:Oxytocin signaling pathway	129	0.86857	1.61299e-08	ENSMUST00000069107, ENSMUST00000114913, ENSMUST00000094665, ENSMUST00000115733, ENSMUST00000163888, ENSMUST00000112064, ENSMUST00000031486, ENSMUST00000060005, ENSMUST00000186889, ENSMUST00000084615, ENSMUST00000102528, ENSMUST00000106742, ENSMUST00000030834, ENSMUST00000029175, ENSMUST00000102888, ENSMUST00000062387, ENSMUST00000102524, ENSMUST00000127206, ENSMUST00000045665, ENSMUST00000102880,…	5003	150	7691	1.32206	4.75832e-06	1.52015e-07	7.47193e-08
KEGG_PATHWAY	mmu04512:ECM-receptor interaction	81	0.545381	1.70051e-08	ENSMUST00000087050, ENSMUST00000042744, ENSMUST00000022213, ENSMUST00000097653, ENSMUST00000029848, ENSMUST00000165232, ENSMUST00000020911, ENSMUST00000035371, ENSMUST00000039178, ENSMUST00000112931, ENSMUST00000185356, ENSMUST00000161263, ENSMUST00000031243, ENSMUST00000027752, ENSMUST00000031246, ENSMUST00000028280, ENSMUST00000121963, ENSMUST00000105575, ENSMUST00000087883, ENSMUST00000086430,…	5003	88	7691	1.41499	5.01649e-06	1.52015e-07	7.47193e-08
KEGG_PATHWAY	mmu05215:Prostate cancer	81	0.545381	1.70051e-08	ENSMUST00000069107, ENSMUST00000020238, ENSMUST00000145463, ENSMUST00000103145, ENSMUST00000103221, ENSMUST00000067327, ENSMUST00000035773, ENSMUST00000026416, ENSMUST00000032066, ENSMUST00000058692, ENSMUST00000000500, ENSMUST00000058295, ENSMUST00000023829, ENSMUST00000039652, ENSMUST00000023507, ENSMUST00000029653, ENSMUST00000163844, ENSMUST00000095360, ENSMUST00000029611, ENSMUST00000102927,…	5003	88	7691	1.41499	5.01649e-06	1.52015e-07	7.47193e-08
KEGG_PATHWAY	mmu04071:Sphingolipid signaling pathway	109	0.733908	1.97001e-08	ENSMUST00000069107, ENSMUST00000018156, ENSMUST00000021447, ENSMUST00000089230, ENSMUST00000034000, ENSMUST00000080537, ENSMUST00000031003, ENSMUST00000034359, ENSMUST00000102927, ENSMUST00000030834, ENSMUST00000021450, ENSMUST00000036819, ENSMUST00000102524, ENSMUST00000008350, ENSMUST00000103178, ENSMUST00000095806, ENSMUST00000063091, ENSMUST00000020904, ENSMUST00000029201, ENSMUST00000026572,…	5003	124	7691	1.35132	5.81151e-06	1.70927e-07	8.4015e-08
KEGG_PATHWAY	mmu04012:ErbB signaling pathway	80	0.538648	2.39408e-08	ENSMUST00000069107, ENSMUST00000156637, ENSMUST00000145463, ENSMUST00000103221, ENSMUST00000067327, ENSMUST00000023467, ENSMUST00000035773, ENSMUST00000099557, ENSMUST00000032066, ENSMUST00000058295, ENSMUST00000110036, ENSMUST00000023829, ENSMUST00000154617, ENSMUST00000023507, ENSMUST00000031324, ENSMUST00000029653, ENSMUST00000110480, ENSMUST00000151590, ENSMUST00000107358, ENSMUST00000029175,…	5003	87	7691	1.41359	7.06251e-06	2.01787e-07	9.91833e-08
KEGG_PATHWAY	mmu04022:cGMP-PKG signaling pathway	138	0.929168	3.91812e-08	ENSMUST00000069107, ENSMUST00000067841, ENSMUST00000114913, ENSMUST00000039652, ENSMUST00000022419, ENSMUST00000032974, ENSMUST00000115733, ENSMUST00000163888, ENSMUST00000112064, ENSMUST00000186889, ENSMUST00000190985, ENSMUST00000102528, ENSMUST00000030834, ENSMUST00000020362, ENSMUST00000087965, ENSMUST00000105930, ENSMUST00000102524, ENSMUST00000127206, ENSMUST00000020107, ENSMUST00000102880,…	5003	163	7691	1.3015	1.15584e-05	3.21068e-07	1.57813e-07
KEGG_PATHWAY	mmu04141:Protein processing in endoplasmic reticulum	141	0.949367	8.44782e-08	ENSMUST00000151788, ENSMUST00000020238, ENSMUST00000174266, ENSMUST00000063084, ENSMUST00000090227, ENSMUST00000022378, ENSMUST00000008907, ENSMUST00000166487, ENSMUST00000021606, ENSMUST00000028916, ENSMUST00000030164, ENSMUST00000162560, ENSMUST00000008748, ENSMUST00000146590, ENSMUST00000108089, ENSMUST00000130451, ENSMUST00000044691, ENSMUST00000029171, ENSMUST00000020085, ENSMUST00000002091,…	5003	168	7691	1.29022	2.49208e-05	6.73543e-07	3.31063e-07
KEGG_PATHWAY	mmu04611:Platelet activation	113	0.76084	1.04002e-07	ENSMUST00000069107, ENSMUST00000114913, ENSMUST00000029848, ENSMUST00000094665, ENSMUST00000115733, ENSMUST00000165665, ENSMUST00000108249, ENSMUST00000102528, ENSMUST00000030834, ENSMUST00000029175, ENSMUST00000029331, ENSMUST00000102524, ENSMUST00000103178, ENSMUST00000061190, ENSMUST00000063091, ENSMUST00000090071, ENSMUST00000020904, ENSMUST00000070200, ENSMUST00000029201, ENSMUST00000116437,…	5003	131	7691	1.32605	3.06802e-05	7.96658e-07	3.91578e-07
KEGG_PATHWAY	mmu04660:T cell receptor signaling pathway	90	0.605979	1.05321e-07	ENSMUST00000069107, ENSMUST00000048605, ENSMUST00000156637, ENSMUST00000172321, ENSMUST00000173930, ENSMUST00000046864, ENSMUST00000021324, ENSMUST00000023467, ENSMUST00000035773, ENSMUST00000099557, ENSMUST00000027507, ENSMUST00000023507, ENSMUST00000033466, ENSMUST00000035800, ENSMUST00000102927, ENSMUST00000085786, ENSMUST00000151590, ENSMUST00000024044, ENSMUST00000032815, ENSMUST00000112949,…	5003	101	7691	1.36985	3.10692e-05	7.96658e-07	3.91578e-07
KEGG_PATHWAY	mmu04721:Synaptic vesicle cycle	59	0.397253	1.26489e-07	ENSMUST00000044721, ENSMUST00000036380, ENSMUST00000018875, ENSMUST00000103186, ENSMUST00000037478, ENSMUST00000045738, ENSMUST00000097811, ENSMUST00000050000, ENSMUST00000004396, ENSMUST00000184666, ENSMUST00000026985, ENSMUST00000037865, ENSMUST00000113352, ENSMUST00000106267, ENSMUST00000068261, ENSMUST00000045068, ENSMUST00000086112, ENSMUST00000086074, ENSMUST00000020102, ENSMUST00000140751,…	5003	62	7691	1.46289	3.73136e-05	9.32857e-07	4.58523e-07
KEGG_PATHWAY	mmu05212:Pancreatic cancer	61	0.410719	2.85029e-07	ENSMUST00000069107, ENSMUST00000018156, ENSMUST00000145463, ENSMUST00000103145, ENSMUST00000168423, ENSMUST00000032066, ENSMUST00000058295, ENSMUST00000029653, ENSMUST00000080537, ENSMUST00000033468, ENSMUST00000009003, ENSMUST00000024747, ENSMUST00000070968, ENSMUST00000112949, ENSMUST00000135326, ENSMUST00000024905, ENSMUST00000029201, ENSMUST00000030464, ENSMUST00000165117, ENSMUST00000028795,…	5003	65	7691	1.44268	8.408e-05	2.05082e-06	1.00803e-06
KEGG_PATHWAY	mmu04066:HIF-1 signaling pathway	90	0.605979	2.99174e-07	ENSMUST00000069107, ENSMUST00000132309, ENSMUST00000103221, ENSMUST00000067327, ENSMUST00000029803, ENSMUST00000028955, ENSMUST00000058295, ENSMUST00000023829, ENSMUST00000039652, ENSMUST00000154617, ENSMUST00000117757, ENSMUST00000030398, ENSMUST00000080058, ENSMUST00000029653, ENSMUST00000113235, ENSMUST00000095360, ENSMUST00000151590, ENSMUST00000023036, ENSMUST00000030834, ENSMUST00000068387,…	5003	102	7691	1.35642	8.82526e-05	2.10134e-06	1.03286e-06
KEGG_PATHWAY	mmu05032:Morphine addiction	83	0.558847	3.19595e-07	ENSMUST00000107749, ENSMUST00000068456, ENSMUST00000179755, ENSMUST00000107708, ENSMUST00000001115, ENSMUST00000114913, ENSMUST00000039413, ENSMUST00000092285, ENSMUST00000169037, ENSMUST00000039697, ENSMUST00000045738, ENSMUST00000074694, ENSMUST00000074651, ENSMUST00000109096, ENSMUST00000031122, ENSMUST00000160013, ENSMUST00000084894, ENSMUST00000062387, ENSMUST00000105611, ENSMUST00000100301,…	5003	93	7691	1.37198	9.42761e-05	2.19257e-06	1.0777e-06
KEGG_PATHWAY	mmu04725:Cholinergic synapse	98	0.659844	5.02608e-07	ENSMUST00000069107, ENSMUST00000107708, ENSMUST00000114913, ENSMUST00000112064, ENSMUST00000186889, ENSMUST00000160013, ENSMUST00000009689, ENSMUST00000102888, ENSMUST00000102524, ENSMUST00000032738, ENSMUST00000118280, ENSMUST00000063091, ENSMUST00000089184, ENSMUST00000021674, ENSMUST00000029201, ENSMUST00000117801, ENSMUST00000026572, ENSMUST00000029445, ENSMUST00000112751, ENSMUST00000000001,…	5003	113	7691	1.33321	0.000148259	3.36976e-06	1.65632e-06
KEGG_PATHWAY	mmu05211:Renal cell carcinoma	63	0.424185	5.74186e-07	ENSMUST00000069107, ENSMUST00000102697, ENSMUST00000156637, ENSMUST00000024954, ENSMUST00000023467, ENSMUST00000035773, ENSMUST00000099557, ENSMUST00000032066, ENSMUST00000000500, ENSMUST00000030398, ENSMUST00000080058, ENSMUST00000080537, ENSMUST00000023036, ENSMUST00000068387, ENSMUST00000006293, ENSMUST00000024747, ENSMUST00000069579, ENSMUST00000112949, ENSMUST00000090678, ENSMUST00000034150,…	5003	68	7691	1.42424	0.000169371	3.76411e-06	1.85016e-06
KEGG_PATHWAY	mmu04723:Retrograde endocannabinoid signaling	90	0.605979	7.97195e-07	ENSMUST00000069107, ENSMUST00000068456, ENSMUST00000107708, ENSMUST00000114913, ENSMUST00000092285, ENSMUST00000169037, ENSMUST00000039697, ENSMUST00000045738, ENSMUST00000074694, ENSMUST00000097811, ENSMUST00000110116, ENSMUST00000112064, ENSMUST00000031122, ENSMUST00000186889, ENSMUST00000160013, ENSMUST00000062387, ENSMUST00000125009, ENSMUST00000100301, ENSMUST00000031726, ENSMUST00000102524,…	5003	103	7691	1.34325	0.000235145	5.08642e-06	2.5001e-06
KEGG_PATHWAY	mmu05412:Arrhythmogenic right ventricular cardiomyopathy (ARVC)	62	0.417452	8.10378e-07	ENSMUST00000042345, ENSMUST00000037434, ENSMUST00000161342, ENSMUST00000163844, ENSMUST00000112064, ENSMUST00000029699, ENSMUST00000029611, ENSMUST00000186889, ENSMUST00000114000, ENSMUST00000084615, ENSMUST00000068581, ENSMUST00000106742, ENSMUST00000069536, ENSMUST00000172791, ENSMUST00000017552, ENSMUST00000021750, ENSMUST00000077954, ENSMUST00000001327, ENSMUST00000092891, ENSMUST00000114723,…	5003	67	7691	1.42256	0.000239033	5.08642e-06	2.5001e-06
KEGG_PATHWAY	mmu04724:Glutamatergic synapse	99	0.666577	9.22586e-07	ENSMUST00000069107, ENSMUST00000118161, ENSMUST00000107708, ENSMUST00000093859, ENSMUST00000114913, ENSMUST00000094665, ENSMUST00000186889, ENSMUST00000160013, ENSMUST00000030676, ENSMUST00000086199, ENSMUST00000125009, ENSMUST00000102524, ENSMUST00000118280, ENSMUST00000174018, ENSMUST00000102880, ENSMUST00000020102, ENSMUST00000090071, ENSMUST00000025875, ENSMUST00000171427, ENSMUST00000070200,…	5003	115	7691	1.3234	0.000272126	5.67006e-06	2.78698e-06
KEGG_PATHWAY	mmu05221:Acute myeloid leukemia	53	0.356854	1.13973e-06	ENSMUST00000069107, ENSMUST00000093852, ENSMUST00000145463, ENSMUST00000103221, ENSMUST00000042985, ENSMUST00000035773, ENSMUST00000154617, ENSMUST00000029611, ENSMUST00000023673, ENSMUST00000107358, ENSMUST00000069536, ENSMUST00000112949, ENSMUST00000135326, ENSMUST00000111656, ENSMUST00000029201, ENSMUST00000030464, ENSMUST00000026572, ENSMUST00000029445, ENSMUST00000114133, ENSMUST00000143785,…	5003	56	7691	1.45492	0.000336163	6.86162e-06	3.37266e-06
KEGG_PATHWAY	mmu05202:Transcriptional misregulation in cancer	136	0.915702	1.22863e-06	ENSMUST00000093852, ENSMUST00000067327, ENSMUST00000128245, ENSMUST00000110036, ENSMUST00000111099, ENSMUST00000163888, ENSMUST00000037746, ENSMUST00000095360, ENSMUST00000115451, ENSMUST00000143235, ENSMUST00000063232, ENSMUST00000089620, ENSMUST00000095767, ENSMUST00000154666, ENSMUST00000026845, ENSMUST00000001326, ENSMUST00000001327, ENSMUST00000133426, ENSMUST00000028355, ENSMUST00000005015,…	5003	165	7691	1.26709	0.000362379	7.24889e-06	3.56301e-06
KEGG_PATHWAY	mmu04662:B cell receptor signaling pathway	64	0.430918	1.47898e-06	ENSMUST00000069107, ENSMUST00000041377, ENSMUST00000018156, ENSMUST00000046864, ENSMUST00000072999, ENSMUST00000035773, ENSMUST00000098104, ENSMUST00000029806, ENSMUST00000023507, ENSMUST00000081103, ENSMUST00000080537, ENSMUST00000035800, ENSMUST00000085786, ENSMUST00000032815, ENSMUST00000112949, ENSMUST00000102880, ENSMUST00000021674, ENSMUST00000024742, ENSMUST00000037941, ENSMUST00000005889,…	5003	70	7691	1.40551	0.000436206	8.55491e-06	4.20496e-06
KEGG_PATHWAY	mmu04727:GABAergic synapse	77	0.518449	2.03615e-06	ENSMUST00000107749, ENSMUST00000068456, ENSMUST00000042986, ENSMUST00000107708, ENSMUST00000018711, ENSMUST00000065987, ENSMUST00000114913, ENSMUST00000032264, ENSMUST00000092285, ENSMUST00000169037, ENSMUST00000138603, ENSMUST00000039697, ENSMUST00000045738, ENSMUST00000074694, ENSMUST00000028123, ENSMUST00000112064, ENSMUST00000031122, ENSMUST00000032454, ENSMUST00000186889, ENSMUST00000160013,…	5003	87	7691	1.36058	0.000600483	1.15512e-05	5.67771e-06
KEGG_PATHWAY	mmu04330:Notch signaling pathway	47	0.316456	2.1355e-06	ENSMUST00000018313, ENSMUST00000127974, ENSMUST00000102597, ENSMUST00000102575, ENSMUST00000041012, ENSMUST00000171572, ENSMUST00000043898, ENSMUST00000177755, ENSMUST00000028735, ENSMUST00000021428, ENSMUST00000000724, ENSMUST00000111106, ENSMUST00000028288, ENSMUST00000023171, ENSMUST00000111398, ENSMUST00000140643, ENSMUST00000079746, ENSMUST00000038217, ENSMUST00000031607, ENSMUST00000125827,…	5003	49	7691	1.47453	0.000629776	1.15671e-05	5.68555e-06
KEGG_PATHWAY	mmu04110:Cell cycle	105	0.706975	2.15638e-06	ENSMUST00000090464, ENSMUST00000067327, ENSMUST00000022894, ENSMUST00000144574, ENSMUST00000072119, ENSMUST00000168423, ENSMUST00000023507, ENSMUST00000170909, ENSMUST00000029170, ENSMUST00000023353, ENSMUST00000023352, ENSMUST00000068387, ENSMUST00000028190, ENSMUST00000015456, ENSMUST00000022927, ENSMUST00000034742, ENSMUST00000023068, ENSMUST00000048147, ENSMUST00000108657, ENSMUST00000043098,…	5003	124	7691	1.30173	0.000635932	1.15671e-05	5.68555e-06
KEGG_PATHWAY	mmu05100:Bacterial invasion of epithelial cells	70	0.471317	2.15659e-06	ENSMUST00000042345, ENSMUST00000072519, ENSMUST00000103186, ENSMUST00000076316, ENSMUST00000074733, ENSMUST00000110036, ENSMUST00000113820, ENSMUST00000112862, ENSMUST00000033505, ENSMUST00000163844, ENSMUST00000080537, ENSMUST00000115453, ENSMUST00000110480, ENSMUST00000098230, ENSMUST00000109375, ENSMUST00000113352, ENSMUST00000029175, ENSMUST00000006293, ENSMUST00000086074, ENSMUST00000022369,…	5003	78	7691	1.37961	0.000635991	1.15671e-05	5.68555e-06
KEGG_PATHWAY	mmu04917:Prolactin signaling pathway	66	0.444385	2.51723e-06	ENSMUST00000168260, ENSMUST00000069107, ENSMUST00000035773, ENSMUST00000039652, ENSMUST00000024916, ENSMUST00000023507, ENSMUST00000054002, ENSMUST00000110480, ENSMUST00000133564, ENSMUST00000045540, ENSMUST00000107358, ENSMUST00000029175, ENSMUST00000105930, ENSMUST00000108922, ENSMUST00000070968, ENSMUST00000112949, ENSMUST00000021674, ENSMUST00000029201, ENSMUST00000030464, ENSMUST00000026572,…	5003	73	7691	1.38987	0.000742309	1.3184e-05	6.48028e-06
KEGG_PATHWAY	mmu04916:Melanogenesis	86	0.579047	2.54742e-06	ENSMUST00000040440, ENSMUST00000069107, ENSMUST00000018630, ENSMUST00000102575, ENSMUST00000032180, ENSMUST00000128245, ENSMUST00000114913, ENSMUST00000054294, ENSMUST00000043637, ENSMUST00000169037, ENSMUST00000074694, ENSMUST00000023507, ENSMUST00000110116, ENSMUST00000109096, ENSMUST00000114246, ENSMUST00000163844, ENSMUST00000029611, ENSMUST00000087366, ENSMUST00000068387, ENSMUST00000067495,…	5003	99	7691	1.33541	0.000751207	1.3184e-05	6.48028e-06
KEGG_PATHWAY	mmu04261:Adrenergic signaling in cardiomyocytes	118	0.794506	3.18741e-06	ENSMUST00000069107, ENSMUST00000043599, ENSMUST00000021447, ENSMUST00000089230, ENSMUST00000154135, ENSMUST00000114913, ENSMUST00000118566, ENSMUST00000188028, ENSMUST00000112064, ENSMUST00000186889, ENSMUST00000031003, ENSMUST00000009689, ENSMUST00000084615, ENSMUST00000102528, ENSMUST00000106742, ENSMUST00000060125, ENSMUST00000102803, ENSMUST00000102888, ENSMUST00000042792, ENSMUST00000102524,…	5003	142	7691	1.27746	0.000939846	1.62118e-05	7.96853e-06
KEGG_PATHWAY	mmu04915:Estrogen signaling pathway	85	0.572313	3.39261e-06	ENSMUST00000040440, ENSMUST00000069107, ENSMUST00000107749, ENSMUST00000020238, ENSMUST00000035773, ENSMUST00000114913, ENSMUST00000169037, ENSMUST00000074694, ENSMUST00000110116, ENSMUST00000109096, ENSMUST00000110480, ENSMUST00000133564, ENSMUST00000087328, ENSMUST00000030834, ENSMUST00000163966, ENSMUST00000029175, ENSMUST00000087366, ENSMUST00000062387, ENSMUST00000105611, ENSMUST00000102524,…	5003	98	7691	1.33335	0.00100032	1.69631e-05	8.33778e-06
KEGG_PATHWAY	mmu05220:Chronic myeloid leukemia	65	0.437651	3.47242e-06	ENSMUST00000069107, ENSMUST00000145463, ENSMUST00000103145, ENSMUST00000067327, ENSMUST00000035773, ENSMUST00000023829, ENSMUST00000079746, ENSMUST00000110480, ENSMUST00000023673, ENSMUST00000107358, ENSMUST00000006293, ENSMUST00000112949, ENSMUST00000172754, ENSMUST00000028190, ENSMUST00000135326, ENSMUST00000029201, ENSMUST00000030464, ENSMUST00000165117, ENSMUST00000026572, ENSMUST00000029445,…	5003	72	7691	1.38782	0.00102384	1.70727e-05	8.39168e-06
KEGG_PATHWAY	mmu05218:Melanoma	64	0.430918	4.78219e-06	ENSMUST00000069107, ENSMUST00000145463, ENSMUST00000103145, ENSMUST00000022697, ENSMUST00000033473, ENSMUST00000058692, ENSMUST00000000500, ENSMUST00000043637, ENSMUST00000023829, ENSMUST00000029653, ENSMUST00000095360, ENSMUST00000033389, ENSMUST00000105898, ENSMUST00000100024, ENSMUST00000112949, ENSMUST00000022246, ENSMUST00000095529, ENSMUST00000000312, ENSMUST00000031280, ENSMUST00000033581,…	5003	71	7691	1.38572	0.00140976	2.2885e-05	1.12486e-05
KEGG_PATHWAY	mmu05213:Endometrial cancer	49	0.329922	4.80974e-06	ENSMUST00000069107, ENSMUST00000042345, ENSMUST00000145463, ENSMUST00000035773, ENSMUST00000058295, ENSMUST00000023507, ENSMUST00000029653, ENSMUST00000163844, ENSMUST00000029611, ENSMUST00000102927, ENSMUST00000069536, ENSMUST00000112949, ENSMUST00000000312, ENSMUST00000111656, ENSMUST00000029201, ENSMUST00000030464, ENSMUST00000026572, ENSMUST00000029445, ENSMUST00000115781, ENSMUST00000135695,…	5003	52	7691	1.44859	0.00141787	2.2885e-05	1.12486e-05
KEGG_PATHWAY	mmu05222:Small cell lung cancer	74	0.498249	5.03235e-06	ENSMUST00000087050, ENSMUST00000103145, ENSMUST00000067327, ENSMUST00000026416, ENSMUST00000110036, ENSMUST00000004949, ENSMUST00000112931, ENSMUST00000159110, ENSMUST00000185356, ENSMUST00000027752, ENSMUST00000161302, ENSMUST00000190341, ENSMUST00000115094, ENSMUST00000063750, ENSMUST00000172159, ENSMUST00000097981, ENSMUST00000075853, ENSMUST00000135326, ENSMUST00000029201, ENSMUST00000033899,…	5003	84	7691	1.35427	0.00148345	2.35642e-05	1.15824e-05
KEGG_PATHWAY	mmu05223:Non-small cell lung cancer	52	0.350121	6.70859e-06	ENSMUST00000069107, ENSMUST00000145463, ENSMUST00000103145, ENSMUST00000035773, ENSMUST00000032066, ENSMUST00000058295, ENSMUST00000018353, ENSMUST00000029653, ENSMUST00000161302, ENSMUST00000102927, ENSMUST00000151590, ENSMUST00000063750, ENSMUST00000100301, ENSMUST00000112949, ENSMUST00000049503, ENSMUST00000059595, ENSMUST00000029201, ENSMUST00000030464, ENSMUST00000165117, ENSMUST00000026572,…	5003	56	7691	1.42747	0.00197708	3.09224e-05	1.51991e-05
KEGG_PATHWAY	mmu04914:Progesterone-mediated oocyte maturation	76	0.511716	7.26564e-06	ENSMUST00000069107, ENSMUST00000144574, ENSMUST00000072119, ENSMUST00000033671, ENSMUST00000114913, ENSMUST00000026416, ENSMUST00000169037, ENSMUST00000074694, ENSMUST00000134727, ENSMUST00000169035, ENSMUST00000039652, ENSMUST00000095360, ENSMUST00000155278, ENSMUST00000105894, ENSMUST00000163966, ENSMUST00000105930, ENSMUST00000112949, ENSMUST00000065976, ENSMUST00000026128, ENSMUST00000020706,…	5003	87	7691	1.34291	0.00214108	3.29748e-05	1.6208e-05
KEGG_PATHWAY	mmu05214:Glioma	59	0.397253	7.65559e-06	ENSMUST00000040440, ENSMUST00000069107, ENSMUST00000103145, ENSMUST00000103221, ENSMUST00000035773, ENSMUST00000032066, ENSMUST00000000500, ENSMUST00000023829, ENSMUST00000029653, ENSMUST00000095360, ENSMUST00000110480, ENSMUST00000151590, ENSMUST00000102888, ENSMUST00000100301, ENSMUST00000109813, ENSMUST00000112949, ENSMUST00000001204, ENSMUST00000059595, ENSMUST00000029201, ENSMUST00000030464,…	5003	65	7691	1.39538	0.00225586	3.42182e-05	1.68191e-05
KEGG_PATHWAY	mmu05210:Colorectal cancer	58	0.39052	1.05827e-05	ENSMUST00000069107, ENSMUST00000018156, ENSMUST00000145463, ENSMUST00000168423, ENSMUST00000023507, ENSMUST00000163844, ENSMUST00000080537, ENSMUST00000029611, ENSMUST00000069536, ENSMUST00000112949, ENSMUST00000021674, ENSMUST00000036570, ENSMUST00000191509, ENSMUST00000111656, ENSMUST00000029201, ENSMUST00000028430, ENSMUST00000030464, ENSMUST00000112751, ENSMUST00000007757, ENSMUST00000115781,…	5003	64	7691	1.39316	0.00311704	4.59102e-05	2.2566e-05
KEGG_PATHWAY	mmu05230:Central carbon metabolism in cancer	58	0.39052	1.05827e-05	ENSMUST00000069107, ENSMUST00000132309, ENSMUST00000103221, ENSMUST00000058295, ENSMUST00000034834, ENSMUST00000030398, ENSMUST00000168579, ENSMUST00000112949, ENSMUST00000033662, ENSMUST00000159440, ENSMUST00000029201, ENSMUST00000030464, ENSMUST00000026572, ENSMUST00000171509, ENSMUST00000029445, ENSMUST00000163536, ENSMUST00000108496, ENSMUST00000039913, ENSMUST00000039438, ENSMUST00000099691,…	5003	64	7691	1.39316	0.00311704	4.59102e-05	2.2566e-05
KEGG_PATHWAY	mmu05217:Basal cell carcinoma	50	0.336655	1.331e-05	ENSMUST00000018630, ENSMUST00000102575, ENSMUST00000032180, ENSMUST00000128245, ENSMUST00000054294, ENSMUST00000028836, ENSMUST00000110510, ENSMUST00000023507, ENSMUST00000114246, ENSMUST00000163844, ENSMUST00000029611, ENSMUST00000039922, ENSMUST00000067495, ENSMUST00000179165, ENSMUST00000069536, ENSMUST00000045747, ENSMUST00000023734, ENSMUST00000023732, ENSMUST00000010044, ENSMUST00000057893,…	5003	54	7691	1.42341	0.00391879	5.69053e-05	2.79704e-05
KEGG_PATHWAY	mmu05161:Hepatitis B	119	0.801239	1.82392e-05	ENSMUST00000069107, ENSMUST00000151788, ENSMUST00000025649, ENSMUST00000067327, ENSMUST00000022894, ENSMUST00000033394, ENSMUST00000085708, ENSMUST00000029175, ENSMUST00000068387, ENSMUST00000037907, ENSMUST00000070968, ENSMUST00000021674, ENSMUST00000026845, ENSMUST00000135326, ENSMUST00000071378, ENSMUST00000029201, ENSMUST00000026572, ENSMUST00000029445, ENSMUST00000109184, ENSMUST00000112751,…	5003	146	7691	1.25299	0.00536618	7.68654e-05	3.77813e-05
KEGG_PATHWAY	mmu05203:Viral carcinogenesis	180	1.21196	2.16957e-05	ENSMUST00000069107, ENSMUST00000025649, ENSMUST00000067327, ENSMUST00000022894, ENSMUST00000041736, ENSMUST00000080537, ENSMUST00000034359, ENSMUST00000029170, ENSMUST00000029175, ENSMUST00000179285, ENSMUST00000068387, ENSMUST00000034190, ENSMUST00000087165, ENSMUST00000021554, ENSMUST00000172912, ENSMUST00000097822, ENSMUST00000029201, ENSMUST00000026572, ENSMUST00000029445, ENSMUST00000110452,…	5003	231	7691	1.19788	0.00637986	8.99846e-05	4.42297e-05
KEGG_PATHWAY	mmu05410:Hypertrophic cardiomyopathy (HCM)	69	0.464584	2.19623e-05	ENSMUST00000090269, ENSMUST00000170268, ENSMUST00000037434, ENSMUST00000118566, ENSMUST00000188073, ENSMUST00000188028, ENSMUST00000095360, ENSMUST00000112064, ENSMUST00000031486, ENSMUST00000029699, ENSMUST00000186889, ENSMUST00000114000, ENSMUST00000084615, ENSMUST00000106742, ENSMUST00000172791, ENSMUST00000017552, ENSMUST00000045743, ENSMUST00000021750, ENSMUST00000001963, ENSMUST00000026845,…	5003	79	7691	1.34269	0.00645802	8.99846e-05	4.42297e-05
KEGG_PATHWAY	mmu05414:Dilated cardiomyopathy	72	0.484783	2.29701e-05	ENSMUST00000090269, ENSMUST00000170268, ENSMUST00000037434, ENSMUST00000114913, ENSMUST00000118566, ENSMUST00000169037, ENSMUST00000188028, ENSMUST00000109096, ENSMUST00000095360, ENSMUST00000112064, ENSMUST00000029699, ENSMUST00000186889, ENSMUST00000114000, ENSMUST00000084615, ENSMUST00000106742, ENSMUST00000172791, ENSMUST00000017552, ENSMUST00000021750, ENSMUST00000020706, ENSMUST00000077954,…	5003	83	7691	1.33354	0.00675335	9.28244e-05	4.56256e-05
KEGG_PATHWAY	mmu04370:VEGF signaling pathway	54	0.363587	3.79345e-05	ENSMUST00000069107, ENSMUST00000018156, ENSMUST00000145463, ENSMUST00000110036, ENSMUST00000094665, ENSMUST00000080537, ENSMUST00000151590, ENSMUST00000030834, ENSMUST00000029175, ENSMUST00000100301, ENSMUST00000024747, ENSMUST00000112949, ENSMUST00000102880, ENSMUST00000090071, ENSMUST00000113516, ENSMUST00000070200, ENSMUST00000059595, ENSMUST00000029201, ENSMUST00000030464, ENSMUST00000054651,…	5003	60	7691	1.38355	0.0111285	0.000151225	7.43312e-05
KEGG_PATHWAY	mmu04350:TGF-beta signaling pathway	73	0.491516	4.11329e-05	ENSMUST00000069107, ENSMUST00000022217, ENSMUST00000049339, ENSMUST00000103067, ENSMUST00000015003, ENSMUST00000038765, ENSMUST00000168423, ENSMUST00000173658, ENSMUST00000000544, ENSMUST00000028836, ENSMUST00000110677, ENSMUST00000154617, ENSMUST00000163448, ENSMUST00000170909, ENSMUST00000029657, ENSMUST00000029170, ENSMUST00000023036, ENSMUST00000029371, ENSMUST00000068387, ENSMUST00000001927,…	5003	85	7691	1.32025	0.0120611	0.000161789	7.95236e-05
KEGG_PATHWAY	mmu04114:Oocyte meiosis	93	0.626178	4.59753e-05	ENSMUST00000040440, ENSMUST00000069107, ENSMUST00000021447, ENSMUST00000022894, ENSMUST00000144574, ENSMUST00000072119, ENSMUST00000018470, ENSMUST00000033671, ENSMUST00000114913, ENSMUST00000026416, ENSMUST00000173658, ENSMUST00000169037, ENSMUST00000134727, ENSMUST00000169035, ENSMUST00000039652, ENSMUST00000095360, ENSMUST00000064924, ENSMUST00000155278, ENSMUST00000023036, ENSMUST00000105894,…	5003	112	7691	1.27649	0.0134715	0.000178457	8.7716e-05
KEGG_PATHWAY	mmu04664:Fc epsilon RI signaling pathway	60	0.403986	4.66942e-05	ENSMUST00000069107, ENSMUST00000048605, ENSMUST00000041377, ENSMUST00000018156, ENSMUST00000046864, ENSMUST00000072999, ENSMUST00000035773, ENSMUST00000094665, ENSMUST00000080537, ENSMUST00000102927, ENSMUST00000151590, ENSMUST00000112949, ENSMUST00000100260, ENSMUST00000063091, ENSMUST00000090071, ENSMUST00000005889, ENSMUST00000070200, ENSMUST00000059595, ENSMUST00000029201, ENSMUST00000030464,…	5003	68	7691	1.35642	0.0136807	0.000178893	8.79307e-05
KEGG_PATHWAY	mmu04920:Adipocytokine signaling pathway	63	0.424185	4.9763e-05	ENSMUST00000069789, ENSMUST00000067841, ENSMUST00000070334, ENSMUST00000103221, ENSMUST00000018710, ENSMUST00000188073, ENSMUST00000034046, ENSMUST00000165232, ENSMUST00000054002, ENSMUST00000030398, ENSMUST00000057314, ENSMUST00000031486, ENSMUST00000029017, ENSMUST00000034359, ENSMUST00000023593, ENSMUST00000032815, ENSMUST00000093106, ENSMUST00000045743, ENSMUST00000144883, ENSMUST00000024742,…	5003	72	7691	1.34512	0.0145732	0.000188206	9.25082e-05
KEGG_PATHWAY	mmu04912:GnRH signaling pathway	75	0.504982	5.41409e-05	ENSMUST00000040440, ENSMUST00000069107, ENSMUST00000101085, ENSMUST00000035773, ENSMUST00000114913, ENSMUST00000169037, ENSMUST00000094665, ENSMUST00000110116, ENSMUST00000109096, ENSMUST00000112064, ENSMUST00000186889, ENSMUST00000029175, ENSMUST00000102888, ENSMUST00000102524, ENSMUST00000109813, ENSMUST00000112949, ENSMUST00000100260, ENSMUST00000049308, ENSMUST00000090071, ENSMUST00000096575,…	5003	88	7691	1.31018	0.0158451	0.000202172	9.93725e-05
KEGG_PATHWAY	mmu05033:Nicotine addiction	38	0.255858	5.79142e-05	ENSMUST00000068456, ENSMUST00000068911, ENSMUST00000093859, ENSMUST00000029947, ENSMUST00000039697, ENSMUST00000045738, ENSMUST00000002848, ENSMUST00000121390, ENSMUST00000053880, ENSMUST00000032710, ENSMUST00000139965, ENSMUST00000031122, ENSMUST00000000572, ENSMUST00000036315, ENSMUST00000114341, ENSMUST00000032738, ENSMUST00000064780, ENSMUST00000070725, ENSMUST00000070864, ENSMUST00000020366,…	5003	40	7691	1.46041	0.0169401	0.000210922	0.000103674
KEGG_PATHWAY	mmu04960:Aldosterone-regulated sodium reabsorption	38	0.255858	5.79142e-05	ENSMUST00000069107, ENSMUST00000034363, ENSMUST00000035037, ENSMUST00000080418, ENSMUST00000019684, ENSMUST00000039652, ENSMUST00000038859, ENSMUST00000095360, ENSMUST00000053215, ENSMUST00000115134, ENSMUST00000032399, ENSMUST00000064989, ENSMUST00000102927, ENSMUST00000055518, ENSMUST00000109913, ENSMUST00000105930, ENSMUST00000100301, ENSMUST00000069799, ENSMUST00000020145, ENSMUST00000175966,…	5003	40	7691	1.46041	0.0169401	0.000210922	0.000103674
KEGG_PATHWAY	mmu04115:p53 signaling pathway	59	0.397253	6.2841e-05	ENSMUST00000072119, ENSMUST00000174105, ENSMUST00000026416, ENSMUST00000023829, ENSMUST00000026737, ENSMUST00000159110, ENSMUST00000170629, ENSMUST00000095360, ENSMUST00000066160, ENSMUST00000190068, ENSMUST00000025691, ENSMUST00000041388, ENSMUST00000020980, ENSMUST00000015456, ENSMUST00000020702, ENSMUST00000028430, ENSMUST00000165117, ENSMUST00000034742, ENSMUST00000039559, ENSMUST00000155285,…	5003	67	7691	1.35372	0.0183679	0.000226074	0.000111121
KEGG_PATHWAY	mmu04514:Cell adhesion molecules (CAMs)	129	0.86857	6.51999e-05	ENSMUST00000094823, ENSMUST00000103069, ENSMUST00000074015, ENSMUST00000043517, ENSMUST00000020911, ENSMUST00000029574, ENSMUST00000114641, ENSMUST00000034510, ENSMUST00000054889, ENSMUST00000062304, ENSMUST00000060128, ENSMUST00000111093, ENSMUST00000024044, ENSMUST00000068664, ENSMUST00000089620, ENSMUST00000041982, ENSMUST00000087165, ENSMUST00000023335, ENSMUST00000172912, ENSMUST00000035048,…	5003	162	7691	1.22413	0.0190508	0.000231734	0.000113903
KEGG_PATHWAY	mmu05152:Tuberculosis	139	0.935901	6.83073e-05	ENSMUST00000069107, ENSMUST00000044721, ENSMUST00000036380, ENSMUST00000004949, ENSMUST00000033394, ENSMUST00000028882, ENSMUST00000028881, ENSMUST00000116304, ENSMUST00000081103, ENSMUST00000033824, ENSMUST00000111014, ENSMUST00000034359, ENSMUST00000165665, ENSMUST00000037865, ENSMUST00000029175, ENSMUST00000068387, ENSMUST00000102888, ENSMUST00000012847, ENSMUST00000041982, ENSMUST00000070968,…	5003	176	7691	1.2141	0.0199496	0.000239889	0.000117911
KEGG_PATHWAY	mmu00564:Glycerophospholipid metabolism	79	0.531915	8.81207e-05	ENSMUST00000124200, ENSMUST00000067567, ENSMUST00000112618, ENSMUST00000102692, ENSMUST00000105808, ENSMUST00000045898, ENSMUST00000026414, ENSMUST00000079791, ENSMUST00000054173, ENSMUST00000103181, ENSMUST00000094665, ENSMUST00000025925, ENSMUST00000032413, ENSMUST00000001240, ENSMUST00000027036, ENSMUST00000061856, ENSMUST00000135222, ENSMUST00000146623, ENSMUST00000017859, ENSMUST00000190061,…	5003	94	7691	1.29197	0.0256617	0.000305831	0.000150324
KEGG_PATHWAY	mmu04540:Gap junction	73	0.491516	9.20984e-05	ENSMUST00000069107, ENSMUST00000101085, ENSMUST00000035773, ENSMUST00000097014, ENSMUST00000114913, ENSMUST00000058692, ENSMUST00000001513, ENSMUST00000000500, ENSMUST00000169037, ENSMUST00000070575, ENSMUST00000074694, ENSMUST00000110116, ENSMUST00000115733, ENSMUST00000027431, ENSMUST00000109096, ENSMUST00000029653, ENSMUST00000056427, ENSMUST00000068581, ENSMUST00000029175, ENSMUST00000087445,…	5003	86	7691	1.3049	0.0268045	0.000312288	0.000153497
KEGG_PATHWAY	mmu04911:Insulin secretion	73	0.491516	9.20984e-05	ENSMUST00000085591, ENSMUST00000119970, ENSMUST00000114913, ENSMUST00000169037, ENSMUST00000031093, ENSMUST00000039652, ENSMUST00000110116, ENSMUST00000030398, ENSMUST00000109096, ENSMUST00000112064, ENSMUST00000115134, ENSMUST00000186889, ENSMUST00000190985, ENSMUST00000042194, ENSMUST00000090826, ENSMUST00000020362, ENSMUST00000087965, ENSMUST00000087366, ENSMUST00000102888, ENSMUST00000105930,…	5003	86	7691	1.3049	0.0268045	0.000312288	0.000153497
KEGG_PATHWAY	mmu04730:Long-term depression	54	0.363587	0.000106076	ENSMUST00000069107, ENSMUST00000041377, ENSMUST00000173658, ENSMUST00000074694, ENSMUST00000094665, ENSMUST00000110116, ENSMUST00000115733, ENSMUST00000109096, ENSMUST00000095360, ENSMUST00000142742, ENSMUST00000000153, ENSMUST00000052827, ENSMUST00000100301, ENSMUST00000102524, ENSMUST00000048976, ENSMUST00000112949, ENSMUST00000049308, ENSMUST00000090071, ENSMUST00000070200, ENSMUST00000043604,…	5003	61	7691	1.36087	0.0308096	0.000355597	0.000174785
KEGG_PATHWAY	mmu04728:Dopaminergic synapse	108	0.727175	0.000116807	ENSMUST00000021447, ENSMUST00000089230, ENSMUST00000107708, ENSMUST00000025402, ENSMUST00000037478, ENSMUST00000114913, ENSMUST00000165430, ENSMUST00000023507, ENSMUST00000186889, ENSMUST00000031003, ENSMUST00000160013, ENSMUST00000047321, ENSMUST00000102528, ENSMUST00000102888, ENSMUST00000062387, ENSMUST00000102524, ENSMUST00000118280, ENSMUST00000021674, ENSMUST00000001204, ENSMUST00000078694,…	5003	134	7691	1.239	0.0338732	0.00038717	0.000190304
KEGG_PATHWAY	mmu04970:Salivary secretion	66	0.444385	0.000121822	ENSMUST00000040440, ENSMUST00000152831, ENSMUST00000092162, ENSMUST00000114913, ENSMUST00000092163, ENSMUST00000169037, ENSMUST00000110116, ENSMUST00000115733, ENSMUST00000109096, ENSMUST00000165147, ENSMUST00000142742, ENSMUST00000115134, ENSMUST00000190985, ENSMUST00000100301, ENSMUST00000102524, ENSMUST00000101237, ENSMUST00000020107, ENSMUST00000048976, ENSMUST00000169082, ENSMUST00000103177,…	5003	77	7691	1.31767	0.0353016	0.000399306	0.000196269
KEGG_PATHWAY	mmu04750:Inflammatory mediator regulation of TRP channels	102	0.686776	0.000136269	ENSMUST00000121694, ENSMUST00000114913, ENSMUST00000094665, ENSMUST00000028881, ENSMUST00000027431, ENSMUST00000095360, ENSMUST00000102528, ENSMUST00000029175, ENSMUST00000102888, ENSMUST00000102524, ENSMUST00000090071, ENSMUST00000036653, ENSMUST00000070200, ENSMUST00000001204, ENSMUST00000029201, ENSMUST00000117801, ENSMUST00000054651, ENSMUST00000026211, ENSMUST00000097275, ENSMUST00000030303,…	5003	126	7691	1.24446	0.0394047	0.000436949	0.000214772
KEGG_PATHWAY	mmu04380:Osteoclast differentiation	102	0.686776	0.000136269	ENSMUST00000069107, ENSMUST00000021324, ENSMUST00000043637, ENSMUST00000004949, ENSMUST00000028882, ENSMUST00000028881, ENSMUST00000054002, ENSMUST00000081103, ENSMUST00000085708, ENSMUST00000080537, ENSMUST00000091319, ENSMUST00000014743, ENSMUST00000070968, ENSMUST00000043526, ENSMUST00000020188, ENSMUST00000102880, ENSMUST00000063091, ENSMUST00000021674, ENSMUST00000135326, ENSMUST00000029201,…	5003	126	7691	1.24446	0.0394047	0.000436949	0.000214772
KEGG_PATHWAY	mmu04670:Leukocyte transendothelial migration	96	0.646378	0.000157756	ENSMUST00000094823, ENSMUST00000103069, ENSMUST00000046864, ENSMUST00000110036, ENSMUST00000073043, ENSMUST00000139666, ENSMUST00000029574, ENSMUST00000080537, ENSMUST00000054889, ENSMUST00000060128, ENSMUST00000111093, ENSMUST00000021554, ENSMUST00000022369, ENSMUST00000020904, ENSMUST00000035048, ENSMUST00000005889, ENSMUST00000110725, ENSMUST00000034472, ENSMUST00000029201, ENSMUST00000000001,…	5003	118	7691	1.25067	0.0454752	0.000499638	0.000245585
KEGG_PATHWAY	mmu04971:Gastric acid secretion	62	0.417452	0.000159207	ENSMUST00000040440, ENSMUST00000042221, ENSMUST00000114913, ENSMUST00000169037, ENSMUST00000110113, ENSMUST00000074694, ENSMUST00000146390, ENSMUST00000110116, ENSMUST00000027233, ENSMUST00000109096, ENSMUST00000115134, ENSMUST00000009689, ENSMUST00000102888, ENSMUST00000140407, ENSMUST00000100301, ENSMUST00000102524, ENSMUST00000109813, ENSMUST00000023538, ENSMUST00000047889, ENSMUST00000049308,…	5003	72	7691	1.32377	0.0458837	0.000499638	0.000245585
KEGG_PATHWAY	mmu05162:Measles	109	0.733908	0.000165415	ENSMUST00000067327, ENSMUST00000004949, ENSMUST00000023507, ENSMUST00000028882, ENSMUST00000028881, ENSMUST00000081103, ENSMUST00000111014, ENSMUST00000085708, ENSMUST00000189753, ENSMUST00000033664, ENSMUST00000087328, ENSMUST00000037907, ENSMUST00000012847, ENSMUST00000070968, ENSMUST00000020188, ENSMUST00000063091, ENSMUST00000026845, ENSMUST00000071378, ENSMUST00000029201, ENSMUST00000028111,…	5003	136	7691	1.23208	0.0476298	0.000508306	0.000249846
KEGG_PATHWAY	mmu05169:Epstein-Barr virus infection	109	0.733908	0.000165415	ENSMUST00000067327, ENSMUST00000021324, ENSMUST00000004949, ENSMUST00000034359, ENSMUST00000047687, ENSMUST00000037907, ENSMUST00000087165, ENSMUST00000172912, ENSMUST00000135326, ENSMUST00000029201, ENSMUST00000166889, ENSMUST00000112751, ENSMUST00000114133, ENSMUST00000112231, ENSMUST00000106752, ENSMUST00000032968, ENSMUST00000021283, ENSMUST00000108657, ENSMUST00000102597, ENSMUST00000041111,…	5003	136	7691	1.23208	0.0476298	0.000508306	0.000249846
KEGG_PATHWAY	mmu04726:Serotonergic synapse	106	0.713709	0.000179724	ENSMUST00000069107, ENSMUST00000105802, ENSMUST00000121694, ENSMUST00000107708, ENSMUST00000037478, ENSMUST00000114913, ENSMUST00000094665, ENSMUST00000027431, ENSMUST00000112064, ENSMUST00000031122, ENSMUST00000186889, ENSMUST00000160013, ENSMUST00000062387, ENSMUST00000102524, ENSMUST00000118280, ENSMUST00000090071, ENSMUST00000036653, ENSMUST00000070200, ENSMUST00000026572, ENSMUST00000054651,…	5003	132	7691	1.23448	0.0516421	0.000546583	0.00026866
KEGG_PATHWAY	mmu05146:Amoebiasis	95	0.639644	0.000197459	ENSMUST00000087050, ENSMUST00000025602, ENSMUST00000025402, ENSMUST00000029848, ENSMUST00000110036, ENSMUST00000017184, ENSMUST00000112931, ENSMUST00000110116, ENSMUST00000028881, ENSMUST00000185356, ENSMUST00000109096, ENSMUST00000027752, ENSMUST00000028280, ENSMUST00000087883, ENSMUST00000086430, ENSMUST00000100301, ENSMUST00000020161, ENSMUST00000102524, ENSMUST00000021554, ENSMUST00000022369,…	5003	117	7691	1.24822	0.0565917	0.000594392	0.000292159
KEGG_PATHWAY	mmu04140:Regulation of autophagy	26	0.175061	0.000204057	ENSMUST00000022119, ENSMUST00000065005, ENSMUST00000018711, ENSMUST00000032264, ENSMUST00000042988, ENSMUST00000004920, ENSMUST00000039652, ENSMUST00000031490, ENSMUST00000032457, ENSMUST00000035648, ENSMUST00000027512, ENSMUST00000030279, ENSMUST00000143630, ENSMUST00000105930, ENSMUST00000039286, ENSMUST00000130916, ENSMUST00000065778, ENSMUST00000076803, ENSMUST00000131405, ENSMUST00000053230,…	5003	26	7691	1.53728	0.0584265	0.000608048	0.000298871
KEGG_PATHWAY	mmu04713:Circadian entrainment	81	0.545381	0.000217108	ENSMUST00000040440, ENSMUST00000069107, ENSMUST00000043599, ENSMUST00000107708, ENSMUST00000114913, ENSMUST00000092285, ENSMUST00000169037, ENSMUST00000074694, ENSMUST00000142392, ENSMUST00000002848, ENSMUST00000053880, ENSMUST00000110116, ENSMUST00000136398, ENSMUST00000115733, ENSMUST00000109096, ENSMUST00000142742, ENSMUST00000186889, ENSMUST00000160013, ENSMUST00000087366, ENSMUST00000062387,…	5003	98	7691	1.27061	0.0620455	0.000640468	0.000314807
KEGG_PATHWAY	mmu04930:Type II diabetes mellitus	45	0.302989	0.000219695	ENSMUST00000132309, ENSMUST00000069107, ENSMUST00000067841, ENSMUST00000085591, ENSMUST00000103221, ENSMUST00000018710, ENSMUST00000000642, ENSMUST00000035037, ENSMUST00000111945, ENSMUST00000187541, ENSMUST00000039652, ENSMUST00000121390, ENSMUST00000034834, ENSMUST00000054002, ENSMUST00000057314, ENSMUST00000038859, ENSMUST00000053215, ENSMUST00000186889, ENSMUST00000055518, ENSMUST00000023593,…	5003	50	7691	1.38355	0.0627611	0.000641683	0.000315404
KEGG_PATHWAY	mmu04668:TNF signaling pathway	89	0.599246	0.000227562	ENSMUST00000069107, ENSMUST00000043599, ENSMUST00000173930, ENSMUST00000021324, ENSMUST00000167374, ENSMUST00000056157, ENSMUST00000033394, ENSMUST00000054002, ENSMUST00000028881, ENSMUST00000029574, ENSMUST00000031326, ENSMUST00000048250, ENSMUST00000031327, ENSMUST00000108044, ENSMUST00000027874, ENSMUST00000109210, ENSMUST00000034359, ENSMUST00000190341, ENSMUST00000014743, ENSMUST00000087366,…	5003	109	7691	1.25521	0.0649342	0.000658144	0.000323495
KEGG_PATHWAY	mmu05145:Toxoplasmosis	86	0.579047	0.000243321	ENSMUST00000069107, ENSMUST00000035092, ENSMUST00000145463, ENSMUST00000023147, ENSMUST00000004949, ENSMUST00000074694, ENSMUST00000176808, ENSMUST00000022419, ENSMUST00000034713, ENSMUST00000185356, ENSMUST00000033466, ENSMUST00000027752, ENSMUST00000102927, ENSMUST00000190341, ENSMUST00000087328, ENSMUST00000115094, ENSMUST00000032815, ENSMUST00000041982, ENSMUST00000070968, ENSMUST00000017799,…	5003	105	7691	1.2591	0.0692723	0.000696891	0.00034254
KEGG_PATHWAY	mmu04720:Long-term potentiation	57	0.383787	0.000273764	ENSMUST00000040440, ENSMUST00000069107, ENSMUST00000033671, ENSMUST00000042868, ENSMUST00000002848, ENSMUST00000053880, ENSMUST00000110116, ENSMUST00000186889, ENSMUST00000105894, ENSMUST00000102528, ENSMUST00000068387, ENSMUST00000102888, ENSMUST00000125009, ENSMUST00000100301, ENSMUST00000102524, ENSMUST00000109813, ENSMUST00000112949, ENSMUST00000090678, ENSMUST00000102880, ENSMUST00000049308,…	5003	66	7691	1.32765	0.0775956	0.000776543	0.000381691
KEGG_PATHWAY	mmu04320:Dorso-ventral axis formation	25	0.168327	0.000302964	ENSMUST00000069107, ENSMUST00000048129, ENSMUST00000068714, ENSMUST00000010298, ENSMUST00000035773, ENSMUST00000169035, ENSMUST00000111963, ENSMUST00000028288, ENSMUST00000005066, ENSMUST00000098331, ENSMUST00000032399, ENSMUST00000030039, ENSMUST00000136399, ENSMUST00000034534, ENSMUST00000155278, ENSMUST00000087723, ENSMUST00000086056, ENSMUST00000023612, ENSMUST00000045105, ENSMUST00000173389,…	5003	25	7691	1.53728	0.0855092	0.000851184	0.000418379
KEGG_PATHWAY	mmu04142:Lysosome	98	0.659844	0.000325045	ENSMUST00000044721, ENSMUST00000177779, ENSMUST00000036380, ENSMUST00000143241, ENSMUST00000103186, ENSMUST00000034121, ENSMUST00000034000, ENSMUST00000026859, ENSMUST00000116304, ENSMUST00000033824, ENSMUST00000052224, ENSMUST00000037865, ENSMUST00000151273, ENSMUST00000178114, ENSMUST00000047285, ENSMUST00000151314, ENSMUST00000041587, ENSMUST00000029836, ENSMUST00000015171, ENSMUST00000004683,…	5003	122	7691	1.23486	0.0914486	0.000904606	0.000444637
KEGG_PATHWAY	mmu00310:Lysine degradation	46	0.309723	0.000440165	ENSMUST00000156859, ENSMUST00000059580, ENSMUST00000163030, ENSMUST00000142395, ENSMUST00000079472, ENSMUST00000160480, ENSMUST00000094962, ENSMUST00000004968, ENSMUST00000111253, ENSMUST00000107171, ENSMUST00000029610, ENSMUST00000028004, ENSMUST00000003461, ENSMUST00000053811, ENSMUST00000007005, ENSMUST00000046233, ENSMUST00000049246, ENSMUST00000031707, ENSMUST00000017597, ENSMUST00000037141,…	5003	52	7691	1.3599	0.121797	0.00121354	0.000596485
KEGG_PATHWAY	mmu05216:Thyroid cancer	28	0.188527	0.000501759	ENSMUST00000069107, ENSMUST00000147545, ENSMUST00000159327, ENSMUST00000118566, ENSMUST00000005066, ENSMUST00000163844, ENSMUST00000029611, ENSMUST00000032399, ENSMUST00000029712, ENSMUST00000069536, ENSMUST00000119161, ENSMUST00000093962, ENSMUST00000088790, ENSMUST00000065515, ENSMUST00000000312, ENSMUST00000168334, ENSMUST00000171644, ENSMUST00000077257, ENSMUST00000111656, ENSMUST00000116612,…	5003	29	7691	1.48427	0.137617	0.00137055	0.000673658
KEGG_PATHWAY	mmu04080:Neuroactive ligand-receptor interaction	212	1.42742	0.000579586	ENSMUST00000105802, ENSMUST00000093859, ENSMUST00000028515, ENSMUST00000168383, ENSMUST00000027431, ENSMUST00000031122, ENSMUST00000160777, ENSMUST00000070725, ENSMUST00000174018, ENSMUST00000171427, ENSMUST00000003468, ENSMUST00000031121, ENSMUST00000159561, ENSMUST00000024035, ENSMUST00000031119, ENSMUST00000070756, ENSMUST00000075764, ENSMUST00000029947, ENSMUST00000112478, ENSMUST00000166855,…	5003	285	7691	1.14352	0.157201	0.0015686	0.000771009
KEGG_PATHWAY	mmu05031:Amphetamine addiction	57	0.383787	0.000612488	ENSMUST00000040440, ENSMUST00000093859, ENSMUST00000023268, ENSMUST00000037478, ENSMUST00000114913, ENSMUST00000042868, ENSMUST00000002848, ENSMUST00000053880, ENSMUST00000109096, ENSMUST00000028883, ENSMUST00000168613, ENSMUST00000186889, ENSMUST00000022100, ENSMUST00000146028, ENSMUST00000102528, ENSMUST00000087366, ENSMUST00000102888, ENSMUST00000100301, ENSMUST00000109813, ENSMUST00000102880,…	5003	67	7691	1.30783	0.165347	0.00164258	0.00080737
KEGG_PATHWAY	mmu05160:Hepatitis C	107	0.720442	0.0007009	ENSMUST00000069107, ENSMUST00000094823, ENSMUST00000089230, ENSMUST00000004949, ENSMUST00000023507, ENSMUST00000054002, ENSMUST00000085708, ENSMUST00000031003, ENSMUST00000034359, ENSMUST00000054889, ENSMUST00000102927, ENSMUST00000060128, ENSMUST00000111093, ENSMUST00000037907, ENSMUST00000108922, ENSMUST00000086075, ENSMUST00000070968, ENSMUST00000035048, ENSMUST00000135326, ENSMUST00000071378,…	5003	136	7691	1.20948	0.186849	0.00186275	0.00091559
KEGG_PATHWAY	mmu04062:Chemokine signaling pathway	149	1.00323	0.000922006	ENSMUST00000069107, ENSMUST00000072519, ENSMUST00000107708, ENSMUST00000046864, ENSMUST00000114913, ENSMUST00000110036, ENSMUST00000073043, ENSMUST00000023507, ENSMUST00000095114, ENSMUST00000074651, ENSMUST00000114124, ENSMUST00000009329, ENSMUST00000085708, ENSMUST00000080537, ENSMUST00000160013, ENSMUST00000029175, ENSMUST00000102524, ENSMUST00000118280, ENSMUST00000006293, ENSMUST00000033827,…	5003	196	7691	1.16864	0.238235	0.0024285	0.00119367
KEGG_PATHWAY	mmu05219:Bladder cancer	37	0.249125	0.00093859	ENSMUST00000069107, ENSMUST00000043599, ENSMUST00000017881, ENSMUST00000103145, ENSMUST00000159327, ENSMUST00000034187, ENSMUST00000058295, ENSMUST00000132987, ENSMUST00000023829, ENSMUST00000077453, ENSMUST00000136451, ENSMUST00000029653, ENSMUST00000005066, ENSMUST00000023070, ENSMUST00000032399, ENSMUST00000102948, ENSMUST00000029175, ENSMUST00000093962, ENSMUST00000024747, ENSMUST00000022701,…	5003	41	7691	1.3873	0.241956	0.0024503	0.00120439
KEGG_PATHWAY	mmu00514:Other types of O-glycan biosynthesis	22	0.148128	0.000982463	ENSMUST00000018313, ENSMUST00000047903, ENSMUST00000044311, ENSMUST00000178797, ENSMUST00000030263, ENSMUST00000036210, ENSMUST00000111313, ENSMUST00000132516, ENSMUST00000004968, ENSMUST00000054344, ENSMUST00000031555, ENSMUST00000030121, ENSMUST00000026156, ENSMUST00000032157, ENSMUST00000037788, ENSMUST00000020493, ENSMUST00000100404, ENSMUST00000049863, ENSMUST00000084325, ENSMUST00000044475,…	5003	22	7691	1.53728	0.251713	0.00254234	0.00124962
KEGG_PATHWAY	mmu05030:Cocaine addiction	43	0.289523	0.0010588	ENSMUST00000093859, ENSMUST00000123057, ENSMUST00000037478, ENSMUST00000114913, ENSMUST00000075764, ENSMUST00000025867, ENSMUST00000074694, ENSMUST00000002848, ENSMUST00000053880, ENSMUST00000107094, ENSMUST00000109096, ENSMUST00000004076, ENSMUST00000028883, ENSMUST00000028663, ENSMUST00000053413, ENSMUST00000168613, ENSMUST00000003640, ENSMUST00000030814, ENSMUST00000022100, ENSMUST00000124737,…	5003	49	7691	1.34904	0.268394	0.00271606	0.00133501
KEGG_PATHWAY	mmu04145:Phagosome	131	0.882036	0.00116949	ENSMUST00000044721, ENSMUST00000036380, ENSMUST00000097014, ENSMUST00000114126, ENSMUST00000116304, ENSMUST00000081103, ENSMUST00000004396, ENSMUST00000033824, ENSMUST00000111014, ENSMUST00000080537, ENSMUST00000030797, ENSMUST00000037865, ENSMUST00000056427, ENSMUST00000068261, ENSMUST00000087445, ENSMUST00000012847, ENSMUST00000086075, ENSMUST00000041982, ENSMUST00000087165, ENSMUST00000001566,…	5003	171	7691	1.17768	0.291922	0.00297413	0.00146186
KEGG_PATHWAY	mmu04530:Tight junction	73	0.491516	0.00137065	ENSMUST00000018632, ENSMUST00000108719, ENSMUST00000094823, ENSMUST00000016771, ENSMUST00000089230, ENSMUST00000069549, ENSMUST00000099558, ENSMUST00000097299, ENSMUST00000173658, ENSMUST00000043839, ENSMUST00000160770, ENSMUST00000139666, ENSMUST00000107272, ENSMUST00000108685, ENSMUST00000085989, ENSMUST00000054889, ENSMUST00000031003, ENSMUST00000007301, ENSMUST00000060128, ENSMUST00000124516,…	5003	90	7691	1.2469	0.33277	0.00345592	0.00169867
KEGG_PATHWAY	mmu04925:Aldosterone synthesis and secretion	70	0.471317	0.0014829	ENSMUST00000040440, ENSMUST00000044009, ENSMUST00000124760, ENSMUST00000114913, ENSMUST00000042868, ENSMUST00000002765, ENSMUST00000169037, ENSMUST00000110116, ENSMUST00000034713, ENSMUST00000109096, ENSMUST00000112064, ENSMUST00000034874, ENSMUST00000058728, ENSMUST00000186889, ENSMUST00000052347, ENSMUST00000084894, ENSMUST00000044094, ENSMUST00000087366, ENSMUST00000102888, ENSMUST00000100301,…	5003	86	7691	1.25127	0.354532	0.00370725	0.00182221
KEGG_PATHWAY	mmu04924:Renin secretion	59	0.397253	0.00154846	ENSMUST00000040440, ENSMUST00000124760, ENSMUST00000114913, ENSMUST00000159989, ENSMUST00000074694, ENSMUST00000029929, ENSMUST00000110116, ENSMUST00000115733, ENSMUST00000109096, ENSMUST00000112064, ENSMUST00000186889, ENSMUST00000190985, ENSMUST00000029932, ENSMUST00000087366, ENSMUST00000102524, ENSMUST00000094556, ENSMUST00000048976, ENSMUST00000102880, ENSMUST00000049308, ENSMUST00000001963,…	5003	71	7691	1.27746	0.366914	0.00383861	0.00188677
KEGG_PATHWAY	mmu04922:Glucagon signaling pathway	80	0.538648	0.00162996	ENSMUST00000040440, ENSMUST00000020755, ENSMUST00000070334, ENSMUST00000122022, ENSMUST00000188073, ENSMUST00000026617, ENSMUST00000024839, ENSMUST00000110116, ENSMUST00000163095, ENSMUST00000034834, ENSMUST00000030398, ENSMUST00000109096, ENSMUST00000031486, ENSMUST00000029017, ENSMUST00000146028, ENSMUST00000112380, ENSMUST00000087366, ENSMUST00000068387, ENSMUST00000102888, ENSMUST00000032936,…	5003	100	7691	1.22982	0.381977	0.00400698	0.00196953
KEGG_PATHWAY	mmu05132:Salmonella infection	64	0.430918	0.00172131	ENSMUST00000069107, ENSMUST00000035092, ENSMUST00000110997, ENSMUST00000113820, ENSMUST00000132945, ENSMUST00000028882, ENSMUST00000028881, ENSMUST00000031326, ENSMUST00000112862, ENSMUST00000033505, ENSMUST00000031327, ENSMUST00000080537, ENSMUST00000098230, ENSMUST00000066882, ENSMUST00000020188, ENSMUST00000047404, ENSMUST00000021674, ENSMUST00000025798, ENSMUST00000020904, ENSMUST00000026845,…	5003	78	7691	1.26136	0.398438	0.00419659	0.00206273
KEGG_PATHWAY	mmu04270:Vascular smooth muscle contraction	99	0.666577	0.0020004	ENSMUST00000069107, ENSMUST00000105808, ENSMUST00000114913, ENSMUST00000094665, ENSMUST00000115733, ENSMUST00000074262, ENSMUST00000112064, ENSMUST00000186889, ENSMUST00000190985, ENSMUST00000165665, ENSMUST00000102528, ENSMUST00000020362, ENSMUST00000087965, ENSMUST00000102524, ENSMUST00000152006, ENSMUST00000045665, ENSMUST00000090071, ENSMUST00000020904, ENSMUST00000070200, ENSMUST00000001204,…	5003	127	7691	1.19835	0.446066	0.00483704	0.00237753
KEGG_PATHWAY	mmu04974:Protein digestion and absorption	71	0.47805	0.00212136	ENSMUST00000092566, ENSMUST00000088386, ENSMUST00000087050, ENSMUST00000022576, ENSMUST00000097653, ENSMUST00000029848, ENSMUST00000000984, ENSMUST00000112931, ENSMUST00000159993, ENSMUST00000115134, ENSMUST00000009689, ENSMUST00000028280, ENSMUST00000121963, ENSMUST00000031806, ENSMUST00000105454, ENSMUST00000087883, ENSMUST00000086430, ENSMUST00000105413, ENSMUST00000102522, ENSMUST00000047889,…	5003	88	7691	1.2403	0.465523	0.00508782	0.00250079
KEGG_PATHWAY	mmu00561:Glycerolipid metabolism	49	0.329922	0.00231084	ENSMUST00000026414, ENSMUST00000026583, ENSMUST00000028004, ENSMUST00000001240, ENSMUST00000061856, ENSMUST00000033621, ENSMUST00000015712, ENSMUST00000028161, ENSMUST00000190061, ENSMUST00000150300, ENSMUST00000016144, ENSMUST00000074729, ENSMUST00000023214, ENSMUST00000132179, ENSMUST00000074127, ENSMUST00000170858, ENSMUST00000137311, ENSMUST00000111067, ENSMUST00000064139, ENSMUST00000044384,…	5003	58	7691	1.29873	0.494641	0.00549756	0.00270219
KEGG_PATHWAY	mmu04340:Hedgehog signaling pathway	23	0.154861	0.00303748	ENSMUST00000002708, ENSMUST00000023737, ENSMUST00000111936, ENSMUST00000122044, ENSMUST00000164097, ENSMUST00000165123, ENSMUST00000070575, ENSMUST00000110510, ENSMUST00000001812, ENSMUST00000005606, ENSMUST00000023507, ENSMUST00000079038, ENSMUST00000026474, ENSMUST00000076383, ENSMUST00000080953, ENSMUST00000039922, ENSMUST00000144620, ENSMUST00000085435, ENSMUST00000065086, ENSMUST00000102515,…	5003	24	7691	1.47322	0.59238	0.00716845	0.00352348
KEGG_PATHWAY	mmu05168:Herpes simplex infection	155	1.04363	0.00307616	ENSMUST00000092404, ENSMUST00000040008, ENSMUST00000004949, ENSMUST00000142392, ENSMUST00000033394, ENSMUST00000041618, ENSMUST00000136398, ENSMUST00000028881, ENSMUST00000054002, ENSMUST00000085708, ENSMUST00000034510, ENSMUST00000047321, ENSMUST00000102528, ENSMUST00000068387, ENSMUST00000037907, ENSMUST00000041982, ENSMUST00000070968, ENSMUST00000087165, ENSMUST00000020188, ENSMUST00000021674,…	5003	208	7691	1.14557	0.597019	0.00720211	0.00354002
KEGG_PATHWAY	mmu00510:N-Glycan biosynthesis	42	0.28279	0.00321281	ENSMUST00000120381, ENSMUST00000103027, ENSMUST00000044148, ENSMUST00000038361, ENSMUST00000123774, ENSMUST00000098346, ENSMUST00000008907, ENSMUST00000140592, ENSMUST00000032143, ENSMUST00000169034, ENSMUST00000151803, ENSMUST00000035010, ENSMUST00000072572, ENSMUST00000162183, ENSMUST00000096246, ENSMUST00000062804, ENSMUST00000137248, ENSMUST00000100309, ENSMUST00000033643, ENSMUST00000029171,…	5003	49	7691	1.31767	0.61299	0.00746282	0.00366817
KEGG_PATHWAY	mmu04210:Apoptosis	50	0.336655	0.00360908	ENSMUST00000151788, ENSMUST00000145463, ENSMUST00000021324, ENSMUST00000167374, ENSMUST00000033394, ENSMUST00000159110, ENSMUST00000034359, ENSMUST00000190341, ENSMUST00000115094, ENSMUST00000026062, ENSMUST00000025691, ENSMUST00000135326, ENSMUST00000000834, ENSMUST00000029201, ENSMUST00000028430, ENSMUST00000030464, ENSMUST00000112751, ENSMUST00000028311, ENSMUST00000114133, ENSMUST00000035952,…	5003	60	7691	1.28106	0.655825	0.00831781	0.00408842
KEGG_PATHWAY	mmu00600:Sphingolipid metabolism	41	0.276057	0.00418662	ENSMUST00000090246, ENSMUST00000021424, ENSMUST00000150258, ENSMUST00000021920, ENSMUST00000099514, ENSMUST00000034000, ENSMUST00000078757, ENSMUST00000165199, ENSMUST00000056113, ENSMUST00000070080, ENSMUST00000010049, ENSMUST00000028426, ENSMUST00000109035, ENSMUST00000033621, ENSMUST00000084433, ENSMUST00000021450, ENSMUST00000044332, ENSMUST00000036819, ENSMUST00000015858, ENSMUST00000021390,…	5003	48	7691	1.31309	0.709933	0.00957405	0.00470589
KEGG_PATHWAY	mmu04918:Thyroid hormone synthesis	57	0.383787	0.00460857	ENSMUST00000020238, ENSMUST00000021005, ENSMUST00000102572, ENSMUST00000114913, ENSMUST00000033992, ENSMUST00000163495, ENSMUST00000169037, ENSMUST00000110116, ENSMUST00000109096, ENSMUST00000115134, ENSMUST00000077290, ENSMUST00000087366, ENSMUST00000082431, ENSMUST00000100301, ENSMUST00000102524, ENSMUST00000082430, ENSMUST00000019896, ENSMUST00000179865, ENSMUST00000047889, ENSMUST00000049308,…	5003	70	7691	1.25178	0.744024	0.0104579	0.00514033
KEGG_PATHWAY	mmu04650:Natural killer cell mediated cytotoxicity	82	0.552114	0.00484437	ENSMUST00000069107, ENSMUST00000156637, ENSMUST00000018156, ENSMUST00000004829, ENSMUST00000046864, ENSMUST00000035773, ENSMUST00000118405, ENSMUST00000189753, ENSMUST00000080537, ENSMUST00000035800, ENSMUST00000110480, ENSMUST00000151590, ENSMUST00000086399, ENSMUST00000100301, ENSMUST00000025691, ENSMUST00000112949, ENSMUST00000015499, ENSMUST00000020188, ENSMUST00000102880, ENSMUST00000156644,…	5003	105	7691	1.20054	0.761303	0.0109091	0.00536208
KEGG_PATHWAY	mmu03460:Fanconi anemia pathway	43	0.289523	0.00518286	ENSMUST00000044423, ENSMUST00000044620, ENSMUST00000148011, ENSMUST00000073029, ENSMUST00000156951, ENSMUST00000169357, ENSMUST00000133436, ENSMUST00000036561, ENSMUST00000058889, ENSMUST00000119848, ENSMUST00000023171, ENSMUST00000039949, ENSMUST00000131186, ENSMUST00000156542, ENSMUST00000160713, ENSMUST00000030813, ENSMUST00000067692, ENSMUST00000132091, ENSMUST00000042450, ENSMUST00000102668,…	5003	51	7691	1.29614	0.784096	0.0114958	0.00565049
KEGG_PATHWAY	mmu05014:Amyotrophic lateral sclerosis (ALS)	43	0.289523	0.00518286	ENSMUST00000151788, ENSMUST00000033093, ENSMUST00000145463, ENSMUST00000022993, ENSMUST00000093517, ENSMUST00000070198, ENSMUST00000093552, ENSMUST00000130269, ENSMUST00000002848, ENSMUST00000053880, ENSMUST00000078434, ENSMUST00000111326, ENSMUST00000022639, ENSMUST00000159110, ENSMUST00000027178, ENSMUST00000027015, ENSMUST00000142742, ENSMUST00000080537, ENSMUST00000161401, ENSMUST00000030336,…	5003	51	7691	1.29614	0.784096	0.0114958	0.00565049
KEGG_PATHWAY	mmu04923:Regulation of lipolysis in adipocytes	47	0.316456	0.00736733	ENSMUST00000067841, ENSMUST00000021346, ENSMUST00000173533, ENSMUST00000124760, ENSMUST00000114913, ENSMUST00000035037, ENSMUST00000169037, ENSMUST00000074694, ENSMUST00000039652, ENSMUST00000025925, ENSMUST00000161490, ENSMUST00000096224, ENSMUST00000026583, ENSMUST00000001780, ENSMUST00000109096, ENSMUST00000057314, ENSMUST00000038859, ENSMUST00000053215, ENSMUST00000108344, ENSMUST00000030136,…	5003	57	7691	1.26758	0.887118	0.0162191	0.00797211
KEGG_PATHWAY	mmu05340:Primary immunodeficiency	30	0.201993	0.00765684	ENSMUST00000172321, ENSMUST00000144132, ENSMUST00000065248, ENSMUST00000075724, ENSMUST00000023147, ENSMUST00000033664, ENSMUST00000033466, ENSMUST00000003981, ENSMUST00000102827, ENSMUST00000044031, ENSMUST00000061852, ENSMUST00000027291, ENSMUST00000024044, ENSMUST00000025197, ENSMUST00000044373, ENSMUST00000043301, ENSMUST00000017799, ENSMUST00000089161, ENSMUST00000010286, ENSMUST00000003469,…	5003	34	7691	1.35642	0.896425	0.0167316	0.00822402
KEGG_PATHWAY	mmu04130:SNARE interactions in vesicular transport	29	0.19526	0.01018	ENSMUST00000023449, ENSMUST00000156537, ENSMUST00000101285, ENSMUST00000026557, ENSMUST00000059983, ENSMUST00000150838, ENSMUST00000021329, ENSMUST00000095950, ENSMUST00000114126, ENSMUST00000029476, ENSMUST00000087908, ENSMUST00000030797, ENSMUST00000106267, ENSMUST00000021273, ENSMUST00000176013, ENSMUST00000049166, ENSMUST00000100942, ENSMUST00000002818, ENSMUST00000132158, ENSMUST00000116437,…	5003	33	7691	1.35094	0.951124	0.0220815	0.0108536
KEGG_PATHWAY	mmu00230:Purine metabolism	132	0.888769	0.0116033	ENSMUST00000131417, ENSMUST00000017620, ENSMUST00000020877, ENSMUST00000156713, ENSMUST00000147323, ENSMUST00000025007, ENSMUST00000110557, ENSMUST00000028914, ENSMUST00000114913, ENSMUST00000039413, ENSMUST00000035179, ENSMUST00000035053, ENSMUST00000113669, ENSMUST00000021726, ENSMUST00000113278, ENSMUST00000115733, ENSMUST00000032338, ENSMUST00000030154, ENSMUST00000107398, ENSMUST00000023113,…	5003	179	7691	1.13363	0.968031	0.0248736	0.012226
KEGG_PATHWAY	mmu03022:Basal transcription factors	37	0.249125	0.0116358	ENSMUST00000093039, ENSMUST00000127698, ENSMUST00000067103, ENSMUST00000023525, ENSMUST00000021345, ENSMUST00000059042, ENSMUST00000041733, ENSMUST00000101341, ENSMUST00000128420, ENSMUST00000074114, ENSMUST00000134842, ENSMUST00000091299, ENSMUST00000041618, ENSMUST00000141116, ENSMUST00000108460, ENSMUST00000160752, ENSMUST00000026027, ENSMUST00000099261, ENSMUST00000030731, ENSMUST00000140265,…	5003	44	7691	1.29271	0.96834	0.0248736	0.012226
KEGG_PATHWAY	mmu01130:Biosynthesis of antibiotics	156	1.05036	0.0119196	ENSMUST00000040484, ENSMUST00000156713, ENSMUST00000016138, ENSMUST00000025007, ENSMUST00000090746, ENSMUST00000032065, ENSMUST00000035053, ENSMUST00000000349, ENSMUST00000117757, ENSMUST00000113278, ENSMUST00000029610, ENSMUST00000028004, ENSMUST00000003461, ENSMUST00000086599, ENSMUST00000102925, ENSMUST00000043760, ENSMUST00000045262, ENSMUST00000087324, ENSMUST00000097709, ENSMUST00000001720,…	5003	214	7691	1.12063	0.970911	0.025297	0.0124341
KEGG_PATHWAY	mmu03040:Spliceosome	100	0.67331	0.0124313	ENSMUST00000044207, ENSMUST00000092404, ENSMUST00000021046, ENSMUST00000103220, ENSMUST00000130325, ENSMUST00000076313, ENSMUST00000098470, ENSMUST00000029178, ENSMUST00000037748, ENSMUST00000008477, ENSMUST00000141453, ENSMUST00000035721, ENSMUST00000140806, ENSMUST00000025137, ENSMUST00000177144, ENSMUST00000025774, ENSMUST00000087328, ENSMUST00000025375, ENSMUST00000025997, ENSMUST00000008517,…	5003	133	7691	1.15585	0.975033	0.0261945	0.0128752
KEGG_PATHWAY	mmu05142:Chagas disease (American trypanosomiasis)	79	0.531915	0.0126885	ENSMUST00000069107, ENSMUST00000035092, ENSMUST00000089230, ENSMUST00000025602, ENSMUST00000025402, ENSMUST00000168423, ENSMUST00000173658, ENSMUST00000004949, ENSMUST00000074694, ENSMUST00000058136, ENSMUST00000033394, ENSMUST00000110116, ENSMUST00000028881, ENSMUST00000109096, ENSMUST00000031003, ENSMUST00000102524, ENSMUST00000025691, ENSMUST00000041388, ENSMUST00000020188, ENSMUST00000021674,…	5003	103	7691	1.17908	0.97688	0.026547	0.0130485
KEGG_PATHWAY	mmu00512:Mucin type O-Glycan biosynthesis	25	0.168327	0.0136262	ENSMUST00000024858, ENSMUST00000045737, ENSMUST00000112616, ENSMUST00000112635, ENSMUST00000034021, ENSMUST00000092640, ENSMUST00000034458, ENSMUST00000000430, ENSMUST00000106663, ENSMUST00000045041, ENSMUST00000022460, ENSMUST00000021558, ENSMUST00000066987, ENSMUST00000174236, ENSMUST00000171324, ENSMUST00000127664, ENSMUST00000034751, ENSMUST00000098278, ENSMUST00000159715, ENSMUST00000161240,…	5003	28	7691	1.37257	0.982532	0.0283079	0.013914
KEGG_PATHWAY	mmu00533:Glycosaminoglycan biosynthesis - keratan sulfate	15	0.100996	0.0142106	ENSMUST00000065797, ENSMUST00000034430, ENSMUST00000036267, ENSMUST00000030263, ENSMUST00000111313, ENSMUST00000154902, ENSMUST00000034197, ENSMUST00000113306, ENSMUST00000092640, ENSMUST00000062804, ENSMUST00000030121, ENSMUST00000062844, ENSMUST00000109222, ENSMUST00000053705, ENSMUST00000084325	5003	15	7691	1.53728	0.985334	0.0293156	0.0144094
KEGG_PATHWAY	mmu04962:Vasopressin-regulated water reabsorption	36	0.242392	0.0148748	ENSMUST00000000727, ENSMUST00000020775, ENSMUST00000018851, ENSMUST00000176961, ENSMUST00000025505, ENSMUST00000156537, ENSMUST00000113907, ENSMUST00000033156, ENSMUST00000096224, ENSMUST00000109096, ENSMUST00000028663, ENSMUST00000021273, ENSMUST00000087366, ENSMUST00000102944, ENSMUST00000172298, ENSMUST00000017975, ENSMUST00000079081, ENSMUST00000101470, ENSMUST00000047404, ENSMUST00000103075,…	5003	43	7691	1.28702	0.987978	0.0304727	0.0149781
KEGG_PATHWAY	mmu05140:Leishmaniasis	51	0.343388	0.0165548	ENSMUST00000069107, ENSMUST00000035092, ENSMUST00000004949, ENSMUST00000028882, ENSMUST00000028881, ENSMUST00000186568, ENSMUST00000032815, ENSMUST00000041982, ENSMUST00000144086, ENSMUST00000070968, ENSMUST00000020188, ENSMUST00000156644, ENSMUST00000021674, ENSMUST00000131567, ENSMUST00000062356, ENSMUST00000042121, ENSMUST00000016673, ENSMUST00000018610, ENSMUST00000023687, ENSMUST00000029748,…	5003	64	7691	1.22502	0.992734	0.0336804	0.0165548
KEGG_PATHWAY	mmu00100:Steroid biosynthesis	18	0.121196	0.0169893	ENSMUST00000001507, ENSMUST00000172069, ENSMUST00000048678, ENSMUST00000027989, ENSMUST00000161090, ENSMUST00000189661, ENSMUST00000138712, ENSMUST00000038824, ENSMUST00000054963, ENSMUST00000034015, ENSMUST00000160465, ENSMUST00000047973, ENSMUST00000028161, ENSMUST00000141916, ENSMUST00000052725, ENSMUST00000178114, ENSMUST00000033715, ENSMUST00000033509	5003	19	7691	1.45637	0.993622	0.0343277	0.0169893
KEGG_PATHWAY	mmu04710:Circadian rhythm	27	0.181794	0.017755	ENSMUST00000122044, ENSMUST00000188073, ENSMUST00000032386, ENSMUST00000070575, ENSMUST00000142392, ENSMUST00000136398, ENSMUST00000076383, ENSMUST00000031486, ENSMUST00000047321, ENSMUST00000023036, ENSMUST00000064941, ENSMUST00000087366, ENSMUST00000040153, ENSMUST00000111936, ENSMUST00000022720, ENSMUST00000045743, ENSMUST00000090559, ENSMUST00000037324, ENSMUST00000075159, ENSMUST00000032194,…	5003	31	7691	1.33892	0.994932	0.0354734	0.017755
KEGG_PATHWAY	mmu05133:Pertussis	58	0.39052	0.0177968	ENSMUST00000040440, ENSMUST00000069107, ENSMUST00000173057, ENSMUST00000035092, ENSMUST00000004949, ENSMUST00000074694, ENSMUST00000058136, ENSMUST00000028882, ENSMUST00000028881, ENSMUST00000026062, ENSMUST00000108922, ENSMUST00000156644, ENSMUST00000021674, ENSMUST00000027657, ENSMUST00000026845, ENSMUST00000026449, ENSMUST00000001204, ENSMUST00000131567, ENSMUST00000061829, ENSMUST00000000001,…	5003	74	7691	1.20489	0.994995	0.0354734	0.0177968
KEGG_PATHWAY	mmu04966:Collecting duct acid secretion	24	0.161594	0.0182263	ENSMUST00000044721, ENSMUST00000021536, ENSMUST00000171014, ENSMUST00000114908, ENSMUST00000024932, ENSMUST00000065758, ENSMUST00000035301, ENSMUST00000019354, ENSMUST00000022904, ENSMUST00000167352, ENSMUST00000006749, ENSMUST00000114666, ENSMUST00000006435, ENSMUST00000004396, ENSMUST00000027643, ENSMUST00000140751, ENSMUST00000006431, ENSMUST00000029900, ENSMUST00000037865, ENSMUST00000135070,…	5003	27	7691	1.36647	0.995601	0.0358451	0.0182263
KEGG_PATHWAY	mmu01040:Biosynthesis of unsaturated fatty acids	24	0.161594	0.0182263	ENSMUST00000156859, ENSMUST00000072505, ENSMUST00000041331, ENSMUST00000021653, ENSMUST00000071402, ENSMUST00000148601, ENSMUST00000068947, ENSMUST00000176546, ENSMUST00000021652, ENSMUST00000028619, ENSMUST00000021649, ENSMUST00000168120, ENSMUST00000058856, ENSMUST00000026220, ENSMUST00000036615, ENSMUST00000026221, ENSMUST00000134840, ENSMUST00000021793, ENSMUST00000061156, ENSMUST00000010807,…	5003	27	7691	1.36647	0.995601	0.0358451	0.0182263
KEGG_PATHWAY	mmu04973:Carbohydrate digestion and absorption	35	0.235658	0.0189335	ENSMUST00000132309, ENSMUST00000070334, ENSMUST00000019469, ENSMUST00000000642, ENSMUST00000167334, ENSMUST00000112317, ENSMUST00000035037, ENSMUST00000001780, ENSMUST00000038859, ENSMUST00000053215, ENSMUST00000115134, ENSMUST00000108344, ENSMUST00000030510, ENSMUST00000055518, ENSMUST00000071535, ENSMUST00000047889, ENSMUST00000041005, ENSMUST00000011178, ENSMUST00000036493, ENSMUST00000112249,…	5003	42	7691	1.28106	0.996443	0.0369892	0.0189335
KEGG_PATHWAY	mmu00330:Arginine and proline metabolism	40	0.269324	0.0199666	ENSMUST00000018610, ENSMUST00000019862, ENSMUST00000038161, ENSMUST00000070139, ENSMUST00000171737, ENSMUST00000167055, ENSMUST00000168419, ENSMUST00000141635, ENSMUST00000009789, ENSMUST00000028004, ENSMUST00000141258, ENSMUST00000142742, ENSMUST00000168613, ENSMUST00000003643, ENSMUST00000028624, ENSMUST00000021550, ENSMUST00000086599, ENSMUST00000022122, ENSMUST00000030834, ENSMUST00000110181,…	5003	49	7691	1.25492	0.997393	0.0387509	0.0199666
KEGG_PATHWAY	mmu00061:Fatty acid biosynthesis	14	0.0942634	0.0205702	ENSMUST00000093106, ENSMUST00000103201, ENSMUST00000102582, ENSMUST00000022311, ENSMUST00000027955, ENSMUST00000034046, ENSMUST00000034822, ENSMUST00000033634, ENSMUST00000055655, ENSMUST00000035779, ENSMUST00000025048, ENSMUST00000043062, ENSMUST00000043150, ENSMUST00000061882	5003	14	7691	1.53728	0.997827	0.0396615	0.0205702
KEGG_PATHWAY	mmu01200:Carbon metabolism	87	0.58578	0.0223738	ENSMUST00000102973, ENSMUST00000132309, ENSMUST00000085192, ENSMUST00000113825, ENSMUST00000134328, ENSMUST00000159352, ENSMUST00000034834, ENSMUST00000117757, ENSMUST00000026266, ENSMUST00000032856, ENSMUST00000003461, ENSMUST00000005964, ENSMUST00000030830, ENSMUST00000032934, ENSMUST00000127626, ENSMUST00000022062, ENSMUST00000025439, ENSMUST00000097709, ENSMUST00000022322, ENSMUST00000080926,…	5003	116	7691	1.15296	0.998738	0.0428588	0.0223738
KEGG_PATHWAY	mmu00601:Glycosphingolipid biosynthesis - lacto and neolacto series	23	0.154861	0.0242569	ENSMUST00000069800, ENSMUST00000038252, ENSMUST00000031384, ENSMUST00000164397, ENSMUST00000030263, ENSMUST00000008605, ENSMUST00000034260, ENSMUST00000111313, ENSMUST00000112346, ENSMUST00000154902, ENSMUST00000113800, ENSMUST00000034537, ENSMUST00000079424, ENSMUST00000137035, ENSMUST00000030121, ENSMUST00000032421, ENSMUST00000062844, ENSMUST00000053705, ENSMUST00000110191, ENSMUST00000061498,…	5003	26	7691	1.3599	0.999286	0.0461665	0.0242569
KEGG_PATHWAY	mmu05164:Influenza A	124	0.834904	0.0320244	ENSMUST00000069107, ENSMUST00000170069, ENSMUST00000023507, ENSMUST00000028882, ENSMUST00000028881, ENSMUST00000054002, ENSMUST00000085708, ENSMUST00000087328, ENSMUST00000068387, ENSMUST00000037907, ENSMUST00000041982, ENSMUST00000070968, ENSMUST00000020188, ENSMUST00000043765, ENSMUST00000034597, ENSMUST00000026845, ENSMUST00000135326, ENSMUST00000071378, ENSMUST00000080929, ENSMUST00000029201,…	5003	171	7691	1.11475	0.999932	0.060559	0.0320244
KEGG_PATHWAY	mmu04913:Ovarian steroidogenesis	45	0.302989	0.033448	ENSMUST00000019445, ENSMUST00000171970, ENSMUST00000121694, ENSMUST00000043612, ENSMUST00000015368, ENSMUST00000072453, ENSMUST00000027989, ENSMUST00000114913, ENSMUST00000169037, ENSMUST00000039652, ENSMUST00000094665, ENSMUST00000024916, ENSMUST00000096224, ENSMUST00000034713, ENSMUST00000034811, ENSMUST00000109096, ENSMUST00000095360, ENSMUST00000034874, ENSMUST00000058728, ENSMUST00000044094,…	5003	57	7691	1.21364	0.999956	0.0628482	0.033448
KEGG_PATHWAY	mmu04972:Pancreatic secretion	75	0.504982	0.0348343	ENSMUST00000152831, ENSMUST00000121693, ENSMUST00000022576, ENSMUST00000105808, ENSMUST00000114913, ENSMUST00000159989, ENSMUST00000169037, ENSMUST00000031093, ENSMUST00000029929, ENSMUST00000110116, ENSMUST00000032974, ENSMUST00000163326, ENSMUST00000109096, ENSMUST00000080537, ENSMUST00000115134, ENSMUST00000190985, ENSMUST00000009689, ENSMUST00000029932, ENSMUST00000031806, ENSMUST00000028161,…	5003	100	7691	1.15296	0.999971	0.0650387	0.0348343
KEGG_PATHWAY	mmu03015:mRNA surveillance pathway	72	0.484783	0.0389579	ENSMUST00000060092, ENSMUST00000020513, ENSMUST00000021447, ENSMUST00000066039, ENSMUST00000040961, ENSMUST00000089230, ENSMUST00000128764, ENSMUST00000107909, ENSMUST00000181036, ENSMUST00000075941, ENSMUST00000173658, ENSMUST00000167571, ENSMUST00000017384, ENSMUST00000150779, ENSMUST00000073441, ENSMUST00000141453, ENSMUST00000160574, ENSMUST00000031003, ENSMUST00000102528, ENSMUST00000025695,…	5003	96	7691	1.15296	0.999992	0.0722804	0.0389579
KEGG_PATHWAY	mmu01230:Biosynthesis of amino acids	58	0.39052	0.0410872	ENSMUST00000102973, ENSMUST00000067801, ENSMUST00000113825, ENSMUST00000115528, ENSMUST00000134328, ENSMUST00000034834, ENSMUST00000117757, ENSMUST00000032934, ENSMUST00000086199, ENSMUST00000053918, ENSMUST00000020161, ENSMUST00000047286, ENSMUST00000097709, ENSMUST00000001720, ENSMUST00000080926, ENSMUST00000132932, ENSMUST00000059472, ENSMUST00000022529, ENSMUST00000032402, ENSMUST00000027144,…	5003	76	7691	1.17319	0.999996	0.0757545	0.0410872
KEGG_PATHWAY	mmu05416:Viral myocarditis	60	0.403986	0.0431198	ENSMUST00000041531, ENSMUST00000018156, ENSMUST00000118405, ENSMUST00000185087, ENSMUST00000080537, ENSMUST00000033466, ENSMUST00000115453, ENSMUST00000114000, ENSMUST00000102803, ENSMUST00000084215, ENSMUST00000086399, ENSMUST00000089620, ENSMUST00000041982, ENSMUST00000087165, ENSMUST00000017799, ENSMUST00000156644, ENSMUST00000028190, ENSMUST00000063091, ENSMUST00000174699, ENSMUST00000077954,…	5003	79	7691	1.16755	0.999998	0.0790084	0.0431198
KEGG_PATHWAY	mmu04950:Maturity onset diabetes of the young	23	0.154861	0.0507917	ENSMUST00000085591, ENSMUST00000044125, ENSMUST00000041099, ENSMUST00000176911, ENSMUST00000050455, ENSMUST00000050103, ENSMUST00000025944, ENSMUST00000027649, ENSMUST00000039652, ENSMUST00000056006, ENSMUST00000023171, ENSMUST00000107482, ENSMUST00000163536, ENSMUST00000060747, ENSMUST00000109411, ENSMUST00000108113, ENSMUST00000111086, ENSMUST00000165512, ENSMUST00000036018, ENSMUST00000109964,…	5003	27	7691	1.30953	1	0.0924911	0.0507917
KEGG_PATHWAY	mmu04630:Jak-STAT signaling pathway	105	0.706975	0.0512512	ENSMUST00000168260, ENSMUST00000022019, ENSMUST00000168269, ENSMUST00000075221, ENSMUST00000054002, ENSMUST00000027673, ENSMUST00000085708, ENSMUST00000033664, ENSMUST00000003981, ENSMUST00000045540, ENSMUST00000068387, ENSMUST00000074408, ENSMUST00000070968, ENSMUST00000020188, ENSMUST00000026845, ENSMUST00000026449, ENSMUST00000071378, ENSMUST00000029201, ENSMUST00000028111, ENSMUST00000145401,…	5003	145	7691	1.1132	1	0.0927552	0.0512512
KEGG_PATHWAY	mmu04976:Bile secretion	54	0.363587	0.0543479	ENSMUST00000087012, ENSMUST00000165990, ENSMUST00000114913, ENSMUST00000169037, ENSMUST00000039212, ENSMUST00000034713, ENSMUST00000030398, ENSMUST00000109096, ENSMUST00000115134, ENSMUST00000143752, ENSMUST00000140407, ENSMUST00000046515, ENSMUST00000086075, ENSMUST00000047889, ENSMUST00000011178, ENSMUST00000020706, ENSMUST00000033023, ENSMUST00000036493, ENSMUST00000005606, ENSMUST00000117801,…	5003	71	7691	1.1692	1	0.0977599	0.0543479
KEGG_PATHWAY	mmu01212:Fatty acid metabolism	40	0.269324	0.0549859	ENSMUST00000156859, ENSMUST00000103201, ENSMUST00000041331, ENSMUST00000071402, ENSMUST00000022311, ENSMUST00000176546, ENSMUST00000034046, ENSMUST00000072697, ENSMUST00000028619, ENSMUST00000055655, ENSMUST00000026220, ENSMUST00000029610, ENSMUST00000036615, ENSMUST00000026221, ENSMUST00000007005, ENSMUST00000043062, ENSMUST00000021793, ENSMUST00000109313, ENSMUST00000061156, ENSMUST00000010807,…	5003	51	7691	1.20571	1	0.0983082	0.0549859
KEGG_PATHWAY	mmu00240:Pyrimidine metabolism	74	0.498249	0.0555086	ENSMUST00000017620, ENSMUST00000020877, ENSMUST00000102695, ENSMUST00000147323, ENSMUST00000025007, ENSMUST00000110557, ENSMUST00000028914, ENSMUST00000071543, ENSMUST00000035053, ENSMUST00000094467, ENSMUST00000113669, ENSMUST00000039177, ENSMUST00000026661, ENSMUST00000077175, ENSMUST00000030154, ENSMUST00000039925, ENSMUST00000107398, ENSMUST00000023113, ENSMUST00000047687, ENSMUST00000025773,…	5003	100	7691	1.13759	1	0.0986448	0.0555086
KEGG_PATHWAY	mmu00565:Ether lipid metabolism	35	0.235658	0.0573694	ENSMUST00000047816, ENSMUST00000145167, ENSMUST00000043612, ENSMUST00000105808, ENSMUST00000055085, ENSMUST00000078757, ENSMUST00000094665, ENSMUST00000025925, ENSMUST00000046290, ENSMUST00000021091, ENSMUST00000117611, ENSMUST00000105870, ENSMUST00000123766, ENSMUST00000068301, ENSMUST00000172450, ENSMUST00000016144, ENSMUST00000090071, ENSMUST00000171545, ENSMUST00000070200, ENSMUST00000039840,…	5003	44	7691	1.22283	1	0.101341	0.0573694
KEGG_PATHWAY	mmu00220:Arginine biosynthesis	17	0.114463	0.0593021	ENSMUST00000018610, ENSMUST00000022322, ENSMUST00000023203, ENSMUST00000133325, ENSMUST00000132932, ENSMUST00000115528, ENSMUST00000190803, ENSMUST00000034097, ENSMUST00000159440, ENSMUST00000027144, ENSMUST00000114510, ENSMUST00000142742, ENSMUST00000021550, ENSMUST00000055409, ENSMUST00000030834, ENSMUST00000086199, ENSMUST00000020161	5003	19	7691	1.37546	1	0.104132	0.0593021
KEGG_PATHWAY	mmu00430:Taurine and hypotaurine metabolism	11	0.0740641	0.0607485	ENSMUST00000028123, ENSMUST00000035804, ENSMUST00000094934, ENSMUST00000072217, ENSMUST00000108499, ENSMUST00000155186, ENSMUST00000043056, ENSMUST00000029131, ENSMUST00000075686, ENSMUST00000069651, ENSMUST00000023805	5003	11	7691	1.53728	1	0.10604	0.0607485
KEGG_PATHWAY	mmu00010:Glycolysis / Gluconeogenesis	50	0.336655	0.0717855	ENSMUST00000132309, ENSMUST00000070334, ENSMUST00000189124, ENSMUST00000034834, ENSMUST00000117757, ENSMUST00000028004, ENSMUST00000026266, ENSMUST00000005964, ENSMUST00000159159, ENSMUST00000029017, ENSMUST00000032934, ENSMUST00000087324, ENSMUST00000080926, ENSMUST00000028944, ENSMUST00000039205, ENSMUST00000033662, ENSMUST00000074127, ENSMUST00000107482, ENSMUST00000099691, ENSMUST00000179234,…	5003	66	7691	1.1646	1	0.123888	0.0717855
KEGG_PATHWAY	mmu04964:Proximal tubule bicarbonate reclamation	19	0.127929	0.0718129	ENSMUST00000148750, ENSMUST00000102874, ENSMUST00000022322, ENSMUST00000047889, ENSMUST00000041005, ENSMUST00000026899, ENSMUST00000036493, ENSMUST00000159440, ENSMUST00000111243, ENSMUST00000167868, ENSMUST00000114510, ENSMUST00000115134, ENSMUST00000029017, ENSMUST00000027863, ENSMUST00000034983, ENSMUST00000004774, ENSMUST00000085913, ENSMUST00000102858, ENSMUST00000048781	5003	22	7691	1.32765	1	0.123888	0.0718129
KEGG_PATHWAY	mmu02010:ABC transporters	36	0.242392	0.0747367	ENSMUST00000042740, ENSMUST00000045714, ENSMUST00000129898, ENSMUST00000044003, ENSMUST00000033695, ENSMUST00000079594, ENSMUST00000130644, ENSMUST00000079158, ENSMUST00000027396, ENSMUST00000002850, ENSMUST00000087527, ENSMUST00000115077, ENSMUST00000143752, ENSMUST00000178136, ENSMUST00000140407, ENSMUST00000147759, ENSMUST00000069511, ENSMUST00000025197, ENSMUST00000087268, ENSMUST00000029770,…	5003	46	7691	1.20309	1	0.128182	0.0747367
KEGG_PATHWAY	mmu04640:Hematopoietic cell lineage	63	0.424185	0.0754832	ENSMUST00000154933, ENSMUST00000048605, ENSMUST00000172321, ENSMUST00000169159, ENSMUST00000038886, ENSMUST00000168269, ENSMUST00000165232, ENSMUST00000107392, ENSMUST00000028882, ENSMUST00000028881, ENSMUST00000003981, ENSMUST00000014743, ENSMUST00000090429, ENSMUST00000024044, ENSMUST00000025571, ENSMUST00000061190, ENSMUST00000167388, ENSMUST00000029717, ENSMUST00000026845, ENSMUST00000032133,…	5003	85	7691	1.13939	1	0.128714	0.0754832
KEGG_PATHWAY	mmu00052:Galactose metabolism	26	0.175061	0.0820022	ENSMUST00000023726, ENSMUST00000132309, ENSMUST00000070334, ENSMUST00000019469, ENSMUST00000000642, ENSMUST00000167334, ENSMUST00000112317, ENSMUST00000058351, ENSMUST00000138703, ENSMUST00000033621, ENSMUST00000087324, ENSMUST00000020522, ENSMUST00000102541, ENSMUST00000102980, ENSMUST00000071535, ENSMUST00000039205, ENSMUST00000030121, ENSMUST00000139156, ENSMUST00000038406, ENSMUST00000099691,…	5003	32	7691	1.24904	1	0.139027	0.0820022
KEGG_PATHWAY	mmu04064:NF-kappa B signaling pathway	71	0.47805	0.0829606	ENSMUST00000041377, ENSMUST00000035092, ENSMUST00000021324, ENSMUST00000004949, ENSMUST00000058136, ENSMUST00000167374, ENSMUST00000073043, ENSMUST00000095114, ENSMUST00000028881, ENSMUST00000029574, ENSMUST00000048250, ENSMUST00000033466, ENSMUST00000034359, ENSMUST00000190341, ENSMUST00000085786, ENSMUST00000151590, ENSMUST00000190068, ENSMUST00000115094, ENSMUST00000086399, ENSMUST00000037907,…	5003	97	7691	1.12522	1	0.139848	0.0829606
KEGG_PATHWAY	mmu03440:Homologous recombination	23	0.154861	0.0926089	ENSMUST00000146053, ENSMUST00000044620, ENSMUST00000041111, ENSMUST00000151793, ENSMUST00000102561, ENSMUST00000123244, ENSMUST00000156951, ENSMUST00000095145, ENSMUST00000133436, ENSMUST00000128483, ENSMUST00000127281, ENSMUST00000079533, ENSMUST00000081314, ENSMUST00000030773, ENSMUST00000161045, ENSMUST00000039949, ENSMUST00000028795, ENSMUST00000115632, ENSMUST00000025773, ENSMUST00000067692,…	5003	28	7691	1.26276	1	0.155225	0.0926089
